# Supplementary material for: Human cytomegalovirus UL78 is a nuclear-localized GPCR necessary for efficient reactivation from latent infection in CD34+ hematopoietic progenitor cells
Source: J Virol. 2025 Oct 8;99(11):e01402-25. doi: 10.1128/jvi.01402-25 (PMC12645970; doi:10.1128/jvi.01402-25)
Supplement: Data S1 — Results from quantitative LC-MS/MS proximity-dependent labeling experiments utilizing NHDF whole cell lysates. [file jvi.01402-25-s0001.xlsx]

## Sheet: Legend
Supplemental Data 1: Results from quantitative LC-MS/MS proximity dependent labeling experiments utilizing NHDF whole cell lysates.

## Sheet: Host Significant
Gene Symbol	Accession	Normalized LFQ UL78-1	Normalized LFQ UL78-2	Normalized LFQ UL78-3	Normalized LFQ WT-1	Normalized LFQ WT-2	Normalized LFQ WT-3	T-test Significant	T-test: q-value	Log(q Value)	Log2(FC)	Crapome	Crapome %
AAK1	A0A096LP25	24.742	24.8444	24.479	20.3038	21.5531	19.6105	+	0.00406309	2.7178	4.19929	70	0.0977654
AARS1	A0A6Q8PGN5	20.7209	20.3403	21.0891	17.4726	15.8399	18.1492	+	0.00739394	2.11234	3.56289	0	0
AASDHPPT	Q9NRN7	18.1827	16.8216	19.868	14.0399	15.0369	14.2154	+	0.0126043	1.84121	3.86006	51	0.0712291
ABCC5	O15440	21.2523	20.5069	21.4462	16.7212	15.399	17.921	+	0.00691747	2.30374	4.38805	1	0.00139665
ABCD1	P33897	17.3933	16.2687	17.4716	13.2838	14.9917	15.3165	+	0.0188047	1.56198	2.51389	1	0.00139665
ABCF2	Q9UG63	20.6066	20.0333	21.3118	18.7617	18.3322	18.6078	+	0.00695321	2.22597	2.08337	137	0.191341
ABI1	Q8IZP0	20.4083	18.2452	19.6201	12.0931	16.7742	16.0647	+	0.0310688	1.31185	4.44721	83	0.115922
ABI2	F8WAL6	17.9605	17.9145	17.7462	15.8199	13.7641	11.826	+	0.0164261	1.61341	4.07038	43	0.0600559
ABR	I3L4Y1	21.0443	21.2689	20.8597	13.308	12.8527	14.7047	+	0	3.7017	7.43582	57	0.0796089
ABRAXAS2	Q15018	19.5881	18.6808	20.0494	15.4761	14.3099	14.8716	+	0.00190654	3.01401	4.55357	19	0.0265363
ACBD3	Q9H3P7	22.1204	22.1249	22.1754	17.1686	20.3002	16.6681	+	0.0156349	1.64378	4.09459	107	0.149441
ACBD5	A0A7I2YQE9	24.0084	24.0016	23.5263	16.1693	18.4347	13.2416	+	0.00701161	2.19319	7.89694	0	0
ACIN1	Q9UKV3	21.4175	20.7681	21.6157	15.4701	15.2259	13.4809	+	0.0012071	3.19347	6.54149	206	0.287709
ACTR2	P61160	20.7779	18.629	20.5991	14.4852	14.7973	16.3928	+	0.0068	2.2055	4.77691	140	0.195531
ACTR3	P61158	21.6958	22.607	21.2208	19.4159	17.6997	17.4922	+	0.0074277	2.11478	3.63865	137	0.191341
ADGRE5	P48960	17.0239	17.4798	19.0126	12.8326	13.7736	16.0571	+	0.0218667	1.48264	3.61764	6	0.00837989
ADNP	A0A669KBJ7	20.767	20.6683	21.0205	17.502	18.6511	16.7114	+	0.00685171	2.29649	3.19711	0	0
ADSL	A0A7P0Z472	18.5643	21.2075	18.7444	13.4452	17.4434	12.1483	+	0.0298752	1.33573	5.15977	0	0
AFDN	J3KN01	23.5193	23.6592	23.6303	18.1921	19.5539	20.8125	+	0.00673982	2.24128	4.08338	116	0.162011
AFF1	P51825	17.6012	18.5492	20.3655	13.801	14.0985	14.6465	+	0.00654083	2.27107	4.65665	3	0.00418994
AFTPH	Q6ULP2	24.2675	24.6584	24.5307	20.9453	20.9311	20.0255	+	0	3.53562	3.85155	34	0.047486
AGFG1	P52594	26.3621	25.5999	26.0893	14.8591	20.617	15.382	+	0.00821302	2.09292	9.06441	65	0.0907821
AGO2	Q9UKV8	21.5498	22.0467	22.4116	16.0969	17.3394	18.93	+	0.00689347	2.21715	4.54728	92	0.128492
AGPAT3	Q9NRZ7	18.9969	17.9807	18.5844	13.8857	14.4	16.9527	+	0.0172844	1.59005	3.44122	0	0
AHCTF1	Q8WYP5	21.6736	20.3083	22.2439	13.0157	13.0469	19.2178	+	0.0276052	1.3771	6.31516	135	0.188547
AHCYL2	Q96HN2	21.6821	20.8383	21.274	13.1156	14.1317	13.4646	+	0	4.43199	7.6942	68	0.0949721
AHNAK	Q09666	32.4283	31.7065	32.2554	28.5964	27.2856	27.1052	+	0.00236697	3.00327	4.46764	212	0.296089
AHNAK2	Q8IVF2	25.3177	24.6277	24.9959	20.1009	18.7251	23.2049	+	0.0218678	1.48775	4.30344	69	0.0963687
AIFM1	A0A6Q8PFE1	17.2344	17.2437	18.2405	13.349	13.4431	15.5148	+	0.0106631	1.94568	3.47056	0	0
AIMP1	Q12904	22.2191	21.8971	22.2554	19.6258	16.7298	19.4581	+	0.014832	1.68956	3.51929	163	0.227654
AIMP2	Q13155	19.6161	17.1544	19.041	17.0239	13.209	13.2429	+	0.0310461	1.31177	4.11189	172	0.240223
AKAP10	O43572	21.114	19.6848	20.9221	17.8087	17.2134	17.3257	+	0.00551134	2.52915	3.12434	1	0.00139665
AKAP11	Q9UKA4	20.9149	20.112	21.2751	11.4973	16.2896	16.4068	+	0.0154274	1.66234	6.03609	52	0.0726257
AKAP12	Q02952	27.5384	26.7803	27.6528	22.8659	22.2974	21.5178	+	0.000850394	3.36148	5.09678	182	0.25419
AKAP13	Q12802	24.9764	24.7694	25.1824	23.6663	21.5158	21.3965	+	0.0148624	1.69084	2.78321	32	0.0446927
AKTIP	Q9H8T0	18.2342	20.0144	17.8003	15.8515	16.0237	14.1764	+	0.0148869	1.68569	3.33244	3	0.00418994
ALDH3A2	A0A5F9ZHN9	21.1107	21.7479	20.7426	12.9211	15.2094	13.222	+	0.00174419	3.17501	7.41625	0	0
ALG2	Q9H553	17.7027	15.7772	17.4089	13.0113	13.7032	15.1572	+	0.0176074	1.58453	3.00574	0	0
ALG6	Q9Y672	16.932	15.5622	16.4421	14.1995	14.0609	14.6106	+	0.00914446	2.01974	2.02178	0	0
ALMS1	Q8TCU4	18.4494	16.4851	17.8524	15.5752	14.0761	13.3808	+	0.0149391	1.69506	3.25161	68	0.0949721
ANKFY1	Q9P2R3	19.6762	19.2907	19.2775	16.9229	15.1845	14.1619	+	0.00820089	2.09109	3.99171	83	0.115922
ANKHD1-EIF4EBP3	H7C0V5	17.8095	18.1936	19.4467	15.0323	13.9458	12.6942	+	0.00652899	2.2696	4.59251	68	0.0949721
ANKLE2	Q86XL3	25.6091	25.8969	25.6295	20.4996	20.44	22.7066	+	0.00623965	2.40637	4.49641	43	0.0600559
ANKRD27	Q96NW4	20.0109	19.2208	20.1397	16.9236	15.0879	14.6424	+	0.00674903	2.30614	4.23916	1	0.00139665
ANKRD40	Q6AI12	16.011	18.105	19.3188	12.762	14.3369	14.3107	+	0.0154428	1.66306	4.00843	0	0
ANKRD50	Q9ULJ7	19.9285	18.4312	20.0386	14.7618	17.4374	14.6775	+	0.015008	1.67301	3.84052	2	0.0027933
ANKRD52	Q8NB46	20.7114	19.3751	20.8013	18.0792	16.1123	15.4667	+	0.0126557	1.83138	3.74322	10	0.0139665
ANO6	Q4KMQ2	22.9227	23.8775	22.8081	15.5921	13.1092	15.244	+	0.00072973	3.26703	8.55436	15	0.0209497
ANXA1	P04083	26.3275	25.67	25.8355	22.6091	21.895	21.8761	+	0	3.59286	3.81765	68	0.0949721
AP2A1	O95782	21.9375	22.8452	22.4513	19.0423	20.1179	18.6285	+	0.0057246	2.43809	3.14845	80	0.111732
AP2A2	O94973	19.6833	19.7648	19.9604	16.4087	15.9611	17.0307	+	0.000771429	3.31585	3.33605	80	0.111732
AP2M1	E9PFW3	23.5506	22.7031	23.6205	21.3418	19.1139	21.6	+	0.0243841	1.43828	2.60616	48	0.0670391
AP3M1	Q9Y2T2	20.3092	19.9246	20.6692	18.4088	13.7766	16.8084	+	0.0289699	1.34955	3.96972	70	0.0977654
AP3S1	Q92572	20.5032	21.3305	21.3004	18.2381	17.817	18.4047	+	0.00205025	3.06775	2.89144	140	0.195531
AP4B1	Q9Y6B7	18.5804	17.5596	18.479	15.4546	15.5813	13.2573	+	0.0115268	1.86016	3.44197	0	0
AP4E1	Q9UPM8	21.8757	22.2458	21.9177	16.7603	17.6061	17.2073	+	0	4.23282	4.82185	4	0.00558659
AP4M1	O00189	17.7754	18.2952	18.3222	14.4648	15.6654	12.98	+	0.00890085	2.03762	3.76086	0	0
APBB2	Q92870	22.2584	20.7827	22.2395	14.5443	13.5225	19.0127	+	0.0176897	1.58674	6.0671	0	0
APH1A	Q96BI3	17.8014	15.8212	17.0897	14.3679	13.1884	14.7553	+	0.0145658	1.7004	2.80024	0	0
APLP2	Q06481	19.7234	19.1856	19.872	15.152	13.2273	13.4605	+	0.00197101	3.03737	5.64704	2	0.0027933
APPL1	Q9UKG1	23.6521	23.3749	23.2291	18.9425	16.2522	18.4007	+	0.00475472	2.58434	5.5536	7	0.00977654
APPL2	Q8NEU8	19.9782	20.998	19.459	17.3971	18.2494	18.1531	+	0.0115975	1.86436	2.21188	2	0.0027933
ARAP1	Q96P48	17.5164	16.4391	18.5738	13.9944	15.9454	13.5099	+	0.0234638	1.45448	3.02655	6	0.00837989
ARAP3	Q8WWN8	19.2101	17.543	19.2983	15.213	12.7077	13.2701	+	0.00698843	2.19068	4.95355	2	0.0027933
ARFGAP1	Q8N6T3	24.2624	25.6604	24.7311	17.7955	20.1309	21.0378	+	0.00714242	2.12031	5.22991	112	0.156425
ARFGAP2	Q8N6H7	22.1155	21.3784	20.6809	14.5471	13.2238	15.2247	+	0.00125926	3.21988	7.05973	34	0.047486
ARFGAP3	Q9NP61	22.2597	22.1529	22.5573	15.1502	17.9579	15.9517	+	0.00425225	2.67663	5.97003	11	0.0153631
ARFGEF1	Q9Y6D6	24.9107	24.4321	24.9316	20.1355	21.7614	20.5555	+	0.00293426	2.80838	3.94064	10	0.0139665
ARFGEF2	Q9Y6D5	23.6916	23.9374	23.6998	22.0117	20.7435	20.5418	+	0.00625397	2.33849	2.67732	7	0.00977654
ARFIP1	P53367	22.1929	20.7971	22.0776	14.1707	15.9967	12.6931	+	0.00455457	2.66303	7.40236	30	0.0418994
ARFIP2	A0A087X1E4	21.8316	21.6158	22.0033	16.7799	13.6635	14.3264	+	0.004025	2.7102	6.89361	5	0.00698324
ARHGAP1	Q07960	22.5078	23.8915	23.3243	17.4242	12.6317	18.6624	+	0.0149478	1.68873	7.00175	21	0.0293296
ARHGAP10	A1A4S6	18.2079	17.9851	18.2366	15.8339	14.8746	13.5929	+	0.00684142	2.17473	3.37606	0	0
ARHGAP12	Q8IWW6	19.2917	20.6958	20.3051	14.3485	13.2957	17.8157	+	0.0173371	1.5889	4.94421	1	0.00139665
ARHGAP21	A0A7P0TAS2	21.7199	21.1075	22.1607	17.9881	14.9533	16.4859	+	0.00689101	2.29909	5.18695	0	0
ARHGAP29	Q52LW3	20.5027	20.0527	21.2423	18.0228	14.3432	17.8912	+	0.0251056	1.4273	3.84683	8	0.0111732
ARHGAP31	Q2M1Z3	23.2532	23.3723	23.4235	18.676	19.7301	18.1065	+	0.00170455	3.15247	4.51214	1	0.00139665
ARHGEF10	O15013	22.3917	21.3921	22.5184	18.1911	13.244	14.7291	+	0.0107487	1.94916	6.71267	22	0.0307263
ARHGEF28	Q8N1W1	20.6924	21.1336	20.8599	17.5782	15.5757	13.104	+	0.0116691	1.86734	5.47599	18	0.0251397
ARHGEF7	B1ALK7	21.4148	22.421	20.9386	17.8323	15.9453	16.9379	+	0.00452033	2.59022	4.68631	24	0.0335196
ARMCX4	Q5H9R4	18.6399	16.5107	18.7624	13.9432	15.0755	13.4	+	0.0112286	1.9131	3.83141	0	0
ARPC3	O15145	16.9994	19.6365	16.6955	15.2348	14.8852	12.4272	+	0.031127	1.30993	3.59475	78	0.108939
ASAP1	Q9ULH1	22.9443	22.5089	22.9731	20.4381	19.5704	19.4542	+	0.00188018	3.01043	2.98785	9	0.0125698
ASCC2	Q9H1I8	19.6987	20.7139	19.7177	15.9248	15.9772	14.6589	+	0.00305085	2.93579	4.52314	19	0.0265363
ASCC3	Q8N3C0	25.7531	26.2266	25.9794	21.7224	22.173	21.9169	+	0	4.55152	4.04892	93	0.129888
ASNS	P08243	18.0051	18.1337	18.1541	14.566	13.8081	13.1101	+	0.000724832	3.26596	4.26952	131	0.182961
ATG2A	Q2TAZ0	22.1328	21.7313	22.3359	18.9057	15.4228	12.0904	+	0.0200071	1.53911	6.59375	25	0.0349162
ATG2B	Q96BY7	22.7438	22.1881	22.5422	19.9476	17.0515	16.9813	+	0.0101366	1.97903	4.49792	91	0.127095
ATG3	Q9NT62	21.0734	19.8501	21.2313	15.7261	13.4418	13.963	+	0.00305036	2.8274	6.34127	20	0.027933
ATG9A	Q7Z3C6	18.8763	20.2861	19.1814	17.3749	12.7747	12.115	+	0.0234521	1.45633	5.35973	1	0.00139665
ATL3	Q6DD88	21.4986	23.1645	21.3088	18.8498	19.8073	18.8161	+	0.0116404	1.86638	2.83288	1	0.00139665
ATP13A1	Q9HD20	20.1902	20.7118	19.5001	13.6867	17.9446	13.0491	+	0.0199011	1.53394	5.24058	27	0.0377095
ATP2B1	P20020	20.2153	19.683	19.8313	13.5412	14.5167	16.039	+	0.00454118	2.66031	5.2109	66	0.0921788
ATP6V1A	P38606	21.1205	20.4837	20.8223	17.9339	17.0776	18.6449	+	0.00621258	2.40508	2.92337	153	0.213687
ATP7A	Q04656	23.4156	22.4269	23.6005	16.5799	17.2086	18.8604	+	0.00405031	2.71777	5.59807	1	0.00139665
ATXN10	Q9UBB4	20.6853	19.8824	20.4693	14.5346	11.8137	16.9724	+	0.0136933	1.76078	5.90545	71	0.099162
ATXN2	Q99700	21.0896	20.032	21.7627	19.861	18.1207	18.5486	+	0.0280516	1.36204	2.11803	116	0.162011
BABAM2	Q9NXR7	18.7775	17.8478	19.8898	12.8872	15.4256	15.605	+	0.0136619	1.78167	4.19911	35	0.0488827
BAG3	O95817	21.9004	23.0141	22.2192	17.811	17.5403	18.2389	+	0	3.50339	4.51455	69	0.0963687
BAIAP2L1	Q9UHR4	18.3306	17.0781	18.5886	13.6789	15.2912	14.834	+	0.00704581	2.14927	3.39777	51	0.0712291
BASP1	P80723	20.6578	20.9087	22.1325	16.7806	13.5034	13.5297	+	0.00677519	2.30715	6.62845	121	0.168994
BAZ1B	Q9UIG0	18.2318	16.7125	18.717	14.1795	15.7677	15.9093	+	0.0223826	1.47183	2.60157	146	0.203911
BCAP31	P51572	22.1363	22.0354	23.6497	16.1756	14.3125	16.6222	+	0.00312915	2.84749	6.90368	104	0.145251
BCAS2	O75934	16.6004	14.9463	16.5736	13.1743	13.951	14.4452	+	0.0205439	1.52649	2.18327	104	0.145251
BCAS3	Q9H6U6	24.2422	23.4478	24.6782	17.0552	14.1787	16.0304	+	0.00214737	3.0995	8.36798	34	0.047486
BEGAIN	A0A1B0GVM0	21.7172	21.8148	21.3218	17.5957	15.5151	18.096	+	0.00684149	2.31698	4.54903	1	0.00139665
BICD2	Q8TD16	21.58	21.133	21.7386	15.8432	16.2297	17.3739	+	0.000734694	3.27099	5.0016	20	0.027933
BIVM-ERCC5	R4GMW8	21.8246	22.1942	21.7667	13.479	15.428	12.8366	+	0.000739726	3.27317	8.014	34	0.047486
BLTP1	A0A7P0T938	22.1503	21.5817	22.1044	17.1495	15.1586	15.4114	+	0.00162162	3.12225	6.03897	0	0
BLTP3A	Q6BDS2	20.8426	18.8995	20.7873	17.2921	13.8197	12.9453	+	0.0148777	1.69157	5.49073	10	0.0139665
BLTP3B	A0JNW5	24.5288	25.0951	24.4948	18.0477	18.4077	20.5304	+	0.00433028	2.69386	5.71098	30	0.0418994
BLZF1	Q9H2G9	20.728	20.8199	20.3519	16.19	13.1938	16.0844	+	0.006625	2.27952	5.47724	0	0
BMPR2	Q13873	21.0128	19.4366	21.1544	13.3766	13.6296	15.6065	+	0.00426506	2.67708	6.33036	1	0.00139665
BNIP1	Q12981	20.8931	20.6884	20.3691	14.7757	15.935	13.8739	+	0.00168539	3.14677	5.78864	1	0.00139665
BOD1L1	Q8NFC6	21.7684	21.9675	22.1369	18.1785	16.1291	16.6023	+	0.00323664	2.8646	4.98764	116	0.162011
BORCS6	Q96GS4	18.8624	18.4129	18.6266	13.205	14.8778	14.4619	+	0.00278182	2.99294	4.45238	3	0.00418994
BPNT1	O95861	18.6629	18.9194	18.8654	14.3391	14.8414	15.1969	+	0	3.98717	4.0234	31	0.0432961
BUB1B	O60566	20.5116	18.3532	20.4982	15.935	16.6311	15.3807	+	0.00895157	2.04309	3.80543	86	0.120112
BUD13	Q9BRD0	19.2506	19.5512	19.9861	13.6787	15.7422	15.571	+	0.00523483	2.56837	4.59864	35	0.0488827
C2CD2	Q9Y426	19.3508	20.2873	19.2551	12.3925	15.74	15.6278	+	0.0106214	1.93282	5.04435	0	0
C9orf72	A0A2R8Y5K2	16.4659	18.417	19.8219	12.8785	13.5098	15.7085	+	0.0218543	1.49928	4.20265	0	0
CALCOCO1	Q9P1Z2	19.5075	19.5503	19.0342	17.2987	15.1395	17.1583	+	0.0136623	1.77435	2.83184	9	0.0125698
CALD1	E9PGZ1	25.1935	24.2114	25.7059	22.4642	19.6371	21.4339	+	0.012677	1.83735	3.85851	158	0.22067
CAMLG	P49069	21.1033	20.4831	21.2138	16.1826	16.8038	17.6757	+	0.00303797	2.93347	4.04603	9	0.0125698
CAMSAP1	Q5T5Y3	22.2456	21.8285	22.2646	15.9257	13.1471	15.4007	+	0.00317181	2.96581	7.28837	68	0.0949721
CANX	A0A7P0TAE9	22.0058	22.0274	22.2085	19.4505	18.2288	19.5665	+	0.00482081	2.64292	2.99863	0	0
CAP1	Q01518	22.2355	21.8914	21.884	18.1512	20.1027	17.4297	+	0.0114906	1.88666	3.44241	182	0.25419
CAPN1	P07384	20.8581	21.9208	20.6389	18.9999	18.0495	19.925	+	0.0218851	1.48381	2.14782	30	0.0418994
CAPN7	Q9Y6W3	18.4754	18.7107	18.8963	15.5495	16.5779	13.9353	+	0.0115919	1.89435	3.33994	3	0.00418994
CARMIL1	Q5VZK9	21.3637	20.7917	21.1568	13.3707	17.4442	17.402	+	0.0151602	1.67991	5.03179	42	0.0586592
CARS1	P49589	19.8482	18.9727	19.7522	17.5422	17.8917	16.086	+	0.0143351	1.71932	2.35108	24	0.0335196
CASP3	P42574	19.0852	18.0769	19.0858	15.8087	13.9864	16.238	+	0.010649	1.94396	3.40497	20	0.027933
CAST	A0A0C4DGB5	22.9547	24.3635	23.439	21.0035	20.9159	20.3328	+	0.00546032	2.4406	2.83504	101	0.141061
CAV1	Q03135	23.703	24.6575	23.1376	20.4918	19.7198	19.924	+	0.00320805	2.78805	3.78749	31	0.0432961
CBLB	Q13191	18.8356	18.1243	19.1505	13.1514	13.2455	12.3963	+	0	3.84998	5.77241	0	0
CC2D1A	Q6P1N0	24.2035	23.4629	24.1566	20.2979	18.4826	18.88	+	0.00315242	2.8488	4.72083	49	0.0684358
CCDC102A	Q96A19	21.4787	21.0314	21.4892	13.079	17.3886	17.9388	+	0.0192776	1.55083	5.19763	0	0
CCDC186	Q7Z3E2	24.2911	24.0011	24.407	18.6387	20.4109	20.3218	+	0.00318667	2.78134	4.44259	7	0.00977654
CCDC22	O60826	19.629	20.4277	19.4337	13.1836	15.2536	13.4374	+	0.00298755	2.91168	5.87197	10	0.0139665
CCDC47	Q96A33	22.9907	23.8031	23.0239	19.6569	17.5298	18.6249	+	0.00451462	2.65408	4.66872	100	0.139665
CCDC50	Q8IVM0	20.8318	19.7828	21.3114	16.7879	12.9376	15.207	+	0.00883826	2.03125	5.66452	70	0.0977654
CCDC6	Q16204	21.1825	22.1201	21.3565	15.8688	11.9399	16.5806	+	0.00985814	1.99604	6.75662	40	0.0558659
CCP110	O43303	19.9312	19.625	20.3637	15.5232	13.6505	17.65	+	0.0149325	1.68696	4.36543	19	0.0265363
CCZ1B	P86790	17.5184	16.7648	17.2213	13.7167	14.6807	12.4841	+	0.00682313	2.20559	3.54097	4	0.00558659
CD2AP	Q9Y5K6	24.3007	24.4343	24.3657	19.974	18.5506	19.1619	+	0	3.61527	5.13805	147	0.205307
CD44	P16070	20.4966	19.5643	20.2535	15.6064	16.1666	14.4033	+	0.0027907	2.87449	4.71269	13	0.0181564
CDC16	Q13042	19.8446	20.0573	19.1759	16.2874	14.6652	17.8069	+	0.0154921	1.65789	3.43944	23	0.0321229
CDC27	P30260	19.4226	20.0884	19.0742	15.4448	12.772	12.5014	+	0.00603524	2.42272	5.95567	77	0.107542
CDC37L1	Q7L3B6	19.7654	18.8034	19.4912	12.5954	12.8104	14.7754	+	0.00324904	2.86631	5.95961	0	0
CDC42BPA	A0A0A0MRJ1	21.0669	20.0735	21.1132	16.6257	12.3276	16.1837	+	0.0130556	1.81272	5.70556	39	0.0544693
CDK5RAP3	Q96JB5	19.3965	17.9651	19.3443	12.8092	16.6142	15.8923	+	0.0265581	1.40693	3.79673	24	0.0335196
CDS2	O95674	17.9233	17.1878	18.895	15.7391	13.6157	14.5279	+	0.0115628	1.88997	3.37447	4	0.00558659
CEBPZ	Q03701	17.4011	18.7758	18.0396	13.0494	16.3369	13.5191	+	0.0183721	1.57434	3.77038	98	0.136872
CEMIP2	Q9UHN6	21.7807	21.8795	22.2479	16.7448	15.3261	13.2478	+	0.00450811	2.58643	6.86316	1	0.00139665
CENPE	Q02224	18.5772	18.4693	18.5125	13.8534	13.3167	13.9113	+	0	4.82859	4.82586	7	0.00977654
CEP152	O94986	19.8348	18.89	19.9094	13.9253	15.5606	14.9054	+	0.00301255	2.92343	4.74767	20	0.027933
CEP170	Q5SW79	23.1036	22.6648	23.9203	15.158	18.8447	13.6027	+	0.00970711	2.00144	7.3611	145	0.202514
CEP192	Q8TEP8	22.0241	21.77	22.1626	18.8233	13.6296	18.1044	+	0.0228922	1.46262	5.13311	44	0.0614525
CEP350	Q5VT06	24.5239	24.5642	24.5477	20.0898	22.0061	20.5602	+	0.0055942	2.50062	3.65989	27	0.0377095
CERS2	Q96G23	19.7235	20.25	18.7069	16.6524	15.8583	14.2419	+	0.00891348	2.03915	3.97599	26	0.0363128
CHCHD3	C9JRZ6	19.6628	18.7642	19.6059	14.8307	16.1696	15.7466	+	0.00294444	2.80879	3.76202	61	0.0851955
CHD4	A0A2R8Y521	24.155	22.6311	23.9598	22.2386	19.3432	20.9665	+	0.0304459	1.32546	2.73259	0	0
CHD8	Q9HCK8	19.7625	18.9006	19.555	17.0189	13.624	17.2426	+	0.0296126	1.34325	3.4442	118	0.164804
CHMP2B	Q9UQN3	19.0304	18.3103	18.7457	15.1362	12.6669	13.81	+	0.00527919	2.53618	4.8244	95	0.132682
CHMP4B	Q9H444	21.9884	21.2994	22.35	17.1042	14.0982	16.2681	+	0.00566259	2.51229	6.05577	109	0.152235
CHMP5	Q9NZZ3	20.3476	18.5399	20.303	14.6033	12.8667	16.2802	+	0.010821	1.95583	5.14678	99	0.138268
CHMP7	Q8WUX9	21.0917	20.6484	21.1037	15.7921	17.6089	12.9557	+	0.013315	1.80473	5.49568	35	0.0488827
CHP1	Q99653	23.0965	23.3635	23.256	11.8586	13.2683	14.404	+	0	3.77048	10.0617	17	0.023743
CIAPIN1	Q6FI81	21.7405	21.125	22.0023	12.183	16.9576	12.7991	+	0.00691473	2.13226	7.64269	138	0.192737
CISD2	Q8N5K1	23.1182	23.7379	23.4512	15.5257	15.6692	13.6507	+	0	3.63918	8.48725	11	0.0153631
CKAP2	Q8WWK9	20.4868	21.0863	21.4848	15.9397	18.6632	15.7379	+	0.0114855	1.89655	4.23905	120	0.167598
CKAP4	Q07065	26.718	26.4011	26.7377	21.495	20.2468	20.1996	+	0	3.776	5.97179	168	0.234637
CKAP5	Q14008	22.8958	23.4915	22.6625	17.69	20.1653	20.2945	+	0.0127307	1.83398	3.63335	196	0.273743
CLCC1	A0A6Q8PEZ7	24.6102	23.3365	24.7729	16.5208	16.0476	15.3912	+	0	3.90914	8.2533	0	0
CLINT1	Q14677	26.3674	25.6958	26.8846	21.8906	20.3166	20.9974	+	0.00217021	3.10848	5.24776	161	0.22486
CLIP1	P30622	23.2267	22.6468	22.9634	18.8994	19.4893	19.4053	+	0	3.91338	3.68094	15	0.0209497
CLIP2	Q9UDT6	19.2745	19.775	19.5492	12.6317	14.3504	16.6599	+	0.0115876	1.87724	4.98557	2	0.0027933
CLN3	Q13286	17.9385	17.7528	18.1638	14.1549	16.3498	15.6686	+	0.0138389	1.74979	2.56064	0	0
CLPTM1	O96005	20.473	21.8586	22.7754	18.3755	14.1003	18.5264	+	0.0276436	1.37387	4.70159	12	0.0167598
CLSPN	Q9HAW4	18.2647	17.1192	19.1106	16.6524	14.1597	14.5552	+	0.0229302	1.46319	3.04243	14	0.0195531
CMAS	Q8NFW8	19.2801	20.6693	17.9653	16.7146	15.5544	17.3251	+	0.0274903	1.38057	2.77351	57	0.0796089
CMTR1	Q8N1G2	21.5236	22.5953	21.6694	16.0422	13.6743	17.8562	+	0.00842628	2.07345	6.07184	36	0.0502793
CNDP2	Q96KP4	19.5978	21.5351	19.1202	14.6782	14.7631	12.9331	+	0.00550119	2.48355	5.95955	18	0.0251397
CNNM3	Q8NE01	20.6019	18.8863	20.6099	14.3708	16.8636	12.8178	+	0.0128271	1.82167	5.34864	3	0.00418994
CNOT1	A5YKK6	23.0902	22.0831	22.6063	20.3174	15.6691	17.2104	+	0.0170662	1.59525	4.86091	130	0.181564
CNOT3	O75175	18.4581	18.3577	17.6255	13.5436	13.4674	12.2813	+	0.000776978	3.31601	5.04966	23	0.0321229
CNOT8	Q9UFF9	20.1061	21.8975	19.4484	14.2428	13.7238	15.668	+	0.00560775	2.50286	5.93913	1	0.00139665
CNST	Q6PJW8	23.6994	22.8609	23.134	17.8595	16.2216	16.3784	+	0	3.42729	6.41161	3	0.00418994
COG1	Q8WTW3	22.7705	23.2994	23.0517	19.2934	20.3091	15.6482	+	0.021671	1.50279	4.6236	13	0.0181564
COG2	Q14746	19.6886	17.1764	19.6348	15.7496	14.1887	15.1974	+	0.0137266	1.79354	3.78806	1	0.00139665
COG3	Q96JB2	21.0885	21.6473	21.0373	13.2121	17.5641	14.789	+	0.00888826	2.03619	6.06928	25	0.0349162
COG4	J3KNI1	20.3814	19.3383	20.8235	14.8241	14.2945	17.1968	+	0.00901578	2.0523	4.74256	2	0.0027933
COMT	A0A7I2V370	17.999	19.8991	17.7368	15.3677	13.9456	14.6088	+	0.00824963	2.09685	3.90426	0	0
COPA	P53621	23.4762	24.1036	23.6229	21.4239	22.9231	21.7877	+	0.01771	1.58425	1.68937	202	0.282123
COPB2	P35606	22.9457	22.3108	23.0585	20.3926	15.9866	19.6416	+	0.0274033	1.38493	4.09807	164	0.22905
COPE	M0QXB4	20.719	21.7562	21.1253	16.9065	13.6102	18.3094	+	0.0176403	1.58642	4.92475	93	0.129888
COPZ1	F8VVA7	22.7439	22.4701	22.2607	14.9142	14.1876	15.4658	+	0	4.37144	7.63568	111	0.155028
CPEB4	Q17RY0	19.6025	17.5438	19.5736	13.3555	16.1449	13.0308	+	0.0138277	1.77041	4.72956	3	0.00418994
CPT1A	P50416	20.0308	18.9514	20.6071	13.8793	12.944	15.8317	+	0.00632932	2.34715	5.64471	9	0.0125698
CPT1C	Q8TCG5	20.1005	18.5304	20.1368	14.1523	13.3951	12.8466	+	0.00169492	3.14811	6.12452	0	0
CRIP1	P50238	18.9427	17.486	18.5074	13.4829	16.0829	11.7907	+	0.018389	1.57504	4.52652	7	0.00977654
CRIP2	P52943	20.123	17.8749	21.0307	13.5098	15.7745	12.6303	+	0.0115291	1.89933	5.70468	7	0.00977654
CRYBG1	A0A0J9YWL0	23.2692	23.0228	23.6579	19.8174	17.1432	17.9318	+	0.0055612	2.45324	5.01916	11	0.0153631
CRYBG3	Q68DQ2	25.6071	25.8072	26.051	22.5346	24.1716	22.0122	+	0.01058	1.93134	2.91566	38	0.0530726
CSDE1	O75534	22.8639	22.1647	22.5755	18.9434	15.1607	18.8549	+	0.0137797	1.74329	4.88166	191	0.26676
CSK	P41240	19.3542	18.3586	18.7987	16.4059	13.5131	15.6459	+	0.0136956	1.79189	3.64883	53	0.0740223
CSNK1A1	A0A590UJ43	18.539	19.1737	19.6353	14.8984	15.9177	14.2927	+	0.00430395	2.6932	4.07976	0	0
CSNK2A1	P68400	20.6997	22.4253	21.1908	17.7642	18.7111	20.1425	+	0.0273485	1.39008	2.56601	150	0.209497
CSPG4	Q6UVK1	24.6504	25.2695	24.889	22.3734	22.0738	20.0381	+	0.0102345	1.98399	3.44123	5	0.00698324
CSTF2	E7EWR4	19.6263	19.8637	19.8335	13.8802	13.7196	17.0916	+	0.0106069	1.94259	4.87734	188	0.26257
CTNNA1	P35221	21.4188	21.096	21.3216	13.5928	14.0972	16.4979	+	0.00407595	2.72017	6.54953	114	0.159218
CTNNB1	A0A2R8Y5A3	19.9364	18.9299	19.5999	14.6097	12.5172	16.7106	+	0.0136785	1.76074	4.87624	0	0
CTNND1	O60716	23.8794	23.0778	23.9388	19.5035	17.8575	20.2802	+	0.00634205	2.3477	4.41823	99	0.138268
CUL3	Q13618	18.5225	19.9397	18.792	13.7403	12.1369	15.7828	+	0.0102486	1.9841	5.19806	46	0.0642458
CUL4B	A0A7P0T954	21.5291	20.5687	21.6711	17.3096	15.0025	16.3022	+	0.00453261	2.59177	5.05151	0	0
CUL5	Q93034	18.8976	19.0311	18.6375	16.8924	15.2448	17.6715	+	0.0239248	1.4447	2.25254	35	0.0488827
CUX1	Q13948	23.0199	23.418	23.0219	19.7598	20.7333	20.9416	+	0.00476571	2.63638	2.675	98	0.136872
CYB5A	P00167	23.6754	22.2465	23.8979	12.9576	14.4737	15.5299	+	0.00128302	3.22603	8.95283	5	0.00698324
CYB5B	O43169	21.0472	22.3192	20.8008	16.9806	12.5085	13.8091	+	0.00786103	2.10607	6.95632	31	0.0432961
CYBC1	Q9BQA9	21.4061	20.0488	21.8139	13.4611	14.2162	16.2887	+	0.00576119	2.52341	6.43427	0	0
CYP51A1	Q16850	21.5135	20.878	21.6911	13.3462	13.4669	17.0343	+	0.00667626	2.26287	6.74511	16	0.0223464
DAAM1	Q9Y4D1	19.3257	19.3109	19.5422	12.3031	13.7878	14.5478	+	0.00198058	3.03883	5.84667	3	0.00418994
DAB2	P98082	22.5835	22.8578	22.4461	18.2055	21.4791	20.1884	+	0.0315849	1.30423	2.67144	26	0.0363128
DAGLB	Q8NCG7	18.4693	16.3356	17.2252	11.2038	14.111	14.6722	+	0.0219093	1.49796	4.0144	0	0
DBN1	Q16643	21.5356	20.9398	21.6517	18.4213	16.3623	17.6911	+	0.00606195	2.42472	3.88418	204	0.284916
DBNL	Q9UJU6	21.6445	21.0672	21.8563	18.3323	15.2239	16.2415	+	0.0069769	2.18919	4.92344	146	0.203911
DCP1A	Q9NPI6	19.112	17.9488	19.4385	15.6943	14.1923	14.5365	+	0.00551429	2.48399	4.02542	79	0.110335
DDB1	Q16531	16.232	18.0129	17.3014	12.2104	12.5731	15.4118	+	0.0199363	1.53538	3.78363	212	0.296089
DDHD1	Q8NEL9	21.4512	20.0859	22.0373	13.9061	13.3452	14.3685	+	0	3.4519	7.31819	2	0.0027933
DDR2	Q16832	18.1239	19.0766	17.4398	12.3157	13.4831	14.2969	+	0.00530612	2.53979	4.84817	1	0.00139665
DDT	B5MC82	19.8778	17.3449	20.4374	14.0873	14.7316	13.8944	+	0.00701258	2.14408	4.9822	57	0.0796089
DDX20	Q9UHI6	21.0575	18.7446	20.7669	15.6621	16.7951	16.2183	+	0.00745038	2.1165	3.96447	108	0.150838
DDX42	Q86XP3	21.8199	22.804	21.54	20.5272	19.233	20.0144	+	0.0136318	1.77971	2.12976	199	0.277933
DDX54	Q8TDD1	18.1636	17.946	18.5415	13.7553	13.0757	15.1561	+	0.0052766	2.57113	4.22133	148	0.206704
DEGS1	O15121	18.8293	20.3012	18.9335	16.0636	13.4677	12.0261	+	0.0114511	1.90579	5.50222	1	0.00139665
DENND4C	Q5VZ89	22.157	22.5357	22.2035	18.9807	19.5729	19.7004	+	0	3.4778	2.88073	71	0.099162
DENND5B	G3V1S3	19.449	21.5206	20.4186	17.9559	16.0814	17.4745	+	0.0135973	1.79598	3.29214	2	0.0027933
DENND6A	Q8IWF6	17.5187	16.868	17.8119	13.4325	11.9072	15.5454	+	0.0176567	1.58663	3.7712	5	0.00698324
DENR	O43583	19.8009	20.2299	19.4882	18.2263	14.8938	13.7176	+	0.0243444	1.43751	4.22707	52	0.0726257
DFFA	O00273	18.7804	17.3586	18.7408	14.9414	14.6408	16.1729	+	0.00987187	1.99691	3.04156	44	0.0614525
DGCR2	F6SYP7	20.3016	20.0751	20.1553	14.1063	17.4852	13.6178	+	0.011555	1.86143	5.10752	0	0
DHCR7	A0A804HI25	20.377	21.3772	21.5231	12.7084	13.2595	17.97	+	0.0144577	1.70923	6.44646	0	0
DHRS1	Q96LJ7	17.8761	17.0309	18.409	15.0953	13.9459	16.3707	+	0.021226	1.50935	2.63469	2	0.0027933
DHX35	Q9H5Z1	19.8814	18.9501	20.3392	16.432	13.737	17.062	+	0.015541	1.65169	3.97989	43	0.0600559
DHX36	Q9H2U1	22.4723	22.9886	22.8526	18.4688	19.2565	20.1707	+	0.00455738	2.59688	3.47248	78	0.108939
DHX38	Q92620	22.3243	21.1432	22.264	15.2868	13.0485	13.4056	+	0.00072	3.26352	7.9969	110	0.153631
DIAPH3	Q9NSV4	21.0288	20.3297	21.7721	18.3927	14.2828	17.7327	+	0.0227044	1.46756	4.24082	50	0.0698324
DICER1	Q9UPY3	18.6529	20.1141	19.2225	15.1965	15.0296	18.1063	+	0.0274764	1.38357	3.219	70	0.0977654
DIDO1	Q9BTC0	21.178	19.932	21.4877	19.1767	16.5646	17.1092	+	0.0166654	1.60603	3.24907	140	0.195531
DIP2A	A0A494C143	17.5598	16.929	17.731	13.7831	13.9294	14.2622	+	0	3.57352	3.41502	0	0
DIS3	Q9Y2L1	19.1549	19.4715	18.8467	14.9826	14.687	16.3123	+	0.00441121	2.7069	3.83041	114	0.159218
DLG1	A0A590UJD9	20.4008	20.1067	20.6836	16.7236	17.3728	18.9881	+	0.0137376	1.7546	2.70219	0	0
DLG5	Q8TDM6	20.3849	19.2777	20.2896	18.1524	17.8988	17.3692	+	0.00679743	2.17107	2.17726	69	0.0963687
DNAJA2	O60884	20.9223	21.9322	21.294	18.5146	20.3181	17.9277	+	0.0226767	1.46953	2.46268	210	0.293296
DNAJC1	Q96KC8	22.9185	23.022	23.76	17.1043	19.9124	16.5479	+	0.00718644	2.12739	5.37867	1	0.00139665
DNAJC10	Q8IXB1	17.9748	18.218	19.532	12.5055	14.777	15.4954	+	0.011698	1.87038	4.31568	131	0.182961
DNAJC13	O75165	25.7795	26.3139	25.77	21.228	21.1912	20.7516	+	0	4.49631	4.89756	47	0.0656425
DNM1L	O00429	21.9027	21.8046	21.6636	16.8625	16.317	13.6872	+	0.00548815	2.48291	6.16811	122	0.170391
DNM2	P50570	18.7924	17.2445	17.7537	13.2358	13.8128	13.8745	+	0.00235616	2.99782	4.2892	113	0.157821
DNTTIP2	Q5QJE6	16.6941	15.7494	16.9191	14.5462	14.7019	15.431	+	0.0172102	1.5908	1.56116	113	0.157821
DOCK1	Q14185	20.0801	18.9143	20.4028	16.6568	16.2226	15.3275	+	0.00566588	2.47298	3.73008	7	0.00977654
DOCK10	A0A2R8YD85	21.184	19.6682	20.7463	15.4261	14.1494	16.864	+	0.00686476	2.29833	5.05304	0	0
DOCK6	Q96HP0	23.7427	24.185	23.9608	19.9094	17.1	21.3402	+	0.0156503	1.64468	4.51294	11	0.0153631
DOCK7	Q96N67	26.0594	26.17	26.0943	21.0591	22.039	21.7797	+	0	3.96117	4.48198	103	0.143855
DOK1	Q99704	21.1216	21.1053	21.3846	19.4781	19.6827	19.8172	+	0	3.49233	1.54454	0	0
DOP1A	Q5TA12	20.8352	20.479	20.7414	13.6186	12.3904	14.0572	+	0	3.86556	7.32981	0	0
DPF2	J3KMZ8	17.5073	18.7115	17.6003	14.9164	13.8502	13.8466	+	0.00427795	2.68337	3.73528	44	0.0614525
DPYSL2	A0A1C7CYX9	23.3795	23.6905	23.289	19.3293	13.627	16.5979	+	0.0115833	1.8635	6.93496	199	0.277933
DRG2	P55039	16.302	15.6897	16.3637	14.4997	13.1891	15.1529	+	0.0272947	1.39122	1.83793	30	0.0418994
DST	A0A7P0T890	23.5282	23.6044	23.5087	19.9369	20.9994	19.5496	+	0.00309489	2.83497	3.38515	0	0
DVL3	Q92997	21.2107	19.5924	21.4174	16.9689	12.7134	15.5947	+	0.0128873	1.82527	5.6478	129	0.180168
DYNC1H1	A0A7P0T9C4	26.261	26.5384	26.1418	23.4101	22.2586	22.9786	+	0.0012	3.18925	3.43132	0	0
DYNC1I2	Q13409	19.6064	20.6407	20.3295	13.5287	16.6631	16.8048	+	0.0131469	1.81749	4.52669	163	0.227654
DYNC1LI1	Q9Y6G9	23.0603	22.7817	23.4303	16.9642	19.8874	19.5981	+	0.0106179	1.96743	4.27418	105	0.146648
DYNC1LI2	O43237	22.8372	23.7986	22.9672	15.5055	14.6535	20.1454	+	0.014902	1.68591	6.43288	109	0.152235
DYNLL2	Q96FJ2	23.7604	22.232	23.9561	17.1014	14.1598	18.1889	+	0.00686364	2.17767	6.8328	183	0.255587
EBAG9	O00559	18.8944	19.3817	19.117	14.0445	13.7256	13.1975	+	0	4.36793	5.47518	0	0
ECE1	A0A3B3ISF9	23.3569	24.4604	23.8813	18.2723	19.87	20.6221	+	0.00682812	2.31673	4.3114	0	0
EDC3	Q96F86	24.0079	24.8551	24.6072	17.22	20.5161	19.383	+	0.00665233	2.26074	5.45035	52	0.0726257
EFHD2	Q96C19	21.576	21.2102	22.5709	14.0714	15.2712	13.2903	+	0.000878049	3.371	7.5747	139	0.194134
EGFR	P00533	23.0285	23.3418	23.3655	16.9753	15.6831	16.6684	+	0	4.13461	6.803	32	0.0446927
EHBP1	Q8NDI1	24.0526	23.8636	24.0674	18.9974	19.7838	18.0632	+	0.000705882	3.26033	5.0464	76	0.106145
EHBP1L1	Q8N3D4	22.5572	22.7296	22.7677	19.9289	17.1004	16.848	+	0.00902874	2.05512	4.72573	14	0.0195531
EHD1	A0A024R571	26.1926	25.9757	25.6674	21.1113	22.3279	21.9314	+	0.00084375	3.35999	4.15505	5	0.00698324
EHD2	Q9NZN4	20.4885	21.6118	20.5476	18.8277	19.4407	19.6758	+	0.0163854	1.61616	1.56784	11	0.0153631
EHD4	Q9H223	21.104	21.153	20.4349	17.2299	14.4303	15.5184	+	0.00573756	2.43837	5.17108	12	0.0167598
EIF1	K7EM18	17.3086	16.1816	18.8179	13.1982	12.8102	14.3623	+	0.0107343	1.94791	3.97914	93	0.129888
EIF2AK3	Q9NZJ5	22.1581	22.7292	22.8584	15.8384	18.7231	16.2939	+	0.00547273	2.44089	5.63012	2	0.0027933
EIF2AK4	Q9P2K8	19.309	19.8782	18.1808	13.4658	13.4432	16.3049	+	0.0106926	1.93097	4.718	3	0.00418994
EIF2B1	Q14232	16.8657	15.3397	17.169	12.9499	14.1385	14.9916	+	0.0274246	1.38507	2.43149	30	0.0418994
EIF2B5	A0A3B3IUB1	16.672	16.3212	17.1566	15.4128	13.0657	13.2324	+	0.0161781	1.62073	2.81297	0	0
EIF3H	B3KS98	19.4949	21.563	20.2773	14.9881	15.0358	14.2755	+	0.00193365	3.02139	5.67857	195	0.272346
EIF3I	A0A7I2YQI2	18.4385	18.7495	18.6009	17.0131	13.2582	13.095	+	0.0218978	1.49431	4.14086	0	0
EIF4E	P06730	20.5233	19.0759	19.6453	17.9767	14.6227	17.0145	+	0.0274977	1.38395	3.21019	97	0.135475
EIF4ENIF1	Q9NRA8	17.9633	16.7815	18.7342	13.9578	13.1595	15.0804	+	0.00893883	2.03978	3.76043	83	0.115922
EIF4G2	D3DQV9	24.2945	24.4317	24.2998	21.1613	16.7477	17.6719	+	0.0114656	1.90646	5.81507	119	0.166201
EIF4G3	A0A0U1RQK7	21.9056	22.1107	21.835	18.6057	20.8913	18.9403	+	0.0178279	1.58195	2.47132	181	0.252793
EIF4H	Q15056	19.5589	18.9094	19.371	16.8554	14.3759	13.2315	+	0.0126259	1.82913	4.45886	205	0.286313
ELMO2	Q96JJ3	19.1844	19.2204	18.5746	16.7707	15.013	14.9724	+	0.0067758	2.25053	3.40776	20	0.027933
ELP1	A0A6Q8PHF4	20.6388	20.4062	20.8358	17.6506	13.2943	15.9071	+	0.0138126	1.77002	5.00958	0	0
ELP4	G5E9D4	21.2322	21.724	21.163	19.1118	19.6431	19.3724	+	0.00275676	2.98608	1.99733	96	0.134078
EML4	Q9HC35	23.2413	21.5281	23.1508	17.2658	15.5478	16.931	+	0.00321212	2.85994	6.05855	69	0.0963687
ENSA	Q5T5H1	19.7183	17.6859	19.3925	14.0757	13.8943	17.3624	+	0.0275116	1.38113	3.82141	115	0.160615
EPB41	P11171	20.4474	19.0834	20.4908	12.232	13.8723	16.01	+	0.00693624	2.13381	5.9691	151	0.210894
EPB41L1	A0A1B0GTW6	19.0806	19.7042	18.8631	16.8964	14.0303	13.5119	+	0.0131315	1.81698	4.4031	83	0.115922
EPG5	Q9HCE0	22.0544	21.7862	21.6867	17.2836	16.8232	18.1809	+	0.000837209	3.35993	4.4132	3	0.00418994
EPHA2	P29317	21.2119	19.508	21.1786	12.2303	13.5192	18.3387	+	0.0254904	1.42278	5.9368	76	0.106145
EPN2	O95208	22.6229	22.119	22.7812	17.9154	20.0118	17.8328	+	0.00685812	2.21441	3.92099	3	0.00418994
EPS15	P42566	24.8428	25.2767	24.6554	18.6992	21.7519	19.3139	+	0.00681154	2.20556	5.00331	94	0.131285
EPS15L1	Q9UBC2	25.3181	26.3062	25.0318	19.1654	21.1816	19.9048	+	0.00306137	2.82916	5.46814	116	0.162011
ERAP1	Q9NZ08	18.2499	20.0727	18.1508	15.4633	15.1543	15.375	+	0.00666174	2.28255	3.4936	2	0.0027933
ERBB2	P04626	19.816	17.3749	19.5172	14.1179	15.3826	16.0063	+	0.0137976	1.76938	3.73376	2	0.0027933
ERBIN	Q96RT1	20.752	19.5518	20.3838	17.3135	13.9487	12.0379	+	0.0151528	1.66693	5.79579	107	0.149441
ERCC6L	Q2NKX8	20.7601	21.1068	20.806	18.5752	17.0835	17.0465	+	0.00547	2.5267	3.32257	62	0.0865922
ERGIC3	H0Y5K5	17.8822	18.5747	17.9352	16.2016	15.0836	14.3033	+	0.00787292	2.10675	2.93453	5	0.00698324
ERLIN1	O75477	22.2758	21.9479	22.4713	20.2803	16.9357	19.6886	+	0.0234831	1.45476	3.26346	81	0.113128
ERLIN2	O94905	20.9499	19.4822	20.7525	18.234	17.1418	18.4132	+	0.0130405	1.81261	2.46518	113	0.157821
ERO1A	Q96HE7	21.5014	20.9816	21.4133	13.069	12.7592	18.889	+	0.0220337	1.48129	6.39306	97	0.135475
ESYT1	Q9BSJ8	26.2681	26.9779	26.3009	19.882	18.0359	21.8797	+	0.0064856	2.35885	6.58309	173	0.24162
ESYT2	H7BXI1	22.6772	22.4813	22.7058	19.2532	16.119	20.0624	+	0.0180979	1.57998	4.14323	77	0.107542
ETF1	P62495	22.9324	24.3168	23.6979	20.3147	20.4449	20.3724	+	0.00296296	2.90585	3.27167	167	0.23324
ETFB	P38117	18.4955	16.0555	18.5747	14.362	15.3301	14.6353	+	0.0198172	1.54384	2.93278	74	0.103352
EXOC3	O60645	20.1754	17.6284	20.1761	14.4433	15.1012	15.311	+	0.00794603	2.10203	4.37479	23	0.0321229
EXOC4	Q96A65	23.4384	22.8783	23.4192	19.8115	17.7186	20.5933	+	0.0106632	1.93586	3.87088	112	0.156425
EXOC7	Q9UPT5	20.5937	18.4209	20.5721	16.4461	15.811	16.2342	+	0.00743902	2.11561	3.69846	10	0.0139665
EXOSC10	Q01780	21.026	21.7888	21.2545	18.706	17.6087	18.2451	+	0.00293878	2.90335	3.16979	210	0.293296
FAF2	Q96CS3	22.4387	22.2123	22.3922	19.8498	18.1455	19.9802	+	0.00706815	2.14973	3.02252	70	0.0977654
FAM114A1	Q8IWE2	24.5903	23.6271	24.1812	19.3249	14.3948	16.8771	+	0.00720866	2.12882	7.26728	9	0.0125698
FAM114A2	Q9NRY5	22.4141	23.4166	23.5185	18.8113	17.2767	19.808	+	0.00655273	2.2718	4.48441	47	0.0656425
FAM120A	Q9NZB2	22.3322	20.9604	22.2805	20.2324	19.7404	19.3165	+	0.013412	1.79946	2.09459	159	0.222067
FAM50A	Q14320	18.7887	19.0332	18.6106	15.6498	13.1018	12.5659	+	0.00695126	2.2017	5.03833	97	0.135475
FAM83D	A0A087WXK8	19.0608	18.353	19.5961	16.5948	12.5501	14.871	+	0.0163127	1.61688	4.3313	1	0.00139665
FAM83G	A6ND36	18.3149	17.8599	18.352	14.9191	16.45	16.1331	+	0.00898999	2.04817	2.34153	0	0
FBXO45	P0C2W1	19.7573	17.7712	19.1471	14.9854	13.1366	13.5418	+	0.00554839	2.45298	5.00392	9	0.0125698
FHL1	Q13642	23.3328	22.9142	23.6603	20.2785	17.5216	17.3236	+	0.00696875	2.13767	4.92789	177	0.247207
FILIP1L	H7C4M0	18.2583	17.6911	18.6681	14.3341	15.7922	12.6843	+	0.0122187	1.85667	3.93562	3	0.00418994
FKBP15	Q5T1M5	23.6036	23.1877	23.6115	18.8473	20.5018	16.3655	+	0.0130104	1.8089	4.89606	46	0.0642458
FKBP7	Q9Y680	20.385	18.9711	20.6533	15.6446	12.5432	14.5997	+	0.00670036	2.26422	5.74061	0	0
FKBP8	Q14318	23.6503	23.1319	23.9243	18.3511	19.8198	19.4724	+	0.00192453	3.01766	4.35439	82	0.114525
FLOT1	O75955	21.1908	21.1445	20.8442	19.2011	17.6424	18.2661	+	0.00635484	2.35027	2.68997	45	0.0628492
FLOT2	E7EMK3	20.7676	19.6526	20.1708	16.4345	15.8296	15.6449	+	0.000824427	3.34007	4.22731	44	0.0614525
FLVCR1	Q9Y5Y0	19.6903	20.3833	18.5826	14.6825	14.6358	15.9632	+	0.00515325	2.54998	4.45825	2	0.0027933
FMN2	Q9NZ56	20.2168	20.6954	20.0569	18.5821	14.7598	13.4256	+	0.0256998	1.41573	4.73387	1	0.00139665
FNDC3A	Q9Y2H6	23.899	23.3417	23.8211	14.9522	20.8929	19.8192	+	0.0311043	1.30946	5.13252	15	0.0209497
FRYL	O94915	20.1942	19.3678	20.1621	14.2188	17.2354	12.4242	+	0.0151449	1.67925	5.28185	45	0.0628492
FUBP3	Q96I24	18.6273	19.6033	19.7102	11.3598	13.5607	15.8599	+	0.0114478	1.88284	5.72013	212	0.296089
FURIN	P09958	22.574	20.9243	22.7972	18.6701	16.659	18.7302	+	0.0103565	1.97434	4.0787	0	0
FYCO1	Q9BQS8	19.5425	18.6346	19.792	12.0443	15.5389	13.4964	+	0.00691639	2.20013	5.62987	5	0.00698324
G3BP1	A0A7I2V5M7	21.6099	21.4576	22.3242	17.1756	17.1384	15.262	+	0.0029547	2.81212	5.27191	0	0
G6PD	P11413	22.1555	20.9198	21.9558	20.1813	18.0427	19.4494	+	0.0199894	1.53849	2.45258	89	0.124302
GATAD2A	Q86YP4	16.9366	16.964	18.4823	12.9645	13.9123	13.7776	+	0.0052626	2.56931	3.90952	164	0.22905
GATAD2B	Q8WXI9	21.8492	20.3733	22.116	18.2878	13.8604	18.3222	+	0.0277038	1.36854	4.62272	178	0.248603
GBF1	A0A669KBG8	22.3907	20.9609	22.0963	18.7746	15.9849	18.7913	+	0.0138383	1.73823	3.9657	0	0
GCC1	Q96CN9	23.5479	22.609	23.6441	18.3765	22.0224	20.113	+	0.0307938	1.31421	3.0964	2	0.0027933
GCC2	Q8IWJ2	23.5089	23.1297	23.5249	20.4626	18.9421	20.3126	+	0.00484884	2.64846	3.48207	33	0.0460894
GEMIN4	P57678	20.6007	16.7702	15.8115	12.6353	13.8088	13.8085	+	0.030195	1.33175	4.30993	79	0.110335
GEMIN5	Q8TEQ6	20.078	18.0237	19.9113	16.4022	14.4777	17.19	+	0.0223583	1.47657	3.31435	145	0.202514
GEMIN8	Q9NWZ8	17.5742	15.4443	17.8632	13.1427	14.0576	15.0514	+	0.0255108	1.42285	2.87668	17	0.023743
GFPT1	Q06210	24.6055	24.1243	24.4041	22.0631	21.122	23.3251	+	0.0191661	1.55598	2.20789	62	0.0865922
GFPT2	O94808	18.7858	19.6668	18.5594	12.8696	13.7117	15.5853	+	0.00669291	2.32483	4.94843	16	0.0223464
GGA1	Q9UJY5	21.5761	21.3126	20.7597	12.6853	18.0613	17.3164	+	0.0254446	1.42336	5.19513	1	0.00139665
GGA2	Q9UJY4	21.0741	20.1451	21.791	18.6773	17.5551	17.2057	+	0.00823739	2.09448	3.19073	6	0.00837989
GGA3	Q9NZ52	22.3551	23.0199	22.5094	15.2955	18.6458	19.2164	+	0.0136167	1.77813	4.90894	19	0.0265363
GINM1	Q9NU53	20.086	20.4739	19.605	15.7065	13.4695	15.4247	+	0.00483478	2.64643	5.18807	0	0
GLG1	Q92896	21.2139	20.6985	21.0371	18.6642	19.1043	15.8505	+	0.0265371	1.40649	3.11014	28	0.0391061
GLUL	A0A2R8YDT1	18.2895	18.8266	17.843	17.2089	13.7284	14.0896	+	0.0287721	1.35621	3.31074	0	0
GNAI2	P04899	18.3231	17.7755	17.8215	13.1176	13.2865	14.7808	+	0.0032517	2.7987	4.24505	159	0.222067
GNAI3	P08754	17.9836	15.215	17.3371	15.4889	12.69	14.1156	+	0.0492275	1.30779	2.74707	166	0.231844
GNE	Q9Y223	20.7385	20.8782	20.58	12.5238	17.3212	14.4745	+	0.0115194	1.88772	5.9591	0	0
GNS	F6S8M0	18.6528	17.1419	18.2356	13.8084	13.9215	13.8014	+	0.00218182	3.11301	4.16634	35	0.0488827
GOLGA2	Q08379	24.7928	25.6697	25.0667	17.0598	20.4032	19.1491	+	0.00567925	2.47603	6.30571	71	0.099162
GOLGA3	Q08378	25.2414	24.6625	25.4228	21.121	16.5183	20.897	+	0.0151143	1.67834	5.59681	51	0.0712291
GOLGA4	E7EVX2	21.572	19.346	21.4639	16.2112	14.5316	13.928	+	0.00610661	2.39177	5.90372	14	0.0195531
GOLGA4	Q13439	27.955	27.2813	27.8804	22.1548	24.1722	23.3895	+	0.00431707	2.69362	4.46676	14	0.0195531
GOLGA5	Q8TBA6	25.7994	24.9926	26.212	16.8664	17.1267	18.954	+	0.000864	3.36731	8.01901	67	0.0935754
GOLGB1	Q14789	25.29	24.9477	25.4135	22.5398	20.727	20.8834	+	0.00571852	2.52101	3.83362	30	0.0418994
GOPC	Q9HD26	24.6714	23.2976	24.6946	13.1793	20.4666	19.0019	+	0.0276113	1.37075	6.67195	9	0.0125698
GORAB	Q5T7V8	21.7173	22.101	21.5982	17.9216	13.8622	15.3408	+	0.00711324	2.15562	6.09732	1	0.00139665
GORASP2	Q9H8Y8	23.6706	23.4729	23.5855	18.4979	13.702	16.0468	+	0.00676377	2.24704	7.49411	30	0.0418994
GOSR1	G5E9T8	19.2966	16.4291	20.1336	15.2901	16.005	14.0062	+	0.0316403	1.3036	3.51932	1	0.00139665
GOSR2	I3NI02	19.5398	18.082	19.4922	11.9297	15.9864	13.2695	+	0.0125442	1.83879	5.30946	7	0.00977654
GPAT3	Q53EU6	20.9974	20.7346	20.6263	17.9933	14.7345	12.8864	+	0.014893	1.69201	5.58138	0	0
GPAT4	Q86UL3	21.2637	20.4007	20.771	13.3748	13.2959	15.9603	+	0.00403762	2.71687	6.60147	1	0.00139665
GPATCH1	Q9BRR8	22.4986	23.0718	22.1813	20.3057	20.9477	19.9642	+	0.00690421	2.30298	2.17803	126	0.175978
GPATCH4	Q5T3I0	19.0371	16.7704	19.889	14.5844	14.6221	15.064	+	0.0130976	1.80594	3.80867	114	0.159218
GPATCH8	Q9UKJ3	18.9499	17.5017	20.2791	16.53	14.0618	15.7307	+	0.0218123	1.48483	3.46944	86	0.120112
GPRIN1	Q7Z2K8	18.2056	18.423	17.6666	16.1748	14.5811	13.2596	+	0.0137676	1.76639	3.4266	83	0.115922
GPS1	A8K070	19.4396	17.2153	19.384	14.5544	13.8626	14.6688	+	0.00681285	2.2948	4.31772	67	0.0935754
GRAMD1B	A0A1B0GUD6	19.6802	19.9188	20.1424	16.6489	18.9308	16.2641	+	0.0234754	1.45088	2.6325	2	0.0027933
GRAMD2B	Q96HH9	22.9118	23.8828	22.6286	17.5651	14.2751	14.1772	+	0.00529067	2.57165	7.80192	0	0
GRIPAP1	Q4V328	22.4502	22.8699	22.4281	18.1825	21.5705	17.7655	+	0.030745	1.31597	3.40987	8	0.0111732
GSDME	O60443	19.8538	18.7422	20.4916	13.8042	15.6583	14.6312	+	0.00456986	2.59919	4.99802	11	0.0153631
GSK3B	P49841	20.0178	20.1272	20.2723	15.7666	17.6464	18.2874	+	0.0142966	1.72753	2.90561	14	0.0195531
GSPT1	P15170	26.1413	27.7781	26.011	16.6405	19.8424	20.0417	+	0.00552745	2.48674	7.80197	180	0.251397
GSPT2	Q8IYD1	26.116	25.2784	25.8214	17.011	20.2668	20.1233	+	0.00583592	2.42644	6.6049	124	0.173184
GTF2F2	P13984	20.4186	18.9594	20.669	16.7472	16.7477	16.8051	+	0.00569888	2.43491	3.24901	125	0.174581
GTF2I	A0A494C1K3	22.3747	21.8395	22.263	15.7962	15.2976	16.6957	+	0	3.83865	6.2292	0	0
GTF3C1	Q12789	15.8605	17.8678	17.4126	13.9748	13.092	13.6619	+	0.00696296	2.20272	3.47075	134	0.187151
GTPBP1	O00178	19.844	19.4459	20.388	16.9896	13.0215	15.5614	+	0.0138731	1.77209	4.70175	47	0.0656425
GULP1	Q9UBP9	19.084	18.4562	19.1546	13.1615	13.3625	14.472	+	0	3.45307	5.23296	0	0
GYS1	P13807	17.6719	16.6482	17.408	15.0808	14.3028	13.3991	+	0.00693115	2.18257	2.98179	71	0.099162
HARS1	E7ETE2	21.2893	21.2994	20.8418	16.3891	17.1357	16.727	+	0	4.12109	4.39283	82	0.114525
HAUS3	Q68CZ6	17.6975	18.3301	17.1501	13.5126	13.8927	14.0158	+	0.00081203	3.33324	3.91885	22	0.0307263
HAUS7	Q99871	16.7537	16.1565	17.7825	14.2406	14.1472	13.2975	+	0.00697739	2.22883	3.00245	22	0.0307263
HDAC3	O15379	17.5861	17.2193	15.0983	13.4069	13.8328	12.3622	+	0.0138678	1.74053	3.43389	32	0.0446927
HELLS	A0A0B4J1V9	22.7772	22.7692	22.6897	18.3229	18.0732	16.6915	+	0.00129936	3.2398	5.04948	97	0.135475
HERC2	O95714	19.7135	17.6841	19.5466	15.9275	14.7363	13.4794	+	0.0106915	1.94638	4.26701	11	0.0153631
HGS	A0A7I2V5A3	24.3187	23.4432	24.6927	13.4039	18.4645	19.2335	+	0.0142513	1.72448	7.11753	0	0
HIP1	O00291	20.3904	19.619	19.7043	13.4624	13.7847	13.8862	+	0	4.63429	6.1935	2	0.0027933
HIP1R	O75146	21.6505	21.6528	21.8869	17.1896	17.5126	18.0387	+	0	4.0481	4.14976	10	0.0139665
HLA-A	A0A140T913	25.5137	23.443	24.6161	18.8879	18.1441	20.1582	+	0.00531969	2.5398	5.46084	114	0.159218
HLA-B	D9J307	19.4562	21.1594	21.3515	17.3947	13.2062	12.6188	+	0.013853	1.74045	6.24917	0	0
HLCS	A0A8C8QSB1	19.8246	19.2466	19.4165	16.8745	17.7336	18.568	+	0.0184913	1.57115	1.77057	0	0
HM13	A0A3B3IUB5	21.5054	19.1257	21.0521	18.3033	16.6858	16.2332	+	0.0155104	1.65124	3.48701	0	0
HMGCR	P04035	20.3798	19.5199	20.2851	16.7861	17.5324	17.7521	+	0.00460773	2.60513	2.70474	0	0
HMGCS1	Q01581	18.8885	17.6726	19.0611	15.772	12.2429	12.271	+	0.0128421	1.82391	5.11212	39	0.0544693
HMMR	O75330	23.7027	23.2222	23.257	17.4767	19.2125	17.5319	+	0.00207107	3.07626	5.32029	12	0.0167598
HOOK1	Q9UJC3	20.4722	18.85	20.1898	17.8508	12.9919	15.7567	+	0.0290511	1.34759	4.30417	9	0.0125698
HPS5	Q9UPZ3	20.3287	20.1772	20.0661	16.1244	13.4768	15.9728	+	0.00645902	2.35744	4.99935	0	0
HS1BP3	Q53T59	18.9022	17.0248	18.7885	11.8125	13.1426	14.517	+	0.00678652	2.16673	5.08118	3	0.00418994
HSDL2	Q6YN16	17.426	16.4538	17.8862	15.2027	15.4359	15.6656	+	0.0126856	1.83211	1.82058	79	0.110335
HSPB7	Q8N241	18.4038	17.3746	18.447	14.3105	13.2467	12.9931	+	0.00274439	2.9841	4.55837	0	0
HTATSF1	O43719	19.1004	19.2951	19.4473	14.1915	15.8451	11.7753	+	0.0106323	1.96757	5.34359	182	0.25419
HUWE1	Q7Z6Z7	22.1133	21.5975	22.1413	17.0751	17.1109	18.3586	+	0.00122156	3.19829	4.43582	204	0.284916
IFI16	Q16666	24.8471	24.2952	24.7856	18.7871	18.8624	20.5248	+	0.002	3.04572	5.25121	17	0.023743
IFIT1	P09914	22.6837	22.3977	22.6158	20.5683	18.6767	21.2297	+	0.0234061	1.45255	2.4075	17	0.023743
IFIT3	A0A7P0T855	21.9264	23.0862	22.5073	18.1249	20.94	20.3228	+	0.0276265	1.37892	2.71072	0	0
IFIT5	Q13325	20.6732	20.4626	21.531	18.973	17.9636	18.0202	+	0.00674906	2.28925	2.57001	102	0.142458
IFNGR1	P15260	20.6482	18.9864	21.0313	13.4447	17.6708	16.05	+	0.0213241	1.50626	4.50015	0	0
IGF2R	P11717	25.4777	25.8141	25.6596	19.323	21.317	18.7325	+	0.00312418	2.75804	5.85963	31	0.0432961
IK	Q13123	18.052	17.6466	19.9611	13.8533	13.6331	14.1985	+	0.00562136	2.50432	4.65826	134	0.187151
IKBKG	Q9Y6K9	20.7022	21.4915	20.5636	16.626	17.4375	17.1939	+	0.00075	3.28309	3.83329	4	0.00558659
ILVBL	A1L0T0	19.0205	19.6062	18.9614	17.5983	14.2898	15.5964	+	0.0184542	1.57347	3.36789	39	0.0544693
INF2	A0A6Q8PHA2	23.6802	23.7953	23.5608	17.2047	16.1428	14.8191	+	0	3.41011	7.62325	0	0
INPP5F	Q9Y2H2	20.9656	19.5589	21.2269	12.0705	13.6662	15.9508	+	0.00675177	2.24358	6.68796	38	0.0530726
IPO7	O95373	23.3212	22.7812	23.4524	18.9469	18.849	19.8129	+	0	3.37963	3.98199	191	0.26676
IRAK4	Q9NWZ3	22.885	21.7462	22.9623	12.5535	18.4282	17.8033	+	0.0205963	1.52099	6.26947	1	0.00139665
IST1	P53990	22.1779	21.0458	23.0257	15.7642	16.3111	18.277	+	0.00673645	2.28814	5.29899	8	0.0111732
ITCH	Q96J02	21.1223	19.8298	21.3583	18.2294	15.6024	18.1782	+	0.0171407	1.59289	3.43343	7	0.00977654
ITGA1	P56199	15.0355	16.707	17.0546	14.5326	14.0699	13.7611	+	0.0218356	1.49841	2.14447	1	0.00139665
ITGA3	P26006	20.9627	19.9212	20.9463	15.6569	13.9276	13.3119	+	0.00290323	2.89285	6.31124	4	0.00558659
ITGB1	E7EUI6	24.376	24.8728	24.5154	17.0164	18.4973	17.6951	+	0	3.95386	6.85181	38	0.0530726
ITM2C	Q9NQX7	21.4532	22.9894	21.5266	13.4866	16.5872	14.0148	+	0.00458242	2.6001	7.29358	1	0.00139665
ITPRIP	Q8IWB1	18.4243	18.8489	18.6019	14.3669	16.0855	15.9345	+	0.00676209	2.3065	3.16273	0	0
ITSN1	Q15811	23.4791	22.4562	23.6854	17.8477	13.139	18.0282	+	0.0121743	1.85482	6.86857	63	0.0879888
JAG2	Q9Y219	21.2823	21.5915	21.2319	17.5586	14.2731	14.8382	+	0.00670611	2.3284	5.81194	1	0.00139665
JAM3	Q9BX67	20.9844	18.8592	20.5512	17.5355	16.8173	15.6202	+	0.0130707	1.81365	3.47396	0	0
JPT1	Q9UK76	23.1257	22.2095	24.0125	15.159	15.896	16.8939	+	0.00129114	3.22609	7.13295	169	0.236034
JUNB	P17275	21.3976	19.1704	22.0649	17.2312	12.9145	14.4334	+	0.0137081	1.76108	6.01795	18	0.0251397
KANK1	Q14678	23.3451	23.964	23.5977	20.9416	15.9048	20.0434	+	0.027	1.39531	4.67233	13	0.0181564
KANK2	Q63ZY3	21.1979	20.6906	21.2146	16.7488	17.3351	15.4382	+	0.00301779	2.81914	4.527	87	0.121508
KATNAL1	Q9BW62	20.488	21.5285	20.3843	12.3462	14.7309	14.8691	+	0.00322973	2.79441	6.81817	0	0
KDM3B	Q7LBC6	21.0399	20.6211	20.8748	13.6268	15.1971	14.2265	+	0	3.78633	6.49513	121	0.168994
KIAA0319L	Q8IZA0	21.1203	20.9492	21.2906	12.7697	17.3652	17.3047	+	0.0169801	1.59593	5.30685	0	0
KIAA0930	Q6ICG6	17.0319	16.8113	18.0926	9.85362	13.7483	13.5958	+	0.0150534	1.67506	4.91269	0	0
KIAA1191	Q96A73	19.6986	17.6567	19.7213	13.4714	15.1264	15.2755	+	0.0082619	2.09835	4.40111	3	0.00418994
KIF16B	Q96L93	23.4898	23.3656	23.0722	16.1494	16.5469	18.3826	+	0.00206061	3.072	6.28292	44	0.0614525
KIRREL1	Q96J84	21.5014	20.8761	21.5229	17.7333	19.3798	18.9015	+	0.00784917	2.10431	2.62864	3	0.00418994
KLC1	G3V5R9	23.1303	22.7427	23.8077	14.5184	16.3315	14.0772	+	0	3.39616	8.25117	153	0.213687
KPNA3	O00505	20.0697	20.2339	20.9756	13.666	13.7634	18.879	+	0.0296815	1.33847	4.99025	143	0.199721
KPNA4	O00629	20.9241	21.933	20.5443	18.5854	17.9242	17.6712	+	0.0056	2.46248	3.07354	127	0.177374
KTN1	Q86UP2	25.7763	25.5558	26.0364	20.5959	20.2087	20.6099	+	0	5.00215	5.31802	132	0.184358
LAMB2	P55268	20.5494	20.7894	20.9479	16.9999	15.3905	18.6499	+	0.0136773	1.77578	3.74878	3	0.00418994
LAMTOR1	Q6IAA8	20.1068	21.1758	19.068	16.9395	17.5418	15.8159	+	0.011727	1.87571	3.35108	16	0.0223464
LAMTOR4	C9JXA7	17.9806	16.748	16.8646	12.3704	14.2637	13.8182	+	0.0068223	2.23159	3.71361	4	0.00558659
LANCL2	Q9NS86	18.4487	16.4127	18.709	14.4953	11.8574	14.4107	+	0.0145031	1.71099	4.26895	80	0.111732
LASP1	Q14847	24.2644	22.9526	25.485	19.843	14.6595	19.3271	+	0.0169374	1.5992	6.29078	60	0.0837989
LEMD3	Q9Y2U8	24.1597	23.4069	23.5515	18.3069	20.0209	19.7464	+	0.00317608	2.77276	4.34794	82	0.114525
LIMCH1	G5EA03	19.3091	19.6598	19.5676	18.1795	13.5294	13.4315	+	0.0301504	1.33087	4.46539	89	0.124302
LIN54	Q6MZP7	18.4098	18.5353	18.6274	14.6675	14.5206	13.9929	+	0	4.36926	4.13051	37	0.051676
LMAN2L	Q9H0V9	18.3199	16.3834	17.6462	13.2345	15.782	15.1289	+	0.0296347	1.34381	2.73473	4	0.00558659
LMCD1	Q9NZU5	20.3311	18.5867	20.3667	14.549	13.5899	15.5192	+	0.0057469	2.52279	5.20884	1	0.00139665
LMO7	F8WD26	22.9507	22.908	23.199	19.022	21.1101	18.0306	+	0.0137531	1.78575	3.63167	87	0.121508
LMTK2	Q8IWU2	18.2583	19.306	18.6594	13.9781	15.0895	13.9225	+	0.00208163	3.08289	4.41118	2	0.0027933
LNPK	Q9C0E8	22.2114	21.8825	22.4506	18.1558	15.1202	12.3971	+	0.0123706	1.85031	6.95716	3	0.00418994
LPIN2	Q92539	21.2369	21.7845	21.2157	18.5139	14.3343	12.6299	+	0.0157983	1.62626	6.253	0	0
LPP	Q93052	21.0758	21.5358	22.8697	19.3652	16.1651	18.0985	+	0.014978	1.67205	3.95081	59	0.0824022
LRBA	P50851	25.9391	25.7607	26.1743	21.8375	21.9987	21.48	+	0	4.55948	4.18599	90	0.125698
LRCH1	Q9Y2L9	23.6644	23.3638	23.6104	20.1116	15.076	13.6008	+	0.015099	1.67788	7.28343	1	0.00139665
LRCH2	Q5VUJ6	21.3234	21.523	20.7659	18.2511	13.5605	12.8463	+	0.0151296	1.67905	6.31813	8	0.0111732
LRCH3	Q96II8	21.331	20.9427	22.0659	18.9839	17.8646	18.4686	+	0.00534704	2.54289	3.0075	1	0.00139665
LRP1	Q07954	25.5807	25.61	25.8214	23.9324	21.6845	24.1572	+	0.0257407	1.41655	2.41268	32	0.0446927
LRRC59	Q96AG4	22.162	23.7014	22.5545	21.3202	20.1585	20.7549	+	0.0155713	1.64735	2.06146	175	0.244413
LRRC8A	Q8IWT6	18.563	17.2632	18.8296	15.5208	14.0249	15.6783	+	0.0106788	1.93048	3.14393	0	0
LRRFIP1	Q32MZ4	24.2246	23.4265	24.5393	19.7341	17.7706	18.6513	+	0.00295082	2.90501	5.3448	158	0.22067
LRSAM1	A0A6Q8PGB2	21.6354	20.2479	21.8106	16.7865	18.6486	14.2876	+	0.0183051	1.57728	4.65707	0	0
LSG1	Q9H089	23.9936	23.7791	23.8233	18.5668	16.394	18.3861	+	0.00191549	3.01736	6.08302	85	0.118715
LYSMD3	Q7Z3D4	18.9355	20.8832	19.0928	13.219	13.621	13.555	+	0.00121429	3.19741	6.17216	0	0
LYSMD4	Q5XG99	16.9853	16.9451	17.9094	14.435	15.2737	14.6765	+	0.00558701	2.45974	2.48487	0	0
LZIC	Q8WZA0	20.6391	19.805	20.2925	13.4677	18.0407	14.7637	+	0.0168509	1.59932	4.82146	15	0.0209497
MACF1	A0A590UJG2	24.0469	23.1772	24.0718	20.4622	21.6506	20.9581	+	0.00604857	2.42442	2.7417	0	0
MACO1	Q8N5G2	20.7465	20.5839	21.8981	14.2143	13.7901	13.6571	+	0	4.06042	7.18901	15	0.0209497
MAGED1	Q9Y5V3	18.6533	19.0396	19.9247	13.6192	14.7476	11.8469	+	0.00547518	2.48284	5.80126	90	0.125698
MAGED2	Q9UNF1	21.1461	22.3004	21.9107	19.7967	17.8963	20.0465	+	0.0197641	1.5425	2.53925	133	0.185754
MAGI1	Q96QZ7	20.7726	20.9164	21.153	14.1436	14.1161	16.2817	+	0.00315789	2.95979	6.10016	7	0.00977654
MAGT1	A0A087WU53	19.9407	18.2807	19.5278	16.2526	13.8277	17.0102	+	0.0207124	1.51747	3.55291	13	0.0181564
MAP1A	E9PGC8	25.1388	24.4461	25.1056	21.9758	20.5362	20.2879	+	0.0047931	2.64125	3.9635	113	0.157821
MAP1S	Q66K74	18.3325	16.297	18.127	14.7883	13.8557	11.6627	+	0.014963	1.67075	4.14991	33	0.0460894
MAP2K2	P36507	19.4858	18.0182	19.4148	17.0915	15.6267	17.5267	+	0.0274992	1.38853	2.22467	27	0.0377095
MAP2K3	P46734	16.5859	15.506	16.9756	14.5791	13.5863	15.1841	+	0.0274777	1.38833	1.90598	22	0.0307263
MAP4K3	Q8IVH8	18.8795	16.999	18.7789	15.3223	15.4386	16.5867	+	0.0199539	1.53553	2.43662	1	0.00139665
MAP4K5	A0A804HIS2	20.3444	18.8938	20.0178	17.1197	14.1038	15.9091	+	0.0126619	1.83623	4.04112	0	0
MAP7D1	Q3KQU3	19.0109	17.2625	18.9578	12.7559	13.9895	15.6723	+	0.0122039	1.85646	4.27119	60	0.0837989
MAP7D3	Q8IWC1	19.7102	18.2239	19.7822	17.2789	15.6558	17.3464	+	0.0206025	1.52472	2.47839	129	0.180168
MAPKAP1	Q9BPZ7	18.3155	16.2798	19.1265	14.7033	15.211	15.9383	+	0.0299021	1.33474	2.62305	12	0.0167598
MAPRE1	Q15691	20.5891	19.5768	21.0403	18.4074	15.7047	17.8348	+	0.019866	1.53269	3.08646	118	0.164804
MAST2	Q6P0Q8	19.8845	17.9914	19.9028	12.6692	13.2929	15.9908	+	0.0106649	1.93029	5.27529	3	0.00418994
MBOAT7	Q96N66	24.6251	25.2199	25.5749	16.2166	19.7599	19.7038	+	0.00668829	2.26321	6.57989	3	0.00418994
MCAM	P43121	21.9773	21.733	22.2015	19.0541	18.1474	13.4431	+	0.0278573	1.36302	5.08908	3	0.00418994
MCM4	A0A3B3IT92	20.6167	21.3789	21.1012	19.4335	17.4543	19.0068	+	0.014843	1.69773	2.40069	0	0
MECP2	P51608	17.1585	15.4456	17.4897	12.7569	12.8503	15.2307	+	0.0269148	1.39927	3.08529	80	0.111732
MED23	Q5JWT2	24.214	24.3037	24.0907	18.9173	19.5333	13.8779	+	0.0145276	1.70821	6.75992	9	0.0125698
MGA	Q8IWI9	21.5632	20.8544	21.8167	13.7218	12.6951	18.7267	+	0.0193472	1.55435	6.36355	124	0.173184
MIA2	Q96PC5	21.5641	21.1955	22.1226	16.0594	15.3353	15.0033	+	0	3.93333	6.1614	0	0
MIA3	Q5JRA6	24.4288	24.3166	24.4578	19.1035	19.6364	19.5444	+	0	5.08996	4.97295	51	0.0712291
MICAL2	O94851	23.2409	22.9892	23.2258	19.7817	20.3212	16.0431	+	0.0205784	1.52066	4.43661	0	0
MICALL2	Q8IY33	18.1681	15.7356	17.3498	12.8178	15.5151	13.3808	+	0.0279209	1.36429	3.17997	1	0.00139665
MINK1	Q8N4C8	20.083	19.2596	20.2407	16.8474	15.5552	15.9607	+	0.00291409	2.80756	3.74001	41	0.0572626
MIOS	Q9NXC5	18.367	17.8488	18.4981	14.1089	16.4741	13.2417	+	0.0150231	1.67399	3.62976	11	0.0153631
MLH1	P40692	19.2238	18.9339	19.9069	15.0475	13.0885	12.9904	+	0.00303943	2.82378	5.646	105	0.146648
MLLT1	Q03111	19.0899	16.8716	19.2147	16.3051	15.2126	16.3434	+	0.0290885	1.34676	2.43835	28	0.0391061
MMS19	Q96T76	19.9944	20.7332	20.7888	18.4444	14.9475	17.0755	+	0.0166973	1.60805	3.68299	106	0.148045
MOB1B	Q7L9L4	18.5323	18.2774	19.297	15.7043	15.1056	15.9969	+	0.00296503	2.81217	3.09998	67	0.0935754
MOB3A	Q96BX8	18.0543	18.7784	19.8052	16.1028	15.8918	15.3071	+	0.00672388	2.28702	3.11207	26	0.0363128
MON2	Q7Z3U7	25.2781	24.0096	25.3568	18.8989	19.2775	19.8352	+	0	3.37682	5.54432	39	0.0544693
MOSPD2	Q8NHP6	23.5495	22.6493	23.3035	16.6556	15.5372	13.315	+	0.00314074	2.84861	7.99822	1	0.00139665
MPDZ	O75970	19.9557	18.6701	20.3709	15.1653	14.3983	14.8257	+	0.00194286	3.02221	4.86912	13	0.0181564
MPRIP	Q6WCQ1	22.6244	22.1449	22.8277	18.6894	20.2641	20.1095	+	0.00678849	2.20481	2.84467	86	0.120112
MRC2	Q9UBG0	23.2397	23.4849	24.0588	19.4445	20.6868	18.7409	+	0.00570443	2.51907	3.9704	1	0.00139665
MRE11	P49959	22.9516	24.5334	23.1127	19.4603	17.9005	19.0209	+	0.00480692	2.64164	4.73865	191	0.26676
MRPS12	O15235	18.0481	17.151	18.7181	12.7042	14.4447	15.474	+	0.013101	1.81429	3.7648	19	0.0265363
MSRB3	Q8IXL7	21.1657	20.4543	21.3918	14.7751	12.9333	12.1579	+	0.00166667	3.13587	7.71514	20	0.027933
MTA2	O94776	21.5539	21.6854	22.1133	19.1822	17.6821	19.4096	+	0.00692919	2.22473	3.02618	206	0.287709
MTDH	Q86UE4	25.2572	25.2383	25.7127	20.9435	16.1743	19.9785	+	0.0112718	1.91564	6.37062	179	0.25
MTFR1	Q15390	18.9814	20.3898	18.67	14.8424	13.3864	16.5858	+	0.0126194	1.8416	4.40885	0	0
MTMR3	Q13615	22.1696	22.4383	22.4187	16.1316	14.7698	18.5412	+	0.00686986	2.21543	5.86132	12	0.0167598
MTPAP	Q9NVV4	17.8762	17.8828	18.4567	16.702	14.2023	14.8858	+	0.0154121	1.6606	2.80855	59	0.0824022
MTR	Q99707	20.1792	20.6284	19.6959	14.8778	18.3717	12.5515	+	0.0297036	1.33856	4.90081	57	0.0796089
MTRR	Q9UBK8	19.8643	19.8414	20.0448	15.7494	12.986	13.5479	+	0.00471186	2.63215	5.82241	2	0.0027933
MTSS2	Q765P7	21.8132	21.4251	22.2985	13.9532	12.8922	15.2326	+	0	3.3842	7.8196	0	0
MXRA8	Q9BRK3	20.5161	21.3648	20.6522	18.4569	15.1355	17.253	+	0.0137944	1.74608	3.89591	4	0.00558659
MYCBP2	A0A804HL12	21.4034	20.7613	21.5172	18.374	15.6998	17.1276	+	0.00681935	2.17143	4.1602	0	0
MYLK	Q15746	19.6644	19.9179	20.8902	15.7798	15.2844	13.6707	+	0.00429091	2.68365	5.24587	11	0.0153631
MYO18A	Q92614	20.4563	21.1539	19.7401	17.8902	17.6877	18.2893	+	0.00694412	2.30407	2.49439	25	0.0349162
MYO19	Q96H55	21.1482	21.167	21.9897	18.492	17.5743	18.5093	+	0.00310623	2.83895	3.24311	10	0.0139665
MYO1D	O94832	20.0072	20.1701	20.0407	17.0761	18.6822	17.4866	+	0.00908092	2.06285	2.32435	57	0.0796089
MYO5A	F8WE88	22.2637	21.3205	22.6781	20.3017	19.8965	19.9592	+	0.0084386	2.07381	2.03494	52	0.0726257
MYO6	A0A0A0MRM8	28.4332	28.9058	28.2472	25.0115	24.0201	22.8672	+	0.00456805	2.66398	4.56249	148	0.206704
MYO9B	M0R0P8	21.8844	20.4907	21.5155	16.9607	13.8315	17.5639	+	0.0116547	1.86732	5.17812	34	0.047486
MYPN	Q86TC9	16.6387	14.7741	16.2715	12.4767	14.2591	13.2303	+	0.0199179	1.54153	2.57274	21	0.0293296
N4BP1	O75113	22.0423	21.9908	22.7427	13.7147	15.9758	10.9845	+	0.00615914	2.39648	8.70021	42	0.0586592
NAA50	Q9GZZ1	17.5057	17.3896	18.0377	11.571	15.8202	12.0639	+	0.0201197	1.52863	4.49265	39	0.0544693
NAGK	Q9UJ70	19.7037	18.6333	19.2871	13.4126	14.3079	16.6536	+	0.0112574	1.91521	4.41664	3	0.00418994
NANS	Q9NR45	17.7751	19.7483	17.1478	16.0138	14.4221	12.6439	+	0.0243642	1.43782	3.86383	38	0.0530726
NAPA	P54920	17.967	17.3932	18.1343	13.6792	14.3518	16.462	+	0.0177228	1.58713	3.0005	19	0.0265363
NAV1	Q8NEY1	21.2559	21.3489	21.7317	16.5821	18.9917	19.5429	+	0.0200249	1.53924	3.07327	7	0.00977654
NBAS	A2RRP1	21.4943	21.3603	21.894	15.9132	17.9189	14.7898	+	0.00639351	2.35315	5.37556	14	0.0195531
NBEAL1	A0A804HKS6	23.1075	22.6183	23.2394	17.0063	15.9588	18.4363	+	0.00316418	2.85429	5.85458	0	0
NCKAP1	Q9Y2A7	20.3537	18.701	19.7081	16.1919	13.9526	15.2398	+	0.0066372	2.2796	4.45951	94	0.131285
NCKAP5L	Q9HCH0	21.4125	19.5171	21.4634	18.4879	15.74	13.3714	+	0.0253987	1.42445	4.93125	0	0
NCLN	Q969V3	20.3419	21.9397	19.1849	15.7345	15.1523	18.7698	+	0.0297309	1.3376	3.9366	41	0.0572626
NCOA7	Q8NI08	21.98	21.5563	22.0766	16.6688	15.4039	14.6952	+	0.000794118	3.33053	6.28167	32	0.0446927
NDUFA10	E7ESZ7	19.1385	19.6695	19.5716	16.8048	15.407	17.489	+	0.0102628	1.98647	2.89296	67	0.0935754
NEDD1	Q8NHV4	18.6099	18.3664	19.3396	13.5238	16.1977	14.3058	+	0.00846334	2.07647	4.09619	36	0.0502793
NEK1	Q96PY6	21.7877	22.2607	21.5776	17.2683	16.7987	15.6445	+	0.000744828	3.27407	5.30478	37	0.051676
NEK9	A0A7I2V5R1	24.0757	23.4486	24.0625	18.2442	17.7737	19.1922	+	0	3.51892	5.45891	0	0
NEO1	Q92859	20.5616	21.27	20.5552	14.2532	18.7244	15.1695	+	0.0184059	1.57593	4.74652	0	0
NES	P48681	25.5026	25.242	25.4861	20.5125	19.5704	20.3736	+	0	4.17496	5.25808	28	0.0391061
NF1	P21359	18.4073	18.9883	19.5728	13.6734	12.4237	16.0806	+	0.0107768	1.92667	4.93024	41	0.0572626
NFAT5	O94916	19.9408	20.3706	19.7343	16.2802	16.6126	16.6506	+	0	4.03028	3.5008	23	0.0321229
NFKB1	P19838	19.4944	21.2654	19.3388	12.993	14.9425	17.77	+	0.0227754	1.46624	4.79771	13	0.0181564
NGLY1	Q96IV0	19.5971	17.8519	19.7404	15.7806	12.9553	16.0365	+	0.0158598	1.63181	4.13901	9	0.0125698
NHS	Q6T4R5	16.6196	17.7426	18.9193	13.3941	12.2951	13.9043	+	0.00687786	2.29889	4.56262	14	0.0195531
NIBAN1	Q9BZQ8	22.3498	22.6767	22.4033	18.2507	15.4214	18.187	+	0.00667407	2.28264	5.19021	3	0.00418994
NIBAN2	Q96TA1	21.9145	21.8384	21.9752	17.393	19.1211	15.1662	+	0.0128571	1.824	4.68255	47	0.0656425
NKRF	O15226	20.2123	18.3042	19.9684	11.9672	15.2405	15.5982	+	0.0135057	1.79784	5.2263	168	0.234637
NNMT	P40261	21.8316	22.3904	21.2934	14.5863	14.6375	12.208	+	0.00164835	3.13137	8.02786	0	0
NOS1AP	O75052	17.8942	17.3445	18.5319	13.7605	16.4038	12.5533	+	0.0240685	1.44196	3.68434	7	0.00977654
NOTCH2	Q04721	19.6649	20.9128	19.487	13.8854	16.0469	17.1259	+	0.0127458	1.83429	4.33549	21	0.0293296
NPM1	A0A7I2YQC0	22.8553	23.0823	23.1736	22.2656	21.117	20.7215	+	0.0163696	1.6161	1.66904	0	0
NR3C1	P04150	20.7123	20.7868	21.408	16.7312	14.2933	13.5065	+	0.00552294	2.45117	6.12536	89	0.124302
NRBF2	Q96F24	20.3718	20.548	21.4328	12.9799	15.0165	15.4001	+	0.00300709	2.81713	6.31872	48	0.0670391
NSF	P46459	21.3338	20.5039	21.4868	17.8175	14.6794	15.7403	+	0.00688599	2.18008	5.02912	98	0.136872
NUDT5	A6NFX8	22.114	23.0446	22.3056	16.3149	15.9404	16.0632	+	0	4.51463	6.38189	124	0.173184
NUDT9	Q9BW91	18.6732	17.1909	17.8632	13.3237	13.3948	14.3758	+	0.00299647	2.81577	4.21096	0	0
NUMB	P49757	23.227	23.1253	22.7424	19.8017	15.5053	19.3694	+	0.0166019	1.6033	4.80612	42	0.0586592
NUMBL	Q9Y6R0	19.9149	18.6955	20.4633	12.4141	15.9229	12.0279	+	0.00944895	2.01103	6.23632	55	0.0768156
NUP107	P57740	21.5534	20.3939	21.3508	16.8687	19.05	16.8477	+	0.0114365	1.90347	3.51058	135	0.188547
NUP153	P49790	23.3573	22.4212	23.4055	18.6988	14.1172	20.0374	+	0.0272402	1.39408	5.44353	200	0.27933
NUP155	O75694	19.5768	20.3704	19.6666	18.3448	12.6373	14.2747	+	0.0310138	1.30711	4.78567	175	0.244413
NUP188	Q5SRE5	20.7567	18.9659	20.71	16.1605	15.9024	16.8378	+	0.00623158	2.38305	3.84394	52	0.0726257
NUP214	P35658	23.2037	23.9055	23.7082	19.2875	18.609	16.7567	+	0.00468539	2.62791	5.38804	211	0.294693
NUP42	C9JYA1	20.3522	19.4381	19.7052	13.423	15.6944	12.4148	+	0.00614592	2.39636	5.98776	17	0.023743
NUP50	Q9UKX7	20.8741	19.7957	20.8776	15.2162	13.5023	16.7786	+	0.00684642	2.21117	5.35009	175	0.244413
NUP62	P37198	23.1207	22.6095	22.5104	14.304	14.8868	15.2858	+	0	4.68584	7.92133	118	0.164804
NUP88	Q99567	22.9277	22.5669	23.229	17.535	14.2875	18.2134	+	0.00705696	2.14955	6.22927	156	0.217877
NUP93	H3BVG0	21.784	22.6333	21.4518	19.5233	19.6456	19.4531	+	0.0046205	2.60743	2.41573	211	0.294693
NUP98	P52948	22.488	21.7864	22.608	16.1963	18.3063	19.7276	+	0.0137424	1.78827	4.21743	136	0.189944
OCRL	Q01968	25.813	25.1558	25.7042	19.7885	20.4835	20.9688	+	0	3.68316	5.14404	21	0.0293296
OS9	Q13438	22.672	23.0341	22.4385	18.6227	13.6308	18.7123	+	0.0188406	1.56114	5.72627	1	0.00139665
OSBPL11	Q9BXB4	21.7163	21.3582	22.1905	15.2863	11.7525	11.9833	+	0.00315512	2.77158	8.74762	52	0.0726257
OSBPL3	Q9H4L5	21.8057	20.4684	22.0012	13.892	12.3682	15.5135	+	0.00410191	2.72684	7.50054	2	0.0027933
OSBPL8	Q9BZF1	23.8305	23.6331	23.5395	15.5753	12.5759	12.9706	+	0.000818182	3.33912	9.96041	90	0.125698
OTUD4	Q01804	20.6865	19.5967	21.1527	16.0951	15.6988	13.9197	+	0.00548371	2.52684	5.24072	68	0.0949721
OXA1L	J3KNA0	15.9403	14.9244	15.9888	13.7232	13.6665	12.8989	+	0.00717538	2.12736	2.18826	10	0.0139665
OXSR1	O95747	18.3997	18.5867	20.1081	12.1735	16.5593	15.5916	+	0.0274339	1.38311	4.25671	58	0.0810056
PACS1	Q6VY07	17.4171	16.3932	17.6395	13.8368	13.9594	16.1284	+	0.0269575	1.39663	2.5084	2	0.0027933
PACSIN2	Q9UNF0	19.4439	18.9646	19.3739	18.0159	15.8832	15.8773	+	0.015168	1.66928	2.66865	21	0.0293296
PAK2	Q13177	25.3293	24.7969	25.0059	18.8334	20.8699	18.019	+	0.00454496	2.59616	5.80333	77	0.107542
PAK4	O96013	20.4684	17.7819	20.3563	13.2696	13.2963	17.3411	+	0.0256794	1.41518	4.89984	83	0.115922
PALLD	Q8WX93	20.5755	19.1696	21.2328	13.2165	16.293	16.4145	+	0.0124856	1.84434	5.01797	85	0.118715
PALS1	Q8N3R9	18.4509	17.0398	18.4402	16.2675	13.9003	15.4793	+	0.0206545	1.52025	2.76129	6	0.00837989
PAM16	A0A0A6YYL4	24.3975	25.97	24.7497	19.9177	19.8286	18.7172	+	0.00209231	3.08332	5.55128	25	0.0349162
PAPSS1	O43252	18.3725	19.7593	18.161	16.7909	14.6356	11.984	+	0.0282364	1.35797	4.29408	19	0.0265363
PARD3	Q8TEW0	18.6827	19.0599	20.227	13.3597	14.668	13.4376	+	0.00196154	3.02612	5.50141	46	0.0642458
PARP9	Q8IXQ6	18.1298	16.2465	17.6351	14.2845	14.2834	15.3106	+	0.0126706	1.83206	2.71098	1	0.00139665
PARVA	Q9NVD7	19.953	21.5105	19.6611	17.0285	17.5814	18.1954	+	0.0123855	1.85149	2.77314	9	0.0125698
PATL1	Q86TB9	21.0224	21.0107	20.8241	13.3161	16.7002	18.1105	+	0.0177939	1.58334	4.91011	25	0.0349162
PBXIP1	Q96AQ6	21.18	21.2632	21.4371	15.3778	13.6933	17.3218	+	0.00669888	2.28645	5.82915	2	0.0027933
PCNP	Q8WW12	20.3363	21.0726	22.8683	14.3962	16.0432	14.6555	+	0.00420178	2.66654	6.39415	176	0.24581
PCNX3	Q9H6A9	19.2624	17.669	19.3914	14.4234	14.2648	14.245	+	0.00283465	2.88156	4.46325	0	0
PDGFRA	P16234	21.6742	21.9295	22.1651	12.9986	12.5145	19.8191	+	0.0290729	1.34814	6.81224	1	0.00139665
PDLIM1	O00151	23.389	23.7157	23.571	19.8592	15.0604	16.3678	+	0.0106035	1.96645	6.46273	136	0.189944
PDLIM4	P50479	20.2104	18.3129	20.2693	17.19	13.7936	16.1259	+	0.0210859	1.51138	3.89436	5	0.00698324
PDLIM5	Q96HC4	22.6321	21.4023	23.1624	18.4246	15.2368	18.7511	+	0.0137271	1.78739	4.92808	116	0.162011
PDLIM7	Q9NR12	20.8805	19.822	21.7547	17.7147	18.2111	17.7744	+	0.00694704	2.1348	2.91903	36	0.0502793
PDXDC1	H3BND4	28.0816	28.1542	27.9928	21.1504	22.3447	20.8517	+	0	3.87562	6.62727	46	0.0642458
PDZD8	Q8NEN9	21.532	21.2725	21.5732	15.6762	13.9768	19.9161	+	0.0310364	1.30754	4.93618	18	0.0251397
PEA15	Q15121	20.1592	21.4945	20.2882	14.4197	14.9746	14.5995	+	0	3.71182	5.98272	26	0.0363128
PEAK1	Q9H792	22.0052	21.4331	22.2967	18.2097	13.8252	18.6598	+	0.0218493	1.48617	5.01346	37	0.051676
PELO	Q9BRX2	19.8502	18.0846	19.3465	16.5573	16.2151	14.427	+	0.0136812	1.78612	3.36059	63	0.0879888
PES1	O00541	17.1146	17.0484	18.5668	15.8123	15.6077	14.1953	+	0.0199929	1.54041	2.37152	178	0.248603
PEX3	P56589	17.6471	17.567	18.6626	16.4607	14.8712	13.2663	+	0.0235025	1.45479	3.09284	2	0.0027933
PGD	P52209	20.9825	20.1974	20.1707	19.2309	17.6718	17.0864	+	0.0161469	1.61958	2.45383	122	0.170391
PGRMC2	O15173	20.5092	19.6629	20.1729	17.2713	15.1581	11.2948	+	0.0234328	1.45594	5.54028	112	0.156425
PHAF1	Q9BSU1	20.7997	22.626	21.8668	16.7895	14.2383	13.2063	+	0.00624473	2.38463	7.01946	3	0.00418994
PHLDB1	Q86UU1	18.7966	18.5297	19.2856	16.125	15.3421	15.4784	+	0.00126708	3.22269	3.22215	0	0
PHTF2	Q8N3S3	21.712	19.4827	22.0062	13.1889	16.0716	16.9726	+	0.0131163	1.81536	5.65591	0	0
PI4KB	A0A0B4J1S8	21.53	20.9499	21.1564	16.4163	16.5559	18.0343	+	0.00302857	2.82109	4.20996	5	0.00698324
PICALM	Q13492	23.6254	23.6331	24.0142	17.979	20.6567	22.1535	+	0.0302173	1.33186	3.49452	78	0.108939
PIGU	Q9H490	17.9483	20.463	17.2729	12.5145	16.515	12.7925	+	0.0297258	1.33914	4.62074	17	0.023743
PIH1D1	Q9NWS0	20.5322	20.4421	21.7735	17.3123	13.7219	18.5679	+	0.0288386	1.3527	4.38194	80	0.111732
PIK3C2A	O00443	24.6354	23.9273	24.6198	22.6874	20.3898	22.9763	+	0.031059	1.30819	2.3763	8	0.0111732
PIK3CA	P42336	22.0812	23.0979	22.3676	15.8902	16.3808	15.3678	+	0	4.02435	6.63593	1	0.00139665
PIK3R1	P27986	21.2274	20.9999	20.8243	16.6261	12.2744	17.0813	+	0.015061	1.68241	5.68993	8	0.0111732
PIKFYVE	Q9Y2I7	22.7365	22.2712	22.5383	18.8122	18.5086	14.8984	+	0.0129804	1.80714	5.10889	3	0.00418994
PIP4K2B	P78356	20.4196	18.5765	19.9114	12.521	13.2785	13.5058	+	0.000788321	3.3249	6.53406	19	0.0265363
PIP4K2C	Q8TBX8	18.491	19.8911	19.6956	16.5039	13.3522	16.4541	+	0.0172264	1.59181	3.92248	59	0.0824022
PJA2	O43164	17.6962	16.2843	18.2195	11.493	13.4889	13.5036	+	0.0068748	2.17897	4.57147	0	0
PKD2	Q13563	22.1658	21.2888	22.3606	18.2293	18.2693	16.8184	+	0.00437037	2.70141	4.16608	2	0.0027933
PKN1	Q16512	23.8199	23.2352	23.0883	19.5999	20.309	19.5111	+	0.000830769	3.34885	3.57447	7	0.00977654
PKN2	Q16513	20.3205	19.8443	19.4845	12.831	18.1731	15.5838	+	0.0309913	1.30646	4.35383	65	0.0907821
PLAA	Q9Y263	21.7327	21.7454	22.1023	12.8632	16.4463	16.8301	+	0.00692652	2.15799	6.48029	28	0.0391061
PLD3	Q8IV08	21.6815	22.9257	21.1817	13.7883	13.479	16.7783	+	0.00557407	2.45796	7.24779	75	0.104749
PLEKHO2	Q8TD55	21.7631	21.1905	21.9892	14.2867	13.3321	14.0788	+	0	4.4901	7.74835	2	0.0027933
PLIN3	O60664	25.2271	25.9247	24.6181	19.7787	13.9386	18.3042	+	0.0106912	1.93675	7.91612	108	0.150838
PLOD2	O00469	20.5606	19.5269	20.3618	13.9318	13.36	13.6525	+	0	4.27133	6.50165	31	0.0432961
PLXNA1	Q9UIW2	18.8617	17.5121	19.0257	14.6071	15.7239	11.5501	+	0.0193123	1.5528	4.50611	1	0.00139665
PLXNB2	O15031	20.7657	20.7227	20.9423	15.7021	13.541	15.5721	+	0.00311688	2.94972	5.87183	11	0.0153631
PML	P29590	19.799	19.6151	19.385	15.8827	17.0808	15.7456	+	0.0028942	2.80067	3.36333	71	0.099162
PNPLA6	Q8IY17	17.518	15.7766	16.4502	13.7765	13.6166	13.9004	+	0.00651718	2.26922	2.81713	9	0.0125698
PNPLA8	Q9NP80	16.9983	17.7038	18.2073	14.9239	14.8859	13.9922	+	0.00512661	2.54836	3.0358	0	0
POLR2B	P30876	19.6249	16.6782	19.976	15.1201	12.8516	15.006	+	0.0172519	1.5898	4.43381	130	0.181564
POLR2M	P0CAP2	24.1954	23.8251	24.2093	17.7925	13.5913	15.5325	+	0.00477937	2.63896	8.43784	17	0.023743
POP1	Q99575	17.7661	18.0231	19.4111	14.8617	13.9123	15.8442	+	0.00913165	2.01939	3.52734	73	0.101955
POP4	O95707	18.4155	17.573	19.9974	15.9346	12.028	15.5687	+	0.0288604	1.35311	4.15152	18	0.0251397
POR	P16435	24.165	23.8135	24.1363	20.6775	19.5638	17.536	+	0.00683037	2.17363	4.77915	31	0.0432961
PPA1	Q15181	19.7109	20.8389	19.4338	18.1699	13.3013	13.8017	+	0.0255693	1.42224	4.90354	200	0.27933
PPFIA1	A0A2R8Y7R9	18.4871	17.7937	19.1706	15.9774	14.8015	15.298	+	0.00618575	2.40239	3.12484	0	0
PPFIBP1	Q86W92	21.5028	22.0394	21.2345	16.9997	19.0476	19.1104	+	0.0110515	1.92425	3.20636	23	0.0321229
PPIL4	Q8WUA2	18.7625	18.8685	17.5669	16.914	14.6229	13.0785	+	0.0274551	1.38346	3.52748	213	0.297486
PPL	O60437	23.854	23.8744	23.8411	18.6536	20.9018	18.6745	+	0.00617241	2.40032	4.44654	6	0.00837989
PPME1	Q9Y570	19.5604	19.3981	18.9929	11.6349	14.141	16.2282	+	0.0136921	1.78203	5.31573	35	0.0488827
PPP1R10	Q96QC0	20.5909	18.9715	20.9233	12.335	16.8019	15.631	+	0.0158752	1.63192	5.23925	158	0.22067
PPP1R12A	O14974	23.8658	23.2042	24.2201	19.2638	18.6983	19.6009	+	0	3.48806	4.57573	145	0.202514
PPP1R12C	Q9BZL4	19.7519	19	19.8923	12.5325	14.3104	14.8108	+	0.00324068	2.79465	5.66348	2	0.0027933
PPP1R18	A0A0G2JHC2	20.7023	19.9769	20.3167	14.5559	15.2622	12.6579	+	0.00292414	2.80777	6.17329	22	0.0307263
PPP1R2	P41236	21.5483	20.3449	22.495	17.3949	16.3945	15.974	+	0.00526582	2.53599	4.8749	74	0.103352
PPP1R21	Q6ZMI0	19.4536	18.2923	18.2188	13.0975	14.9758	16.7789	+	0.0211893	1.50835	3.70422	14	0.0195531
PPP3CA	Q08209	20.58	19.2216	20.42	15.4449	12.5474	13.5406	+	0.0051399	2.54982	6.22957	31	0.0432961
PPP6R1	Q9UPN7	21.7104	22.6011	22.2592	19.2271	21.1834	18.9074	+	0.0219966	1.47978	2.41761	50	0.0698324
PRAG1	Q86YV5	19.3297	18.0759	20.2141	16.4636	13.9893	14.8886	+	0.0115	1.89665	4.09274	2	0.0027933
PREB	Q9HCU5	21.3437	20.258	21.4433	11.9741	15.9203	16.2698	+	0.0106353	1.93384	6.29356	7	0.00977654
PREP	P48147	16.4721	16.1654	17.5926	14.9441	13.7225	14.9397	+	0.0149173	1.68668	2.20796	8	0.0111732
PRKAA1	Q13131	20.7048	20.3475	20.6467	13.2102	13.7945	14.9845	+	0	3.60189	6.56993	18	0.0251397
PRKAG1	P54619	18.9288	19.0859	18.7494	12.8855	13.2309	16.739	+	0.0146112	1.70185	4.63623	43	0.0600559
PRKRA	O75569	18.6206	16.6584	18.1917	15.3802	13.0953	15.6736	+	0.0249313	1.43187	3.10721	58	0.0810056
PRPF3	O43395	22.8496	21.7045	22.7125	18.3996	14.138	18.5352	+	0.0155564	1.65343	5.39796	168	0.234637
PRPF6	O94906	19.3983	18.4835	18.7778	14.0403	13.5621	17.4668	+	0.0250258	1.42798	3.86346	180	0.251397
PRPSAP1	Q14558	18.2342	17.1762	18.2049	15.7511	15.925	15.8173	+	0.00647228	2.35827	2.04063	88	0.122905
PRR12	Q9ULL5	18.6523	18.7776	19.1191	16.7532	13.4813	14.5787	+	0.0132694	1.80201	3.91193	22	0.0307263
PRRC1	Q96M27	23.1203	23.6925	22.4488	13.9739	14.9322	16.4633	+	0.001275	3.22356	7.96408	11	0.0153631
PRRC2A	P48634	22.8026	21.9987	22.9912	18.8063	13.5844	18.0191	+	0.0166336	1.60543	5.79425	212	0.296089
PRRC2B	Q5JSZ5	20.7881	18.851	20.9521	16.0422	16.9152	16.1065	+	0.0069747	2.20311	3.84242	140	0.195531
PRUNE2	Q8WUY3	23.111	21.9228	23.03	19.8591	20.7384	19.3077	+	0.00910725	2.06433	2.71951	1	0.00139665
PSMC1	P62191	22.1629	23.1826	22.1431	18.0466	20.1346	18.7345	+	0.00719753	2.12798	3.52433	195	0.272346
PSMC4	P43686	21.4999	22.6291	21.3429	18.6524	19.7956	17.8621	+	0.0106772	1.93625	3.05392	210	0.293296
PSMC6	A0A087X2I1	22.2716	21.0106	22.0959	17.7636	16.7745	17.7583	+	0.00273214	2.97721	4.36054	179	0.25
PSMD10	O75832	18.4287	16.6273	18.5231	14.6411	14.2006	14.5584	+	0.00687018	2.23698	3.39301	38	0.0530726
PSMD11	O00231	20.2869	19.5595	19.8207	18.0032	16.0271	17.3985	+	0.0107053	1.93697	2.7461	204	0.284916
PSTPIP2	Q9H939	18.3515	16.283	16.8108	12.0164	14.1372	13.5303	+	0.0106209	1.94269	3.92045	4	0.00558659
PTAR1	Q7Z6K3	20.9265	18.4815	20.5237	17.1905	12.1097	16.1819	+	0.0309688	1.30611	4.8165	5	0.00698324
PTK2	Q05397	18.2159	16.8157	17.7483	14.1647	14.5043	14.524	+	0.00314474	2.76546	3.19565	2	0.0027933
PTPN1	P18031	25.1488	24.0342	24.7495	18.0912	16.9216	17.9821	+	0	3.83163	6.97921	124	0.173184
PTPN11	Q06124	19.6662	18.9037	19.4655	16.7996	11.7154	15.5962	+	0.0270212	1.39547	4.64141	158	0.22067
PTPN12	Q05209	22.8941	21.6239	23.0559	20.9251	19.7887	19.989	+	0.0137111	1.79279	2.29035	67	0.0935754
PTPN23	Q9H3S7	21.6539	21.2625	21.471	19.0338	15.7592	19.3853	+	0.0275902	1.36987	3.40302	57	0.0796089
PURA	Q00577	18.5236	21.4273	19.6653	13.9475	13.68	15.4121	+	0.00661284	2.27826	5.52551	55	0.0768156
PUS1	Q9Y606	18.2373	16.5035	18.138	12.4336	15.0765	15.6632	+	0.0303888	1.32677	3.23519	48	0.0670391
PXN	A0A1B0GTU4	20.9911	19.0472	21.8235	15.881	14.0391	15.5859	+	0.00662857	2.25744	5.45193	82	0.114525
PYCR3	A0A0A0MQS1	19.2252	18.3902	19.2367	12.0372	15.4741	16.5225	+	0.0245162	1.43633	4.27278	10	0.0139665
R3HCC1L	Q7Z5L2	20.478	19.918	21.0742	16.2136	16.7827	18.4807	+	0.0107907	1.92953	3.33108	24	0.0335196
RAB11A	P62491	20.4408	21.8621	20.0662	16.6887	15.8125	16.6008	+	0.00439752	2.70602	4.42234	125	0.174581
RAB11FIP1	Q6WKZ4	21.8361	21.759	22.3461	18.0319	15.3354	18.0634	+	0.00689333	2.19848	4.83685	76	0.106145
RAB11FIP3	O75154	20.102	18.519	20.4358	16.9428	15.74	18.1291	+	0.0263196	1.40947	2.74832	0	0
RAB11FIP5	A0A1B0GTL5	25.4467	25.6165	25.6255	22.1053	21.6679	21.4302	+	0	4.30602	3.82845	23	0.0321229
RAB12	A0A3B3ITT1	17.4735	16.1589	17.1655	13.36	14.0287	14.96	+	0.00972067	2.00278	2.81639	0	0
RAB21	Q9UL25	20.9896	22.0336	21.1544	18.6828	17.0106	16.6344	+	0.00683871	2.29577	3.94993	131	0.182961
RAB24	Q969Q5	16.4347	17.9894	16.4583	13.2488	13.99	15.3596	+	0.018322	1.5775	2.7613	1	0.00139665
RAB29	O14966	20.5959	18.7603	19.5537	15.016	17.0222	16.9115	+	0.0136473	1.77434	3.32009	2	0.0027933
RAB3GAP1	Q15042	25.8063	25.3548	25.4241	14.6371	15.6114	15.1712	+	0	5.29895	10.3885	29	0.0405028
RAB3GAP2	Q9H2M9	25.0351	25.6588	25.0334	20.6785	18.1104	20.7264	+	0.00566071	2.43194	5.40401	93	0.129888
RAB3IL1	E9PK89	22.0704	23.5755	22.197	13.7668	17.7257	13.1395	+	0.0069376	2.1587	7.73697	0	0
RAB6A	P20340	18.1937	18.2641	18.1113	15.13	12.9711	12.0303	+	0.00703494	2.19761	4.81255	143	0.199721
RABEP1	Q15276	25.1239	24.6485	24.6886	17.8629	16.2259	19.4925	+	0.00408889	2.72456	6.95989	54	0.075419
RABEP2	Q9H5N1	19.8389	19.4703	20.054	16.6002	15.0774	14.4483	+	0.00472922	2.58171	4.41243	0	0
RABGAP1L	A0A804HKD7	20.2173	19.3319	20.5675	16.7448	17.5133	15.3974	+	0.00847577	2.07791	3.48705	0	0
RABGEF1	E9PFK9	23.3081	23.5639	22.8975	20.6767	17.2109	20.3158	+	0.0176238	1.58469	3.8554	0	0
RABL3	Q5HYI8	21.6038	22.5926	21.608	17.5816	13.8442	15.5973	+	0.00671136	2.28681	6.26043	30	0.0418994
RABL6	Q3YEC7	22.8013	23.8519	23.1661	13.5786	18.1301	18.2961	+	0.0115409	1.86027	6.60483	88	0.122905
RAD50	Q92878	21.1446	20.9781	20.6387	17.154	18.1025	16.2842	+	0.00467227	2.62472	3.74025	146	0.203911
RAE1	E9PQ57	19.6996	18.4122	19.6848	17.4226	14.5865	16.7567	+	0.023082	1.46057	3.01028	112	0.156425
RAET1G	Q6H3X3	17.0982	16.2749	16.6261	14.4142	13.637	14.6369	+	0.00555396	2.49366	2.43702	1	0.00139665
RAI14	Q9P0K7	23.3473	23.8858	23.4252	18.6126	18.3535	18.5193	+	0	4.97923	5.05765	121	0.168994
RALBP1	Q15311	19.2693	21.8619	19.6227	16.1222	16.355	16.6222	+	0.00887571	2.03491	3.88485	9	0.0125698
RALGAPB	Q86X10	23.0021	23.2613	23.0218	15.2727	18.7884	18.5755	+	0.00848824	2.083	5.54954	12	0.0167598
RAPGEF4	Q8WZA2	18.2111	16.4012	18.0611	15.8784	14.4088	15.0991	+	0.0190858	1.55612	2.42905	0	0
RAPH1	C9K0J5	20.3048	20.958	21.4705	13.7088	13.3294	15.8052	+	0.00317603	2.8548	6.62995	75	0.104749
RASAL2	Q9UJF2	19.3829	19.3815	19.5407	12.9631	15.6392	15.5415	+	0.00689437	2.23824	4.72041	22	0.0307263
RASL10A	Q92737	17.3359	17.1897	17.8385	15.2599	13.8046	14.4594	+	0.00558072	2.50023	2.94667	0	0
RB1	P06400	21.4635	19.5523	21.5923	18.121	18.2596	18.7209	+	0.0151226	1.66514	2.50223	37	0.051676
RB1CC1	Q8TDY2	20.2085	19.3063	20.6109	13.9052	18.0397	16.1836	+	0.0224013	1.47588	3.99906	11	0.0153631
RBBP6	Q7Z6E9	19.5147	18.5957	19.6725	15.7229	14.1343	14.6748	+	0.00297544	2.81234	4.41697	147	0.205307
RBM17	Q96I25	20.5653	18.6063	20.549	14.9427	16.1196	15.69	+	0.00621849	2.37779	4.32276	206	0.287709
RBPMS	B4E3T4	18.7693	16.9709	19.3343	11.9881	13.9551	15.3682	+	0.0144185	1.71364	4.58769	5	0.00698324
RCC1	P18754	19.1293	18.365	18.7046	17.1967	14.3086	16.4347	+	0.024564	1.43524	2.75296	143	0.199721
RDH11	Q8TC12	18.672	17.3013	17.6868	13.068	12.8315	13.3353	+	0	3.4259	4.80845	28	0.0391061
RDX	A0A2R8Y5S7	18.7996	18.1575	19.9564	16.9284	13.9223	12.9741	+	0.0197995	1.54347	4.36289	0	0
RECQL	P46063	19.6751	20.0534	19.6323	17.14	13.7709	16.5083	+	0.0142815	1.72559	3.98054	69	0.0963687
REEP5	Q00765	21.7289	19.5797	20.6271	14.2525	14.3231	13.7114	+	0.000715232	3.26336	6.54955	24	0.0335196
RELL1	Q8IUW5	17.9732	16.6209	18.0286	13.6807	16.157	14.3018	+	0.0218906	1.4963	2.82773	0	0
REPS1	Q96D71	21.2011	21.5816	21.2546	12.5422	15.2672	13.3323	+	0.00165746	3.13362	7.63184	69	0.0963687
RFC1	P35251	17.2398	18.7458	16.5951	14.6633	15.0064	15.587	+	0.0163381	1.61498	2.44132	129	0.180168
RFTN1	Q14699	19.606	18.8565	20.2492	17.0622	15.0563	17.9527	+	0.0257611	1.41712	2.88019	10	0.0139665
RHBDD3	Q9Y3P4	19.0049	19.8725	18.5057	13.9536	13.0641	16.9371	+	0.0156174	1.64951	4.47613	0	0
RHEB	Q15382	24.299	23.4499	24.2301	19.2331	18.2765	19.7262	+	0.00123636	3.20385	4.91437	50	0.0698324
RHOG	P84095	21.4887	20.0767	21.4948	18.3486	18.0833	19.4738	+	0.0145961	1.70062	2.38482	14	0.0195531
RIC1	Q4ADV7	18.8929	20.0382	18.7411	16.3306	16.8264	13.735	+	0.0178776	1.58305	3.59338	1	0.00139665
RIC8A	Q9NPQ8	19.6005	18.7927	19.5918	14.0307	12.6748	15.0315	+	0.00348553	2.74623	5.41598	17	0.023743
RICTOR	Q6R327	21.3414	20.1716	20.7587	17.3042	18.2482	16.6155	+	0.00641955	2.35519	3.36797	9	0.0125698
RIGI	O95786	19.7662	19.5778	19.7833	13.6324	13.2107	14.4865	+	0	4.00302	5.93262	1	0.00139665
RINT1	Q6NUQ1	21.6113	22.5984	21.5049	14.9399	13.116	15.969	+	0.00282353	2.87785	7.22987	8	0.0111732
RIPK1	Q13546	19.6747	19.205	20.1613	17.1397	14.7126	17.1367	+	0.0137229	1.76392	3.35066	7	0.00977654
RNF149	Q8NC42	23.6183	24.6489	23.457	15.9754	16.1436	18.3661	+	0.00302521	2.933	7.07967	0	0
RNF213	A0A0A0MTC1	21.9633	21.7721	21.5584	19.0635	16.2502	19.9649	+	0.027382	1.38484	3.33843	23	0.0321229
RNF214	Q8ND24	22.1015	22.4084	22.144	14.1016	13.9027	16.5299	+	0.00188889	3.01239	7.37319	36	0.0502793
RO60	P10155	19.2607	20.1373	19.3821	17.3044	18.5763	18.3986	+	0.0238858	1.44345	1.50024	37	0.051676
ROBO1	Q9Y6N7	18.65	18.2816	18.9229	14.1805	13.5587	13.4581	+	0	4.12322	4.88574	21	0.0293296
ROCK1	Q13464	20.1344	20.2514	20.3602	18.1584	17.3642	17.5726	+	0.000765957	3.30739	2.55028	57	0.0796089
RPAIN	Q86UA6	20.2023	18.6942	20.5124	14.5126	13.4652	12.5928	+	0.00277992	2.86852	6.27945	1	0.00139665
RPAP3	Q9H6T3	23.1827	23.708	23.2345	19.8636	13.8734	18.6178	+	0.0218719	1.49617	5.92347	114	0.159218
RPRD2	Q5VT52	21.7288	20.4273	21.8842	19.068	18.4084	17.7228	+	0.00818879	2.08934	2.94703	126	0.175978
RRAGA	Q7L523	16.8677	15.9101	16.5522	14.3709	12.9348	14.8399	+	0.0145507	1.70011	2.39479	4	0.00558659
RRM2	P31350	23.488	22.8046	23.4919	16.7734	16.3186	17.3432	+	0	4.1772	6.44977	64	0.0893855
RTF1	Q92541	19.4567	20.5738	19.5387	15.4923	16.5678	15.9466	+	0.00291498	2.8988	3.85421	84	0.117318
RTN3	B7Z4M1	17.9295	20.3389	18.8489	11.1854	13.6339	14.404	+	0.00729664	2.11946	5.96468	54	0.075419
RTN3	O95197	23.7931	23.077	23.7819	19.7423	20.8063	20.4016	+	0.00306383	2.93669	3.23392	54	0.075419
RTN4	Q9NQC3	25.823	24.8617	25.65	18.3341	17.6353	21.1985	+	0.0068549	2.31744	6.38889	169	0.236034
RUBCN	Q92622	17.7189	18.7099	17.5778	15.5362	13.4667	14.3657	+	0.00707937	2.15219	3.54602	1	0.00139665
RUSC2	Q8N2Y8	21.2504	20.4736	22.0031	12.4876	18.0056	17.1251	+	0.0256387	1.4147	5.3696	0	0
S100A13	Q99584	20.0244	18.7241	19.7074	11.9659	15.3143	14.8393	+	0.00831811	2.08693	5.44543	5	0.00698324
S100A16	Q96FQ6	19.3317	20.2111	20.9784	17.2819	16.7207	17.3429	+	0.00611966	2.39363	3.05853	10	0.0139665
SAR1A	Q9NR31	19.5771	21.2042	19.1896	16.1105	14.3605	16.2999	+	0.00697966	2.13788	4.40001	63	0.0879888
SASS6	Q6UVJ0	20.1396	19.0154	20.4451	12.9588	14.4793	14.2494	+	0.00163043	3.12716	5.97087	0	0
SBNO1	A3KN83	21.0367	20.6129	21.4033	16.541	16.0562	16.2919	+	0	4.21582	4.72125	82	0.114525
SCAMP1	O15126	23.0786	24.3622	23.007	15.7787	16.9276	17.879	+	0.00199024	3.04146	6.62081	19	0.0265363
SCAMP2	O15127	19.7872	18.0582	19.6424	12.8607	14.8058	15.4431	+	0.00692547	2.13301	4.79276	9	0.0125698
SCD5	Q86SK9	18.4622	21.0321	20.1195	13.333	13.9219	15.5604	+	0.00676173	2.29389	5.5995	0	0
SCFD1	Q8WVM8	23.222	23.5129	23.8213	14.502	16.352	18.19	+	0.00530481	2.57549	7.17076	81	0.113128
SCFD2	Q8WU76	21.7538	20.4164	21.3752	18.2054	16.9368	19.0935	+	0.0120926	1.85788	3.10318	2	0.0027933
SCRN1	Q12765	18.7268	18.2638	17.0869	15.1853	14.4325	14.5875	+	0.00571171	2.43747	3.29076	15	0.0209497
SCYL1	Q96KG9	24.7892	25.5033	24.6106	19.4671	15.9076	22.0297	+	0.0216523	1.50252	5.83291	12	0.0167598
SCYL2	A0A0U1RQQ9	23.5252	23.8528	23.4172	20.336	17.9572	19.5342	+	0.0056861	2.43204	4.32256	95	0.132682
SCYL3	X6RHX1	22.5302	23.7001	22.6007	17.7204	16.2726	20.4416	+	0.0145809	1.7004	4.7988	34	0.047486
SDE2	Q6IQ49	19.7633	17.8033	19.8347	17.0941	13.2024	15.5909	+	0.0279421	1.36435	3.83795	85	0.118715
SDHA	P31040	17.7085	16.3115	18.0102	12.7282	13.8365	15.8099	+	0.0244964	1.43618	3.21852	163	0.227654
SEC13	P55735	20.1148	20.5661	20.3815	19.3961	16.3302	16.3591	+	0.0278784	1.36307	2.99233	194	0.27095
SEC16A	Q8N9G1	19.6523	21.9054	19.9779	11.515	18.1801	13.0018	+	0.0276536	1.37097	6.27959	179	0.25
SEC16A	O15027	26.7693	26.5319	26.9535	23.9873	21.4925	22.7009	+	0.00660073	2.27593	4.02466	179	0.25
SEC22B	O75396	26.9977	26.9623	27.2762	18.4465	17.5641	21.7852	+	0.00584889	2.42683	7.81346	85	0.118715
SEC23A	Q15436	23.3103	23.0938	23.5154	18.6606	18.0758	20.2815	+	0.00569042	2.51673	4.30054	125	0.174581
SEC23B	Q15437	22.8737	22.7409	23.2397	18.3702	19.4922	19.4451	+	0.0012439	3.20424	3.84896	95	0.132682
SEC24A	O95486	22.4593	22.0828	22.504	16.9358	20.6631	17.3077	+	0.0188577	1.56116	4.04649	37	0.051676
SEC24B	O95487	23.8194	24.0781	24.4016	15.7793	15.9135	18.2397	+	0.00213613	3.09835	7.45554	139	0.194134
SEC24C	P53992	22.2707	22.0684	22.3183	18.0877	17.3531	18.8913	+	0.002125	3.09492	4.10843	122	0.170391
SEC31A	D6REX3	22.97	23.5856	22.9807	16.2012	19.0824	18.0534	+	0.00562617	2.47014	5.39979	79	0.110335
SEC62	Q99442	19.9208	19.8022	21.3542	17.9411	15.9246	17.6942	+	0.0137826	1.76654	3.17242	2	0.0027933
SEC63	Q9UGP8	21.2695	21.9505	21.5247	17.1048	15.1759	18.3269	+	0.00690402	2.13202	4.7124	64	0.0893855
SEMA4C	Q9C0C4	20.7671	19.8784	21.2954	17.2539	16.4775	19.5288	+	0.0291103	1.3468	2.89356	0	0
SEPTIN11	D6RER5	23.7823	22.8728	23.7988	18.8303	12.7096	18.4099	+	0.0185252	1.57287	6.83472	158	0.22067
SEPTIN7	E7EPK1	23.6555	22.6356	24.0158	18.8905	14.2443	18.0735	+	0.0115338	1.88806	6.36621	175	0.244413
SEPTIN9	Q9UHD8	23.8614	23.0332	23.7843	19.9178	16.1115	18.2756	+	0.00870247	2.06796	5.458	200	0.27933
SERPINB2	P05120	20.7068	21.334	20.2986	17.4387	16.063	14.7274	+	0.00693077	2.30405	4.70344	7	0.00977654
SF1	A0A7P0T9U7	17.0954	19.3004	19.9586	15.0641	15.2725	16.4344	+	0.020102	1.52795	3.19446	0	0
SF3B5	Q9BWJ5	19.5146	17.8797	19.2628	13.0346	12.5571	16.2317	+	0.0137378	1.76425	4.94461	141	0.196927
SH2D4A	Q9H788	19.8652	19.0617	20.9087	12.9176	14.8109	15.4469	+	0.00622609	2.40513	5.55343	8	0.0111732
SH3D19	A0A0U1RQE4	20.4616	19.2077	20.7153	17.2612	16.3595	13.5104	+	0.0155866	1.64798	4.41785	25	0.0349162
SH3PXD2B	A1X283	22.4097	21.0199	22.354	19.3248	19.022	19.6806	+	0.0069396	2.20064	2.58542	17	0.023743
SHC1	P29353	19.3785	17.3478	19.8291	14.252	13.6406	14.2536	+	0.00567338	2.43196	4.80308	20	0.027933
SHKBP1	Q8TBC3	18.5467	17.8903	17.7478	16.9469	14.8003	13.8706	+	0.0262549	1.4099	2.85568	10	0.0139665
SHROOM3	Q8TF72	19.3512	19.1654	19.7772	13.5021	13.4886	16.8334	+	0.0115774	1.89063	4.82324	125	0.174581
SIK3	H0Y4E8	18.3289	16.8968	18.802	16.4033	12.0526	12.367	+	0.028185	1.3591	4.4016	2	0.0027933
SIPA1L3	O60292	16.3301	15.7396	16.617	14.4771	15.1066	13.4971	+	0.016883	1.6016	1.86865	18	0.0251397
SLAIN2	Q9P270	21.7806	22.1418	21.495	15.8151	17.9123	18.2312	+	0.006304	2.34264	4.48628	62	0.0865922
SLC16A1	P53985	19.2144	18.1102	19.9107	16.3341	15.8648	17.2148	+	0.0136468	1.78135	2.60715	172	0.240223
SLC1A4	P43007	18.575	18.9546	18.9035	12.2109	15.8162	16.5744	+	0.0278996	1.36348	3.94389	0	0
SLC20A2	Q08357	19.1846	18.28	19.6179	16.6324	12.9216	15.3252	+	0.0165292	1.6113	4.06774	1	0.00139665
SLC27A4	Q6P1M0	21.0762	20.9999	20.9018	16.1063	16.9462	16.6002	+	0	4.23717	4.44173	5	0.00698324
SLC2A1	P11166	17.1373	18.4801	17.5036	14.4835	16.4685	15.0141	+	0.0199716	1.53639	2.38496	40	0.0558659
SLC30A5	Q8TAD4	23.1367	23.2077	23.2262	13.1663	17.08	17.8689	+	0.00828657	2.10009	7.15174	1	0.00139665
SLC30A6	Q6NXT4	23.0403	23.6448	22.9592	18.2695	14.0307	19.7323	+	0.0186691	1.56681	5.87059	2	0.0027933
SLC35E1	Q96K37	19.8536	18.0057	20.2703	14.9058	13.5646	14.2962	+	0.00573267	2.52133	5.12099	27	0.0377095
SLC35F6	Q8N357	18.3019	18.2816	19.8708	17.0895	13.532	13.5952	+	0.0226578	1.46923	4.0792	8	0.0111732
SLC38A10	Q9HBR0	19.7516	18.0513	19.8542	17.7253	14.0253	13.5522	+	0.029853	1.33519	4.11807	1	0.00139665
SLC38A2	Q96QD8	21.6013	22.6867	21.6358	17.5704	19.884	19.3163	+	0.0137524	1.75653	3.05101	34	0.047486
SLC3A2	A0A7P0Z4P5	23.7763	24.9791	23.84	20.0603	20.9197	20.1999	+	0.00286853	2.8879	3.80516	0	0
SLC41A3	Q96GZ6	16.7616	17.6593	19.0014	14.2696	14.0268	13.5013	+	0.00678835	2.30802	3.87485	0	0
SLC4A1AP	A0A087X0M4	18.3861	18.7477	18.8232	14.0479	14.8973	12.9103	+	0.00276923	2.86797	4.70048	74	0.103352
SLC7A5	Q01650	20.8163	20.7717	20.1826	18.3608	19.6002	17.8788	+	0.0158006	1.63595	1.97691	73	0.101955
SLC9A1	P19634	21.8057	22.3223	21.3384	12.9305	19.3222	15.2306	+	0.0224167	1.4706	5.99439	0	0
SLC9A6	A0A7I2V2B0	16.5615	17.2659	15.8354	13.8958	14.6079	14.3446	+	0.00827422	2.09862	2.27148	0	0
SLK	Q9H2G2	23.2526	24.0385	23.6355	18.1209	21.0849	20.3383	+	0.0125742	1.83906	3.79419	139	0.194134
SLMAP	A0A590UJK3	22.0895	21.1473	22.2633	19.8006	19.6892	18.8472	+	0.00695395	2.18632	2.38773	0	0
SMAP1	Q8IYB5	21.6601	21.1181	21.9762	16.5676	18.1697	18.7572	+	0.00683421	2.2322	3.75328	106	0.148045
SMAP2	Q8WU79	19.5455	19.9308	19.5577	17.2185	17.6233	14.4729	+	0.0216337	1.50235	3.23974	32	0.0446927
SMARCA2	P51531	20.924	20.9379	21.2373	16.0291	17.9936	16.6706	+	0.00422687	2.6686	4.13527	145	0.202514
SMARCA4	Q9HBD4	19.2885	18.6439	18.9193	14.845	13.9148	15.5331	+	0.00307692	2.93797	4.18629	183	0.255587
SMARCC1	Q92922	19.6198	20.127	19.2659	15.4711	13.3607	16.9465	+	0.0126468	1.83613	4.41146	188	0.26257
SMARCC2	F8VXC8	17.56	17.9726	19.3213	15.149	15.2402	15.3928	+	0.00680156	2.31173	3.02398	164	0.22905
SMARCE1	Q969G3	18.4622	16.9357	18.2477	15.4201	14.3491	14.3559	+	0.00694118	2.22487	3.17351	168	0.234637
SMC2	O95347	22.863	21.7865	23.1106	20.7317	20.9623	18.8315	+	0.0253783	1.4242	2.41153	194	0.27095
SMC3	Q9UQE7	21.6357	21.8828	21.0133	19.9098	19.3363	19.762	+	0.00609362	2.39171	1.84126	194	0.27095
SMCHD1	A6NHR9	19.0995	18.8556	19.0845	13.6241	14.1362	15.3642	+	0.00202985	3.05146	4.63834	155	0.21648
SMCR8	Q8TEV9	22.8096	22.7518	22.8209	18.782	20.1921	17.9176	+	0.00636768	2.35028	3.83019	14	0.0195531
SMG7	E9PD50	20.4054	19.0498	20.7583	15.3265	15.6925	14.2886	+	0.0031039	2.75508	4.96869	39	0.0544693
SMG8	Q8ND04	19.0411	19.5894	19.1699	14.7547	16.5754	13.8071	+	0.00710191	2.15351	4.221	3	0.00418994
SMG9	Q9H0W8	22.2622	21.1332	22.4533	17.4585	15.8753	14.5267	+	0.00563504	2.50527	5.99605	54	0.075419
SMN1	E7EQZ4	19.6132	19.2041	18.8176	16.0035	18.1565	14.6193	+	0.0310234	1.31127	2.95188	123	0.171788
SMPD4	A0A7P0T9J6	20.1722	18.3754	20.5041	14.472	15.5175	12.7311	+	0.00694253	2.18478	5.44369	0	0
SMTN	A0A087X1R1	21.4347	21.8991	21.0044	18.2034	16.4485	19.5944	+	0.015876	1.62563	3.36398	11	0.0153631
SNAP23	O00161	18.925	19.0738	20.2225	14.4378	16.8446	14.206	+	0.0105163	1.97408	4.24425	100	0.139665
SNAP29	O95721	23.7868	23.1771	24.4907	15.1696	14.6155	15.3114	+	0	4.45063	8.786	124	0.173184
SNAP47	Q5SQN1	19.6663	19.0205	19.6633	15.2942	15.6952	14.6914	+	0	3.50939	4.22309	3	0.00418994
SNAPIN	O95295	18.0294	18.8908	17.7003	16.5065	15.9062	14.3082	+	0.0163538	1.61578	2.6332	42	0.0586592
SNCA	A0A669KBH5	21.1676	20.1316	21.025	13.6766	14.8959	13.4386	+	0	3.58431	6.77098	0	0
SNRPA	P09012	19.449	17.2743	19.521	16.3008	14.3054	16.4353	+	0.0257202	1.41602	3.06761	194	0.27095
SNX1	Q13596	24.264	24.4247	24.1951	20.7222	18.6643	19.2289	+	0.00298592	2.81521	4.75611	140	0.195531
SNX14	A0A804HID8	19.6822	17.5859	19.434	16.5345	15.7996	15.7046	+	0.0130858	1.8137	2.88785	0	0
SNX2	O60749	22.3506	21.559	22.0235	19.6577	17.2385	19.0082	+	0.0106492	1.93461	3.34289	141	0.196927
SNX3	O60493	23.2392	23.6118	22.6701	19.6484	14.6247	13.369	+	0.0145125	1.70519	7.29299	17	0.023743
SNX4	O95219	20.3944	20.2869	19.7972	15.5654	12.937	13.919	+	0.00290411	2.80084	6.01898	45	0.0628492
SNX5	Q9Y5X3	17.9792	18.2646	18.4888	14.5346	12.571	13.3565	+	0.00289157	2.89282	4.75683	34	0.047486
SNX6	A0A0A0MRI2	19.2988	19.4671	19.9433	17.5194	13.6718	12.1921	+	0.0220152	1.48036	5.10859	42	0.0586592
SNX9	A0A7P0T8S8	21.5096	23.0491	22.1822	18.1066	21.2027	18.6033	+	0.0319449	1.3028	2.94279	0	0
SOAT1	P35610	21.695	23.3708	23.3224	16.8482	16.4355	18.3795	+	0.00473864	2.63551	5.57497	5	0.00698324
SORBS1	Q9BX66	19.8892	18.2533	18.8309	13.7629	14.038	16.1937	+	0.00904173	2.05593	4.3263	17	0.023743
SOWAHC	Q53LP3	19.8345	18.6052	19.5093	12.0371	12.2309	15.4291	+	0.00690484	2.19979	6.08398	1	0.00139665
SPAG5	Q96R06	20.6087	19.3442	20.5129	13.9394	17.1473	13.7478	+	0.0106349	1.94356	5.21048	89	0.124302
SPAG9	O60271	21.6398	20.0757	21.3729	14.1766	13.0397	15.3211	+	0.0031441	2.95641	6.85036	151	0.210894
SPART	Q8N0X7	25.7262	25.0197	25.9977	23.09	19.3358	21.942	+	0.0156947	1.63999	4.12525	103	0.143855
SPATA2	Q9UM82	21.539	19.7775	21.3537	17.0865	13.8848	13.8563	+	0.0081136	2.10065	5.94755	0	0
SPECC1L	A0A494C1J1	20.2292	20.925	20.5721	13.1546	12.2591	17.0355	+	0.0112143	1.91277	6.42567	0	0
SPTLC1	O15269	20.5384	20.9862	20.661	16.6649	14.5276	14.908	+	0.00280156	2.87453	5.36169	31	0.0432961
SPTLC2	O15270	19.4377	18.6216	19.1382	17.2006	11.9556	14.3741	+	0.0274887	1.3854	4.55572	3	0.00418994
SQSTM1	Q13501	24.0661	22.5121	23.9083	19.5108	14.7812	20.3495	+	0.027725	1.36865	5.28169	138	0.192737
SRC	P12931	16.4278	17.547	18.7898	14.8565	15.4701	13.8172	+	0.0180812	1.57987	2.87359	31	0.0432961
SREBF2	Q12772	21.2544	19.9992	21.3652	12.9478	16.9936	17.5571	+	0.0198835	1.53357	5.04012	0	0
SRGAP2	O75044	19.6435	20.1601	18.6957	15.8001	13.4197	15.2994	+	0.00668646	2.28329	4.66004	69	0.0963687
SRP54	P61011	24.6505	24.8088	24.3119	15.3254	18.8626	19.0801	+	0.00682576	2.29489	6.83436	120	0.167598
SRP68	Q9UHB9	23.1835	23.215	22.9478	18.9125	18.9308	18.819	+	0	5.88869	4.22799	192	0.268156
SRP72	O76094	21.9266	23.604	21.9737	20.3699	16.6782	19.5039	+	0.0276325	1.37089	3.65078	168	0.234637
SRPRA	P08240	24.6839	25.3158	24.8452	20.2126	18.5375	19.1726	+	0	3.37529	5.64075	115	0.160615
SRPRB	Q9Y5M8	24.1358	24.4914	24.6903	19.163	19.39	18.6463	+	0	4.40313	5.37274	90	0.125698
SSH2	F5H527	20.949	20.5876	21.1922	11.9345	15.5814	17.1988	+	0.0139596	1.73104	6.00474	8	0.0111732
STAM	Q92783	23.5473	24.2628	23.4678	19.5777	20.4153	15.1708	+	0.0212076	1.50872	5.37139	69	0.0963687
STAMBPL1	Q96FJ0	21.6111	20.5078	21.6797	16.4389	14.6487	16.5218	+	0.00316556	2.77216	5.39637	2	0.0027933
STAT1	A0A669KB53	23.513	24.1663	23.7399	22.2263	20.7028	22.8806	+	0.0321592	1.30193	1.86987	0	0
STAU2	Q9NUL3	20.925	18.8839	20.7717	15.1514	13.0309	16.7894	+	0.0129025	1.82638	5.20298	121	0.168994
STBD1	O95210	25.2358	23.919	25.558	20.4057	21.4183	19.9105	+	0.00552525	2.52959	4.32611	16	0.0223464
STIM1	H0YDB2	25.9625	26.46	28.0118	17.7271	19.6058	17.4889	+	0.00167598	3.14226	8.53755	7	0.00977654
STIM2	H0Y860	23.4264	22.9863	23.9183	18.5252	16.1335	15.4118	+	0.00475214	2.636	6.75352	4	0.00558659
STK3	Q13188	20.875	21.2646	20.3209	16.0043	16.0546	15.8496	+	0	4.18184	4.85066	29	0.0405028
STOM	P27105	21.0897	19.8501	21.1997	15.9108	16.6197	18.193	+	0.00897714	2.04688	3.80532	10	0.0139665
STRN3	Q13033	21.2528	19.8774	21.6056	17.8195	14.4239	12.8657	+	0.0145184	1.71122	5.87557	37	0.051676
STX10	O60499	20.6006	20.1452	20.4628	18.0388	17.1813	15.2379	+	0.011505	1.88734	3.58353	0	0
STX12	Q86Y82	20.6722	19.7642	20.802	15.6594	15.0099	15.2498	+	0	3.76221	5.10639	1	0.00139665
STX5	Q13190	23.1056	21.5247	23.0383	14.2573	15.3708	15.2229	+	0	3.58736	7.60587	11	0.0153631
STXBP3	O00186	20.8126	20.2908	20.6119	16.1984	16.6339	17.5149	+	0.00211399	3.09392	3.78936	13	0.0181564
STXBP5	Q5T5C0	21.2468	20.1827	21.0054	17.5052	17.3812	14.3869	+	0.0126408	1.82953	4.38721	1	0.00139665
SUGT1	Q9Y2Z0	21.6882	22.0051	21.5275	19.3501	14.0834	16.5422	+	0.0199187	1.53436	5.08171	190	0.265363
SUMO1	B8ZZN6	20.3996	19.3074	20.3499	15.0137	15.3933	14.3238	+	0	3.37604	5.10867	144	0.201117
SUN1	E9PHI4	21.802	21.2982	21.9461	13.4832	15.4979	15.0626	+	0	3.39416	7.00085	22	0.0307263
SUN2	Q9UH99	19.9562	17.7598	19.8537	12.7815	13.3138	15.8081	+	0.0106773	1.94607	5.22209	35	0.0488827
SURF4	O15260	21.5983	22.2976	20.8031	17.441	14.5436	15.7218	+	0.00625328	2.40829	5.66418	158	0.22067
SVIL	O95425	21.0318	20.9707	21.3571	17.6983	15.4073	13.4625	+	0.0101923	1.98242	5.5972	77	0.107542
SWAP70	Q9UH65	23.7788	22.2709	23.7334	19.4463	13.8326	17.4511	+	0.0150457	1.68161	6.35103	33	0.0460894
SYAP1	Q96A49	24.836	24.5989	24.8959	19.5502	19.7278	13.8437	+	0.0153307	1.66382	7.0697	89	0.124302
SYMPK	Q92797	23.0709	23.885	23.1712	16.7253	20.3639	18.301	+	0.0102398	1.97586	4.91232	111	0.155028
SYNE1	Q8NF91	21.7005	22.2542	21.8033	18.7046	19.2484	18.4105	+	0.0008	3.33055	3.13147	17	0.023743
SYNE2	Q8WXH0	22.7309	21.9147	22.625	18.9074	19.51	19.3672	+	0.000710526	3.26103	3.16201	26	0.0363128
SYNE3	Q6ZMZ3	22.8175	22.4067	22.3924	17.7066	13.4148	14.5356	+	0.00667976	2.31912	7.31982	1	0.00139665
SYNJ1	J3KQV8	23.0775	23.4407	22.9638	19.41	16.9348	19.1642	+	0.00634025	2.36241	4.65764	55	0.0768156
SYNJ2	O15056	24.7729	24.6893	24.5044	19.6799	22.4541	20.8202	+	0.0101228	1.97816	3.67082	45	0.0628492
SYNM	O15061	23.1365	22.2775	23.0159	16.185	19.3257	16.3125	+	0.007	2.1914	5.53558	25	0.0349162
SYNRG	Q9UMZ2	26.2731	25.0364	26.227	18.6557	17.1226	20.2813	+	0.00435692	2.69938	7.15896	56	0.0782123
SYTL2	Q9HCH5	21.646	19.8848	21.9952	17.3895	16.0671	16.8767	+	0.00644581	2.35729	4.39753	2	0.0027933
SYTL4	Q96C24	22.5747	21.9944	23.1747	16.7754	15.7549	17.4918	+	0.00122892	3.20096	5.90724	0	0
TAB1	Q15750	20.5368	22.158	20.3009	18.0013	14.1505	15.525	+	0.0132392	1.80107	5.10632	64	0.0893855
TACC1	O75410	25.9226	26.3357	26.4018	20.0277	22.1209	23.6726	+	0.0134904	1.79678	4.27963	80	0.111732
TACC3	Q9Y6A5	21.7769	22.9348	20.4913	17.5989	12.9956	18.7092	+	0.0308164	1.31585	5.29971	97	0.135475
TAF7	Q15545	19.9472	19.9176	18.5179	13.2712	16.3887	13.0987	+	0.0107775	1.95135	5.20802	103	0.143855
TAGLN	Q01995	24.158	24.5055	24.7225	19.3971	18.7705	17.6512	+	0	3.39795	5.85571	24	0.0335196
TANC1	Q9C0D5	22.2744	22.4707	22.4068	21.0176	21.1184	19.3245	+	0.0216893	1.50105	1.89716	38	0.0530726
TAOK2	Q9UL54	19.4853	19.137	18.8924	12.8682	13.4627	15.8521	+	0.00658867	2.27558	5.11058	1	0.00139665
TAP1	A0A140T9T7	22.0837	23.5613	22.8004	12.6183	16.9188	12.624	+	0.00619247	2.37381	8.76142	1	0.00139665
TAP2	X5CMH5	23.7114	23.8821	24.1902	19.6655	16.2456	18.1217	+	0.00608068	2.39083	5.91696	1	0.00139665
TARBP2	Q15633	19.5104	17.3255	18.9876	13.9292	13.5374	15.0792	+	0.00657664	2.27299	4.42592	0	0
TASOR2	A0A2R8YH03	18.1741	16.8908	18.3717	15.3774	16.0226	14.876	+	0.0120779	1.85743	2.38688	0	0
TAX1BP1	B8ZZD4	20.5474	18.4481	20.2439	16.8457	12.7659	15.5989	+	0.0187687	1.56624	4.67635	0	0
TBC1D12	O60347	18.323	16.5054	18.2754	12.5115	15.5218	13.7206	+	0.0158444	1.63152	3.78328	0	0
TBC1D13	Q9NVG8	18.3209	18.0328	17.8981	13.6104	14.2363	14.3696	+	0	3.95356	4.01183	0	0
TBC1D15	Q8TC07	22.3864	21.508	22.2457	18.2876	20.4667	18.088	+	0.0139448	1.73036	3.09926	103	0.143855
TBC1D2	Q9BYX2	21.1581	20.2158	21.5619	14.6694	17.3664	15.8024	+	0.0062664	2.33893	5.03258	2	0.0027933
TBC1D22A	Q8WUA7	19.1273	18.4517	20.0994	16.0892	15.3689	16.437	+	0.00671937	2.32893	3.2611	0	0
TBC1D23	Q9NUY8	21.3796	22.2548	21.6066	16.9583	19.1814	19.3131	+	0.0129655	1.80664	3.26272	0	0
TBC1D2B	Q9UPU7	21.362	20.8707	21.3444	18.4594	16.9476	18.8922	+	0.00702362	2.14431	3.09267	18	0.0251397
TBC1D8B	Q0IIM8	20.5983	20.9476	21.229	17.6679	17.9193	19.2147	+	0.0069085	2.18086	2.65763	25	0.0349162
TCAF1	Q9Y4C2	16.1198	15.2257	16.695	13.2584	13.8669	14.2139	+	0.0110373	1.92361	2.23378	14	0.0195531
TCEAL3	Q969E4	15.3519	15.6971	16.6481	13.2846	12.9564	14.3934	+	0.0129954	1.80757	2.35424	0	0
TCERG1	A0A7P0T8N8	18.263	18.7485	18.5235	12.0629	15.5274	14.6839	+	0.0115692	1.8634	4.42025	0	0
TDRP	Q86YL5	23.2997	23.8173	22.9139	13.7414	12.7959	17.5813	+	0.00649897	2.36	8.63738	4	0.00558659
TECPR2	O15040	19.0472	18.5358	18.7944	13.4589	15.029	14.8716	+	0.00309013	2.94615	4.3393	0	0
TECR	Q9NZ01	22.622	21.4701	22.7451	20.2631	18.0254	20.3525	+	0.0226389	1.46894	2.73206	192	0.268156
TES	Q9UGI8	21.763	21.5395	22.6259	17.9822	13.0733	16.2011	+	0.0117125	1.87278	6.22395	61	0.0851955
TEX2	Q8IWB9	23.011	23.3615	22.9326	20.9099	18.3981	21.4811	+	0.0274673	1.3853	2.83865	37	0.051676
TEX264	Q9Y6I9	22.094	21.6439	22.3174	12.4875	17.2169	14.492	+	0.00677703	2.20432	7.28631	16	0.0223464
TFCP2	Q12800	19.7905	16.2459	19.8772	15.3764	13.0684	13.588	+	0.0200427	1.53987	4.62691	87	0.121508
TFG	A0A6Q8PFY7	23.2055	23.245	23.1067	16.4557	13.4209	15.7091	+	0.00195215	3.02551	7.99055	0	0
TFRC	P02786	20.286	20.8412	20.3692	16.9558	17.4247	18.0948	+	0.00288	2.8909	3.00704	87	0.121508
TGM2	P21980	23.7031	23.5222	23.2517	19.3806	22.3353	20.3729	+	0.0223395	1.47639	2.79605	10	0.0139665
THBS1	P07996	21.1026	20.6383	21.2271	18.9739	18.2704	19.0238	+	0.00349677	2.74821	2.23332	14	0.0195531
TIMM44	O43615	18.5816	18.7952	18.7842	16.51	14.5306	16.7553	+	0.0138428	1.77066	2.78838	112	0.156425
TIPRL	O75663	19.2919	19.9938	20.8837	16.4341	14.1884	15.9253	+	0.00664945	2.28181	4.54055	136	0.189944
TJAP1	H0Y4D6	19.2882	18.4052	19.1146	13.2746	16.8748	12.5919	+	0.0177395	1.58751	4.68886	6	0.00837989
TJAP1	Q5JTD0	22.7061	22.2127	22.5208	19.3394	18.5447	20.0707	+	0.00463333	2.61696	3.16163	6	0.00837989
TJP1	G5E9E7	17.8788	17.6603	20.0564	14.2961	13.8639	12.4913	+	0.00690534	2.21763	4.98145	134	0.187151
TK1	K7ERV3	18.2497	19.4989	21.3147	16.4537	15.7981	17.4936	+	0.0256147	1.42091	3.10596	14	0.0195531
TLN2	Q9Y4G6	16.6537	15.5453	16.647	13.0683	12.9389	13.4298	+	0.0032	2.85928	3.13636	88	0.122905
TM9SF2	Q99805	18.7271	18.2556	19.1311	15.9662	13.4265	15.9004	+	0.0125591	1.83893	3.60694	1	0.00139665
TMCC3	Q9ULS5	19.1858	17.6287	19.3462	15.624	14.9282	13.5416	+	0.00822519	2.09363	4.02229	0	0
TMEM115	Q12893	19.3609	21.0161	19.7369	15.4811	13.9263	14.3606	+	0.0028125	2.87523	5.44858	19	0.0265363
TMEM120B	A0PK00	19.2853	20.1114	18.0276	15.1399	15.3691	13.6395	+	0.00678788	2.25687	4.42523	1	0.00139665
TMEM214	Q6NUQ4	22.469	21.9278	23.0025	18.5338	16.7524	14.5754	+	0.00798193	2.1037	5.8459	6	0.00837989
TMEM259	Q4ZIN3	17.3631	15.0071	17.7424	13.8074	14.4063	13.8004	+	0.025046	1.42908	2.69953	1	0.00139665
TMEM38B	Q9NVV0	19.9146	18.1846	20.1562	15.1453	14.8434	17.5451	+	0.0191204	1.55739	3.57384	13	0.0181564
TMEM87B	Q96K49	21.0738	19.8263	21.41	17.4789	13.6006	16.7477	+	0.0144974	1.70427	4.82763	0	0
TMF1	P82094	25.8298	25.2228	25.826	20.7107	20.4365	19.0244	+	0.00130769	3.2409	5.56905	44	0.0614525
TMOD3	Q9NYL9	20.4084	20.5356	20.0331	15.0464	16.841	17.4134	+	0.00696528	2.22746	3.8921	169	0.236034
TMSB4X	P62328	18.7029	17.0499	18.5268	15.7143	13.6791	16.2676	+	0.025659	1.4149	2.87285	34	0.047486
TMTC3	Q6ZXV5	21.536	20.4509	21.6139	17.6532	16.5434	15.7149	+	0.00459504	2.60153	4.56308	2	0.0027933
TMX1	Q9H3N1	21.5804	21.3287	21.281	16.6752	17.2464	14.5796	+	0.00567647	2.51638	5.22962	53	0.0740223
TMX2	Q9Y320	20.3203	19.4041	20.3221	16.1964	14.449	12.9643	+	0.00678719	2.29461	5.47895	0	0
TMX3	Q96JJ7	20.9948	19.0927	20.7362	17.25	15.5842	16.3692	+	0.00700157	2.14346	3.87348	17	0.023743
TNKS1BP1	Q9C0C2	25.784	25.3619	25.6997	19.355	18.9964	16.6052	+	0.00313043	2.95126	7.29636	85	0.118715
TNRC6A	Q8NDV7	23.9158	22.2465	24.0303	15.7528	16.9	15.2017	+	0.00125153	3.20868	7.44603	124	0.173184
TNRC6B	H0Y720	20.5355	18.0719	20.274	14.0435	11.964	14.2073	+	0.00616667	2.37036	6.2222	162	0.226257
TOLLIP	Q9H0E2	18.3584	16.3664	18.7333	13.216	12.9205	13.548	+	0.00586192	2.42903	4.59122	13	0.0181564
TOM1	O60784	19.7096	19.1159	19.7979	14.8587	15.4437	14.6965	+	0	3.88771	4.5415	29	0.0405028
TOR1AIP1	J3KN66	23.1035	23.8066	23.5896	17.1275	18.3324	14.4293	+	0.00617954	2.37328	6.87012	69	0.0963687
TOR1AIP1	Q5JTV8	19.688	19.4153	19.7309	12.5874	13.8454	13.3872	+	0	4.11805	6.33804	69	0.0963687
TOR1AIP2	Q8NFQ8	23.5084	23.167	24.3634	19.1536	12.6446	17.9218	+	0.0166495	1.60563	7.10627	31	0.0432961
TP53BP1	Q12888	21.7951	19.4883	21.7418	18.3771	18.6646	17.7248	+	0.0188389	1.56458	2.75291	146	0.203911
TP53BP2	Q13625	20.8595	19.8384	21.4529	14.2338	14.5205	13.3028	+	0	3.44203	6.69795	78	0.108939
TPP2	Q5VZU9	19.1646	16.91	19.1419	15.4702	13.291	16.435	+	0.0310709	1.31108	3.34012	59	0.0824022
TRAM1	Q15629	19.3638	18.8323	19.2367	16.5654	14.6767	14.3555	+	0.00677444	2.29446	3.94504	4	0.00558659
TRAPPC11	Q7Z392	22.3426	21.8355	22.1899	18.16	17.8639	18.8664	+	0	3.48389	3.82593	0	0
TRAPPC12	Q8WVT3	23.7057	24.0932	23.4439	17.1337	17.2478	18.7339	+	0	3.41246	6.04247	1	0.00139665
TRAPPC14	Q8WVR3	18.7881	19.9649	19.9945	14.4675	12.6775	13.578	+	0.00219355	3.11371	6.00818	2	0.0027933
TRAPPC5	Q8IUR0	17.1808	17.1337	18.9326	14.9314	15.2225	13.1434	+	0.0145428	1.70863	3.31659	16	0.0223464
TRAPPC6B	Q86SZ2	19.7024	17.6587	19.3563	15.8999	14.582	15.3365	+	0.00812575	2.10176	3.633	13	0.0181564
TRAPPC8	Q9Y2L5	24.5136	24.1969	24.9144	17.4755	16.9831	17.8875	+	0	4.53748	7.09289	4	0.00558659
TRAPPC9	Q96Q05	22.0769	21.6206	21.9765	18.692	18.4602	16.2549	+	0.0069198	2.18108	4.08896	1	0.00139665
TRIM24	O15164	18.9306	17.4818	19.0223	15.253	12.5269	13.0015	+	0.00716436	2.12417	4.88439	59	0.0824022
TRIM25	Q14258	23.5973	23.8287	24.0075	18.6488	18.1845	19.1836	+	0	4.09866	5.13892	136	0.189944
TRIM33	Q9UPN9	18.5964	17.3879	18.6493	16.5237	13.5032	13.2004	+	0.0199751	1.54037	3.80206	69	0.0963687
TRIOBP	Q9H2D6	21.2419	19.9822	21.8738	17.666	17.2442	16.6952	+	0.00549772	2.45004	3.83083	9	0.0125698
TRIP11	Q15643	25.9848	26.0378	26.258	21.3835	21.0188	21.5982	+	0	4.83402	4.76006	52	0.0726257
TRIP12	Q14669	20.4612	21.8441	20.9081	13.2722	16.0311	18.5712	+	0.0219165	1.49477	5.11293	116	0.162011
TRIP4	Q15650	23.7182	24.2231	23.6444	19.4587	19.2732	20.0077	+	0	3.93676	4.28204	7	0.00977654
TRIP6	Q15654	22.6745	20.8541	22.7521	18.835	15.3925	17.3571	+	0.0124005	1.85359	4.89874	85	0.118715
TRPM7	Q96QT4	21.8079	22.1183	22.0272	17.9602	17.1299	17.2557	+	0	4.10618	4.53586	8	0.0111732
TRPV2	Q9Y5S1	22.0067	21.9273	21.9878	17.1842	13.2488	15.5669	+	0.00632712	2.36072	6.64064	0	0
TSC1	Q92574	23.474	22.811	23.8487	15.9212	15.3558	15.0208	+	0	4.41558	7.9453	30	0.0418994
TSG101	Q99816	20.3361	21.1177	20.8902	17.2301	17.3926	17.4206	+	0	3.86109	3.43358	17	0.023743
TTC1	Q99614	20.9941	19.9279	21.4132	12.8008	13.2145	15.4846	+	0.00346326	2.74008	6.94511	41	0.0572626
TTC17	Q96AE7	19.8934	19.7359	19.3707	14.9571	13.2168	13.314	+	0.00131613	3.24539	5.83734	0	0
TTC28	Q96AY4	22.3138	21.3656	22.1953	16.8113	17.988	16.1728	+	0.00297521	2.90866	4.96757	84	0.117318
TTF2	Q9UNY4	21.9488	21.8299	22.4766	20.2166	18.1966	15.6777	+	0.0255488	1.42144	4.0548	56	0.0782123
TUBGCP4	Q9UGJ1	17.6978	15.9637	17.744	13.9061	13.3988	14.1441	+	0.00688165	2.21668	3.31881	2	0.0027933
TUT7	Q5VYS8	20.1963	19.3895	20.246	13.7883	14.0956	17.6907	+	0.0150763	1.68261	4.7524	7	0.00977654
TVP23C	Q96ET8	16.917	16.4542	17.6184	13.7418	14.4201	15.0673	+	0.0070347	2.14497	2.58679	0	0
TWF2	Q6IBS0	23.0524	23.2828	22.9823	19.1133	16.1559	19.0988	+	0.0069906	2.13955	4.98313	35	0.0488827
UACA	Q9BZF9	19.9775	18.3164	20.0528	13.1852	15.755	16.2193	+	0.0138043	1.79011	4.3957	8	0.0111732
UBAP1	Q9NZ09	19.3276	23.2448	22.5603	12.9483	13.8414	17.1961	+	0.0136964	1.78646	7.04898	7	0.00977654
UBE2J1	Q9Y385	22.0504	19.885	21.3292	17.7905	11.9237	12.5017	+	0.0158136	1.62633	7.01624	5	0.00698324
UBE4A	Q14139	17.0808	17.8192	18.9394	13.2204	15.7506	13.52	+	0.0137527	1.76504	3.78282	8	0.0111732
UBR1	Q8IWV7	20.0463	20.6622	21.2595	16.8696	17.4274	17.4911	+	0.00318584	2.96678	3.39334	2	0.0027933
UBR4	Q5T4S7	23.476	22.4653	23.5727	21.3207	19.8468	19.665	+	0.0100083	1.99024	2.89382	106	0.148045
UBXN4	Q92575	23.415	23.0491	23.7507	12.4599	13.1388	12.9947	+	0	5.47005	10.5405	28	0.0391061
UBXN8	A0A087WT23	20.4385	21.1434	20.549	17.7506	15.2061	16.3265	+	0.0068	2.2948	4.2826	0	0
UEVLD	Q8IX04	19.3959	17.2544	20.0289	13.3042	14.1717	15.3813	+	0.0107919	1.95208	4.60732	0	0
UGGT1	Q9NYU2	21.1943	22.3929	20.5491	17.0249	15.4406	19.1381	+	0.0170123	1.59705	4.17758	69	0.0963687
UGP2	E7EUC7	19.7109	20.0459	19.5609	12.8627	12.6648	15.8996	+	0.00681481	2.31402	5.96353	14	0.0195531
UNC13B	A0A1B0GUS7	22.6454	21.7627	22.5733	19.9477	21.4178	20.3565	+	0.0193465	1.54868	1.75311	11	0.0153631
UNC45A	A0A1W2PNX8	22.7075	22.1677	22.6914	16.7141	13.1659	18.5046	+	0.0130254	1.81039	6.39397	136	0.189944
UPF1	Q92900	25.9904	25.997	26.1983	22.8737	20.7026	23.2769	+	0.0088507	2.03374	3.77752	117	0.163408
UPF2	Q9HAU5	20.6502	19.1066	20.0289	14.7949	13.4966	12.8467	+	0.00276923	2.98753	6.21579	14	0.0195531
USO1	O60763	25.1267	25.0082	25.4465	19.1498	21.6668	20.1053	+	0.00516667	2.55328	4.88646	155	0.21648
USP10	Q14694	19.1058	19.5634	19.1998	13.6633	17.9307	13.6488	+	0.0276961	1.37261	4.20871	114	0.159218
USP12	O75317	17.9087	17.9524	17.9078	14.4382	14.3277	14.5701	+	0	5.96852	3.47764	0	0
USP24	Q9UPU5	22.3829	21.676	22.5879	14.9432	15.3503	17.9921	+	0.0055103	2.45088	6.12038	48	0.0670391
USP32	Q8NFA0	23.6541	24.2447	23.5865	19.1552	21.2234	21.0464	+	0.00841399	2.07306	3.35347	0	0
USP33	Q8TEY7	22.7099	21.3239	22.788	15.9525	16.4668	13.6712	+	0.00421429	2.66786	6.91044	0	0
USP42	Q9H9J4	19.7666	17.9723	19.0205	16.4896	13.4197	15.3815	+	0.0150685	1.67537	3.82288	12	0.0167598
USP47	Q96K76	21.4866	20.9769	21.562	12.7755	13.6734	15.09	+	0.000870968	3.36959	7.49557	13	0.0181564
USP5	P45974	21.3755	20.6006	22.1638	18.614	18.351	19.4707	+	0.0102204	1.98374	2.56807	148	0.206704
USP53	Q70EK8	18.2614	17.979	18.1873	12.7524	15.1304	15.0195	+	0.00796992	2.10353	3.8418	0	0
USP7	A0A669KBL1	23.7166	23.9609	23.6346	18.2894	18.0424	20.3529	+	0.00519372	2.56317	4.87577	0	0
USP8	P40818	22.3203	21.3942	22.4957	18.9332	15.6995	17.1195	+	0.00845095	2.07496	4.81935	32	0.0446927
USP9Y	O00507	18.7826	16.9119	18.5701	15.7071	13.8607	12.6859	+	0.014488	1.71076	4.00362	110	0.153631
UTP20	O75691	15.1622	15.0885	15.7615	13.1723	13.2194	14.2898	+	0.0116118	1.86515	1.77693	43	0.0600559
VAPA	Q9P0L0	22.1741	23.4591	22.9725	16.3339	17.8042	18.6252	+	0.00469859	2.63047	5.2808	116	0.162011
VAPB	O95292	24.424	23.3428	23.6174	17.9203	15.9534	17.9412	+	0.0020198	3.05116	6.52308	100	0.139665
VASP	P50552	22.8239	20.6928	22.8249	17.4892	18.1672	16.8843	+	0.00629142	2.34083	4.60032	24	0.0335196
VAT1	Q99536	20.8438	18.9347	19.9471	18.5435	15.9889	17.4535	+	0.0310816	1.30938	2.5799	64	0.0893855
VCL	P18206	22.3188	20.2144	21.762	19.6369	16.0422	17.8956	+	0.0276862	1.37443	3.57349	156	0.217877
VCPIP1	Q96JH7	21.4002	21.3405	22.0372	15.9949	13.4745	16.5858	+	0.00564878	2.50665	6.24095	106	0.148045
VEZT	Q9HBM0	24.345	24.1959	24.1835	22.8746	21.588	22.3936	+	0.00685251	2.1748	1.95602	2	0.0027933
VIPAS39	G3V4K3	22.2178	22.1029	22.3416	20.055	16.3336	18.8904	+	0.0178444	1.58241	3.7944	7	0.00977654
VMA21	Q3ZAQ7	20.1965	18.7938	19.9723	16.2611	14.474	14.6025	+	0.00554067	2.48766	4.54162	4	0.00558659
VPS11	A0A087WXL6	18.1745	17.9789	17.4552	15.0548	14.9565	14.4521	+	0.000857143	3.3663	3.04835	1	0.00139665
VPS13A	Q96RL7	20.6803	20.1172	20.9094	15.0439	16.9878	14.9469	+	0.00486297	2.65036	4.90944	22	0.0307263
VPS13C	Q709C8	23.2654	22.5162	23.3751	19.909	17.777	20.7782	+	0.0140615	1.72867	3.56416	12	0.0167598
VPS16	Q9H269	20.108	17.9194	20.3558	15.4005	14.1928	16.3167	+	0.0116261	1.86519	4.15774	5	0.00698324
VPS35L	E7EWW0	19.203	19.349	17.8189	14.5801	16.7493	16.7919	+	0.0234445	1.45437	2.74981	11	0.0153631
VPS37A	Q8NEZ2	22.029	23.0901	22.5055	15.8379	18.4426	14.2985	+	0.00709062	2.15236	6.34855	0	0
VPS45	Q9NRW7	22.4759	24.1496	22.341	17.0182	18.8841	18.1716	+	0.00565258	2.47225	4.96416	2	0.0027933
VPS4B	O75351	20.3847	21.0903	20.7469	16.247	14.3605	17.5002	+	0.00695788	2.13534	4.70471	27	0.0377095
VPS51	Q9UID3	20.1476	18.2754	19.9672	16.1027	16.773	14.3738	+	0.0137578	1.78866	3.71358	44	0.0614525
VPS52	Q8N1B4	18.2482	17.6514	18.4738	12.2073	12.6215	14.6657	+	0.00561305	2.46606	4.95965	12	0.0167598
VPS53	Q5VIR6	18.5965	19.8805	18.5536	16.6254	15.5898	13.7265	+	0.013824	1.74755	3.69632	23	0.0321229
VPS8	C9JJN9	22.4906	22.7555	22.6165	19.0944	16.9907	20.2086	+	0.0130502	1.81892	3.85627	0	0
VRK2	Q86Y07	22.6934	22.3961	22.1732	19.8394	20.1551	18.9039	+	0.00472521	2.63299	2.78807	36	0.0502793
VTI1A	Q96AJ9	19.182	17.8972	19.6373	17.3606	13.489	13.5951	+	0.0274348	1.38719	4.09061	0	0
VTI1B	Q9UEU0	19.5294	20.7006	19.1773	12.2214	16.4138	13.5978	+	0.011243	1.91419	5.72477	3	0.00418994
WAPL	Q7Z5K2	21.1089	21.2733	21.0374	17.0591	12.5244	16.5375	+	0.0133182	1.79969	5.76619	123	0.171788
WDFY1	Q8IWB7	20.9511	20.7266	20.8919	16.3596	14.4834	12.2505	+	0.00666427	2.26125	6.49203	3	0.00418994
WDR41	Q9HAD4	21.2617	22.1842	21.2565	17.6839	15.5966	17.5996	+	0.00553563	2.45141	4.6074	19	0.0265363
WDR47	O94967	18.5692	15.1177	19.4792	12.8712	12.8595	12.855	+	0.0151377	1.6654	4.86009	1	0.00139665
WDR7	Q9Y4E6	17.4042	18.7698	17.4845	12.6588	15.9673	12.3005	+	0.0188218	1.56425	4.24397	6	0.00837989
WDR75	Q8IWA0	17.3498	18.9959	15.9791	14.9762	14.517	12.9746	+	0.024316	1.43893	3.28566	31	0.0432961
WDR83	Q9BRX9	22.4875	22.2039	22.0832	15.4181	14.8087	15.9546	+	0	4.38948	6.86441	39	0.0544693
WFS1	A0A669KAX3	23.6834	24.45	24.4102	19.0901	14.3458	20.491	+	0.0202777	1.52702	6.2056	0	0
WIPI2	Q9Y4P8	22.4727	23.6335	22.2465	19.7395	18.676	20.2007	+	0.0069654	2.18829	3.24548	103	0.143855
WLS	Q5T9L3	18.9485	18.8232	19.0018	13.2982	12.4269	15.1387	+	0.00524868	2.5687	5.30327	1	0.00139665
WWOX	A0A0D9SER1	19.8394	20.9701	18.5109	15.6431	14.2145	11.988	+	0.0102063	1.98355	5.82493	0	0
WWTR1	Q9GZV5	20.6921	18.3518	20.6478	15.5274	14.1012	16.3996	+	0.0107631	1.95006	4.55451	0	0
XAB2	Q9HCS7	24.9472	24.6381	24.8984	19.0045	20.5559	20.4955	+	0.00163934	3.13109	4.8093	140	0.195531
XPR1	Q9UBH6	18.333	18.4514	18.1207	16.0882	16.4169	14.9619	+	0.00656466	2.27243	2.47934	6	0.00837989
YAP1	P46937	22.1154	19.7694	22.3447	16.5284	12.4313	17.0903	+	0.0156196	1.64294	6.05987	51	0.0712291
YARS1	P54577	21.0327	19.3239	20.9778	17.7008	15.3747	18.3501	+	0.0239053	1.44393	3.30292	170	0.23743
YIF1A	O95070	20.1752	19.6224	21.3012	18.1539	14.0601	16.3895	+	0.0216707	1.50056	4.16511	2	0.0027933
YIPF5	Q969M3	19.9783	22.1536	19.451	13.1327	12.7744	15.8738	+	0.00680837	2.17121	6.60069	9	0.0125698
YPEL5	P62699	18.4807	17.1851	18.2675	16.399	14.1017	12.8539	+	0.0226054	1.46958	3.52621	6	0.00837989
YTHDC2	Q9H6S0	20.1358	18.2644	19.9136	16.9352	15.5988	16.4425	+	0.0105938	1.93167	3.11244	133	0.185754
ZC3H15	Q8WU90	19.4569	20.3107	19.921	16.1905	13.1196	16.4185	+	0.0114763	1.88484	4.65331	149	0.208101
ZC3H18	E7ERS3	19.0857	17.6039	19.7168	14.0254	13.3842	15.9531	+	0.0110231	1.92338	4.3479	123	0.171788
ZC3H7A	Q8IWR0	20.8445	20.2744	20.3549	16.8783	14.5381	14.6156	+	0.0051134	2.54727	5.14728	24	0.0335196
ZC3HAV1	C9J6P4	24.0473	23.565	23.77	19.1504	18.1536	19.8003	+	0.0017341	3.17137	4.75932	210	0.293296
ZCCHC8	Q6NZY4	17.9567	19.6959	18.4309	11.7618	15.3059	15.5592	+	0.019295	1.55203	4.48556	138	0.192737
ZDHHC13	Q8IUH4	19.503	19.0225	19.5107	15.2383	14.7381	15.7787	+	0	3.55851	4.09367	0	0
ZDHHC3	Q9NYG2	18.7599	17.9123	18.4449	13.2253	16.2481	14.6992	+	0.0133333	1.8003	3.64819	0	0
ZDHHC5	Q9C0B5	19.0811	19.1893	19.2603	17.3717	13.6484	13.4993	+	0.0185082	1.5726	4.33707	8	0.0111732
ZFYVE1	G3V5N8	23.659	23.7199	23.8562	16.1654	13.9291	17.498	+	0.00319732	2.78436	7.88089	0	0
ZFYVE16	Q7Z3T8	25.4959	25.4222	25.4728	20.4495	16.5485	20.5583	+	0.00900287	2.05024	6.2782	72	0.100559
ZFYVE26	A0A7I2V403	17.4096	15.7576	17.5789	12.9157	14.1249	14.6733	+	0.013765	1.74279	3.01074	0	0
ZFYVE9	O95405	22.3737	22.1127	22.318	19.2327	13.5854	12.1942	+	0.0193297	1.55339	7.26406	33	0.0460894
ZMYM2	Q9UBW7	18.0979	18.9559	19.139	13.8146	12.9883	14.2226	+	0.000782609	3.32177	5.05571	87	0.121508
ZMYM4	Q5VZL5	20.6343	19.4691	20.9409	13.584	13.4678	14.6604	+	0	3.4062	6.44401	93	0.129888
ZNF185	O15231	21.0739	19.7791	21.6048	17.1906	15.1941	11.9617	+	0.0149083	1.69388	6.03718	5	0.00698324
ZNF207	X6R4W8	18.0898	15.8784	17.698	15.0184	15.636	14.6093	+	0.02964	1.34201	2.13415	92	0.128492
ZNF281	Q9Y2X9	22.1191	23.3638	21.7432	19.966	19.243	17.769	+	0.0116836	1.86766	3.41605	107	0.149441
ZNF326	Q5BKZ1	18.9691	17.4195	18.4676	14.7492	13.0902	16.3958	+	0.0197818	1.54282	3.54033	193	0.269553
ZNF592	Q92610	15.7151	16.8237	16.5729	15.4176	13.6166	12.8259	+	0.0289103	1.34998	2.41719	50	0.0698324
ZNF598	Q86UK7	19.5176	19.3808	20.0076	15.5182	14.5699	15.2593	+	0	3.72747	4.51952	92	0.128492
ZYX	Q15942	27.0335	26.2744	27.4608	19.9614	19.5952	20.9616	+	0	3.64106	6.75013	181	0.252793
ZZEF1	O43149	19.7911	20.4459	19.6849	17.5515	15.7907	16.377	+	0.00619913	2.40271	3.40092	10	0.0139665

## Sheet: Viral Significant
Gene Symbol	Normalized LFQ UL78-1	Normalized LFQ UL78-2	Normalized LFQ UL78-3	Normalized LFQ WT-1	Normalized LFQ WT-2	Normalized LFQ WT-3	Student's T-test Significant	T-test: q-value	Log (q Value)	Log2(FC)
RL11	19.7466	20.8178	20.8123	17.4881	12.4604	16.7341	+	0.0255942	1.59186	4.89799
UL100	22.4858	21.43	22.0005	19.8915	12.7811	13.4342	+	0.0289985	1.53762	6.60313
UL114	22.2126	21.5117	22.4739	19.7275	21.3342	18.0519	+	0.0479848	1.3189	2.36152
UL121	22.2311	20.7629	21.4762	15.1829	13.1211	17.5967	+	0.0101644	1.99292	6.18987
UL122	23.9229	23.3773	24.4751	20.9653	18.3638	20.2859	+	0.00854148	2.06847	4.05343
UL13	23.9483	23.0958	23.6799	19.6318	15.7716	20.6689	+	0.0218532	1.66048	4.88391
UL132	26.7871	26.0778	26.414	19.8094	19.3713	19.5911	+	0	5.03853	6.8357
UL138	18.3569	16.8146	17.9717	15.0153	15.1394	11.9174	+	0.0218308	1.66093	3.69031
UL150	20.5007	19.589	20.5737	17.9552	12.802	15.2363	+	0.0218863	1.65983	4.88991
UL40	25.0889	25.8419	26.6763	20.175	18.3763	20.7608	+	0.00434356	2.36215	6.09827
UL45	23.5232	22.9355	23.6644	21.4446	19.6462	22.5158	+	0.0420873	1.37585	2.17217
UL47	21.7405	21.9462	22.2462	18.3792	17.8043	21.4869	+	0.0478369	1.32024	2.75413
UL48	21.1292	20.9714	21.5677	19.5177	18.1288	19.5643	+	0.0115483	1.93748	2.15251
UL49	19.6329	17.5464	20.1616	16.3175	15.4762	16.0562	+	0.0144034	1.84153	3.16369
UL50	26.5624	25.5366	26.5548	24.0344	21.7253	23.8034	+	0.0148583	1.82803	3.03021
UL52	22.8488	23.3827	22.6376	20.486	19.3865	19.6236	+	0.00308364	2.51094	3.12428
UL54	21.1821	20.8053	21.1332	17.8279	16.9301	19.1105	+	0.00906782	2.0425	3.084
UL56	22.9101	23.0827	22.5742	20.5569	19.1083	21.2212	+	0.0137888	1.86047	2.56019
UL69	22.2487	21.8212	22.4625	20.0281	17.3144	19.2028	+	0.0133303	1.87516	3.32911
UL70	22.1904	21.2215	22.2241	20.347	19.6737	19.6397	+	0.00741641	2.12981	1.99186
UL71	26.4872	26.7182	26.0788	22.6722	20.7445	20.9957	+	0.00311765	2.50617	4.9573
UL72	21.2761	18.7654	20.568	17.5122	14.4557	17.9447	+	0.0348779	1.45745	3.56563
UL78	26.3911	26.9968	25.9369	17.8348	15.7506	19.6903	+	0.00347436	2.45913	8.68307
UL84	24.6316	24.1319	25.1866	23.3179	22.4264	23.0191	+	0.0115145	1.93875	1.72892
US12	19.0073	17.2579	18.1413	13.2812	13.9251	16.9944	+	0.0339026	1.46977	3.40191
US22	20.554	19.6644	21.1862	19.467	17.7136	18.1269	+	0.027584	1.55934	2.03237
US23	20.4568	21.2565	20.2355	18.7642	16.2893	18.846	+	0.0269787	1.56898	2.68306
US26	21.1955	20.1089	20.3374	13.0659	13.4999	14.1441	+	0	3.97483	6.97727
US27	19.0109	21.2755	18.4024	16.7341	15.1487	11.8749	+	0.0274459	1.56152	4.97704
US28	23.4186	22.2783	23.5929	20.5583	18.6717	20.5179	+	0.011462	1.94074	3.18057
US30	21.7626	19.976	19.237	16.0161	12.2995	12.2868	+	0.0091573	2.03823	6.79103
US8	15.5808	17.1589	14.4588	13.0116	14.5324	12.55	+	0.0472441	1.32565	2.36817
