# Supplementary material for: Human cytomegalovirus UL78 is a nuclear-localized GPCR necessary for efficient reactivation from latent infection in CD34+ hematopoietic progenitor cells
Source: J Virol. 2025 Oct 8;99(11):e01402-25. doi: 10.1128/jvi.01402-25 (PMC12645970; doi:10.1128/jvi.01402-25)
Supplement: Data S2 — Results from Reactome overrepresentation analysis for proximity-dependent labeling experiments utilizing NHDF whole cell lysates. [file jvi.01402-25-s0002.xlsx]

## Sheet: Legend
Supplemental Data 2: Results from Reactome over representation analysis for proximity dependent labeling experiments utilizing NHDF whole cell lysates.

## Sheet: DATA S2
Pathway identifier	Pathway name	#Entities found	#Entities total	Entities ratio	Entities pValue	Entities FDR	Log(FDR)	#Reactions found	#Reactions total	Reactions ratio	Species identifier	Species name	Submitted entities found	Mapped entities	Found reaction identifiers
R-HSA-199991	Membrane Trafficking	146	637	0.0534934	6.99e-15	1.18e-11	10.93	148	219	0.0146371	9606	Homo sapiens	Q15811;Q9BYX2;O15084;Q13637;P18085;O75146;P54619;Q9H444;P12931;Q9NRW7;Q96L93;Q9UPN7;Q9Y6G9;Q92572;Q92574;O95721;Q9NVG8;P49257;O95208;Q5JRA6;Q9UBC2;Q13409;Q8IWJ2;P86790;O00161;Q96CN9;Q96AJ9;Q13492;P61158;P00533;Q15276;A5PLN9;Q15436;O15260;O15145;P48553;Q96D71;Q14746;Q8WVM8;Q8TC07;O95295;Q96CV9;O00443;Q5VIR6;O00291;P61160;P62491;O60664;Q9H0B6;Q9Y5X3;Q15042;Q86SZ2;Q9NZ09;Q96Q05;P42566;P11717;A2RRP1;…	Q15811;Q9BYX2;O15084;Q13637;P18085;O75146;P54619;Q9H444;Q9NRW7;Q96L93;Q9UPN7;Q9Y6G9;Q92572;Q92574;O95721;Q9NVG8;P49257;O95208;Q5JRA6;Q9UBC2;Q13409;Q8IWJ2;P86790;O00161;Q96CN9;Q96AJ9;Q13492;P61158;P00533;Q15276;A5PLN9;Q15436;O15260;O15145;P48553;Q96D71;Q14746;Q8WVM8;Q8TC07;O95295;Q96CV9;O00443;Q5VIR6;O00291;P61160;P62491;O60664;Q9H0B6;Q9Y5X3;Q15042;Q86SZ2;Q9NZ09;Q96Q05;P42566;P11717;A2RRP1;Q9H3P7;…	R-HSA-8868230;R-HSA-5229132;R-HSA-1458463;R-HSA-8868236;R-HSA-8877451;R-HSA-8854173;R-HSA-8876188;R-HSA-376357;R-HSA-8854182;R-HSA-6807877;R-HSA-1458485;R-HSA-8877475;R-HSA-6807875;R-HSA-8876193;R-HSA-6807872;R-HSA-376364;R-HSA-8877998;R-HSA-8867756;R-HSA-8867754;R-HSA-376369;R-HSA-190519;R-HSA-8847544;R-HSA-6811431;R-HSA-8849350;R-HSA-6811429;R-HSA-9681616;R-HSA-6811428;R-HSA-8849348;R-HSA-68114…
R-HSA-5653656	Vesicle-mediated transport	148	763	0.0640746	7.76e-10	6.55e-07	6.18	151	252	0.0168427	9606	Homo sapiens	P02452;Q15811;Q9BYX2;O15084;Q13637;P18085;O75146;P54619;Q9H444;P12931;Q9NRW7;Q96L93;Q9UPN7;Q9Y6G9;Q92572;Q92574;O95721;Q9NVG8;P49257;O95208;Q5JRA6;Q9UBC2;Q13409;Q8IWJ2;P86790;O00161;Q96CN9;Q96AJ9;Q13492;P61158;P00533;Q15276;A5PLN9;Q15436;O15260;O15145;P48553;Q96D71;Q14746;Q8WVM8;Q8TC07;O95295;Q96CV9;O00443;Q5VIR6;O00291;P61160;P62491;O60664;Q9H0B6;Q9Y5X3;Q15042;Q86SZ2;Q9NZ09;Q96Q05;P42566;P11717;…	P02452;Q15811;Q9BYX2;O15084;Q13637;P18085;O75146;P54619;Q9H444;Q9NRW7;Q96L93;Q9UPN7;Q9Y6G9;Q92572;Q92574;O95721;Q9NVG8;P49257;O95208;Q5JRA6;Q9UBC2;Q13409;Q8IWJ2;P86790;O00161;Q96CN9;Q96AJ9;Q13492;P61158;P00533;Q15276;A5PLN9;Q15436;O15260;O15145;P48553;Q96D71;Q14746;Q8WVM8;Q8TC07;O95295;Q96CV9;O00443;Q5VIR6;O00291;P61160;P62491;O60664;Q9H0B6;Q9Y5X3;Q15042;Q86SZ2;Q9NZ09;Q96Q05;P42566;P11717;A2RRP1;…	R-HSA-8868230;R-HSA-5229132;R-HSA-1458463;R-HSA-8868236;R-HSA-8877451;R-HSA-8854173;R-HSA-8876188;R-HSA-376357;R-HSA-8854182;R-HSA-6807877;R-HSA-1458485;R-HSA-8877475;R-HSA-6807875;R-HSA-8876193;R-HSA-6807872;R-HSA-376364;R-HSA-8877998;R-HSA-8867756;R-HSA-8867754;R-HSA-376369;R-HSA-190519;R-HSA-8847544;R-HSA-6811431;R-HSA-8849350;R-HSA-6811429;R-HSA-9681616;R-HSA-6811428;R-HSA-8849348;R-HSA-68114…
R-HSA-194315	Signaling by Rho GTPases	124	677	0.0568525	4.17e-07	0.000137	3.86	118	203	0.0135677	9606	Homo sapiens	Q15811;Q9NYL9;Q2M1Z3;P12931;Q9P2R3;O60566;Q9Y6G9;Q9UH65;P46940;Q53LP3;P27986;Q8IWB9;A1A4S6;Q8WUM0;P27105;O43683;Q07065;A0JNW5;P49257;Q16512;O15013;Q16513;Q8IZP0;Q13409;O96013;Q9H792;Q86YV5;Q9P227;P84095;Q96RT1;O00161;Q9Y4D1;Q9HD26;Q5JTV8;P41240;Q86XL3;Q14185;Q13492;P61158;Q16643;Q9BSJ8;Q15311;P42336;Q9H2G2;P30622;O15145;Q8WVM8;Q8N5G2;P57740;O95292;Q03135;Q562F6;O95210;Q05397;Q96HP0;Q6T4R5;Q9Y2A7;…	Q15811;Q9NYL9;Q2M1Z3;P12931;Q9P2R3;O60566;Q9Y6G9;Q9UH65;P46940;Q53LP3;P27986;Q8IWB9;A1A4S6;Q8WUM0;P27105;O43683;Q07065;A0JNW5;P49257;Q16512;O15013;Q16513;Q8IZP0;Q13409;O96013;Q9H792;Q86YV5;Q9P227;P84095;Q96RT1;O00161;Q9Y4D1;Q9HD26;Q5JTV8;P41240;Q86XL3;Q14185;Q13492;P61158;Q16643;Q9BSJ8;Q15311;P42336;Q9H2G2;P30622;O15145;Q8WVM8;Q8N5G2;P57740;O95292;Q03135;Q562F6;O95210;Q05397;Q96HP0;Q6T4R5;Q9Y2A7;…	R-HSA-3858489;R-HSA-5668947;R-HSA-5623632;R-HSA-5671763;R-HSA-3858495;R-HSA-5666129;R-HSA-9018766;R-HSA-419087;R-HSA-5671772;R-HSA-8981637;R-HSA-419083;R-HSA-9018758;R-HSA-9013145;R-HSA-9013144;R-HSA-5668932;R-HSA-9018778;R-HSA-5623622;R-HSA-5671749;R-HSA-9726848;R-HSA-9017488;R-HSA-9017491;R-HSA-9692809;R-HSA-9013143;R-HSA-9013161;R-HSA-5625717;R-HSA-8981931;R-HSA-9018794;R-HSA-5668978;R-HSA-566…
R-HSA-9013404	RAC2 GTPase cycle	28	88	0.00738999	2.59e-06	0.000625	3.2	4	10	0.000668	9606	Homo sapiens	Q9Y2U8;O75962;O95292;Q03135;O95210;Q6T4R5;Q9Y2A7;Q86Y07;Q9UH65;P46940;P27986;P02786;O15173;P49257;Q6IAA8;Q8IZP0;Q9NSV4;O96013;Q07960;Q96RT1;Q86XL3;Q14185;P43121;Q13177;P29317;Q9BSJ8;Q9UHR4;P42336	Q9Y2U8;O75962;O95292;Q03135;O95210;Q6T4R5;Q9Y2A7;Q86Y07;Q9UH65;P46940;P27986;P02786;O15173;P49257;Q6IAA8;Q8IZP0;Q9NSV4;O96013;Q07960;Q96RT1;Q86XL3;Q14185;P43121;Q13177;P29317;Q9BSJ8;Q9UHR4;P42336	R-HSA-9014296;R-HSA-9714481;R-HSA-9014295;R-HSA-9014294
R-HSA-199977	ER to Golgi Anterograde Transport	40	156	0.0131004	4.32e-06	0.000808	3.09	34	39	0.0026066	9606	Homo sapiens	Q96PC5;P53621;Q15436;O15084;Q9NP61;P48553;Q14746;P18085;Q8WVM8;Q14789;O43237;Q9UPN7;Q9Y6G9;O60763;Q8WTW3;Q86SZ2;Q96Q05;Q8IUR0;P35606;O95487;P53992;Q12893;P49257;O94855;Q5JRA6;Q13409;Q08379;O95486;O75396;P55735;Q9H0V9;P54920;Q8N6H7;Q96FJ2;Q13190;O15027;Q96JB2;Q9HCU5;Q8N6T3;P46459	Q96PC5;P53621;Q15436;O15084;Q9NP61;P48553;Q14746;P18085;Q8WVM8;Q14789;O43237;Q9UPN7;Q9Y6G9;O60763;Q8WTW3;Q86SZ2;Q96Q05;Q8IUR0;P35606;O95487;P53992;Q12893;P49257;O94855;Q5JRA6;Q13409;Q08379;O95486;O75396;P55735;Q9H0V9;P54920;Q8N6H7;Q96FJ2;Q13190;O15027;Q96JB2;Q9HCU5;Q8N6T3;P46459	R-HSA-5694423;R-HSA-5694421;R-HSA-5694418;R-HSA-203973;R-HSA-5694417;R-HSA-6809006;R-HSA-5694431;R-HSA-5694428;R-HSA-203977;R-HSA-6809003;R-HSA-5694427;R-HSA-5694425;R-HSA-6809015;R-HSA-6809014;R-HSA-6809011;R-HSA-6809010;R-HSA-5694415;R-HSA-6807868;R-HSA-5694413;R-HSA-6807866;R-HSA-6807864;R-HSA-5694409;R-HSA-6807877;R-HSA-6807875;R-HSA-6807872;R-HSA-5694527;R-HSA-204008;R-HSA-5694522;R-HSA-5694…
R-HSA-6811442	Intra-Golgi and retrograde Golgi-to-ER traffic	48	206	0.0172993	6.35e-06	0.000971	3.01	37	48	0.00320813	9606	Homo sapiens	P53621;Q12981;Q9H2M9;O15260;Q13439;O43752;Q9NP61;Q14746;P18085;Q9UID3;O43237;Q9NRW7;Q96L93;Q5VIR6;Q9Y6G9;O60664;Q8WTW3;Q9H0B6;Q15042;Q6NUQ1;Q10472;P11717;O95721;A2RRP1;P35606;Q15643;Q8TD16;Q9NRZ7;Q13948;Q13409;Q8N1B4;Q8IWJ2;O75396;P54920;Q8N6H7;P82094;Q4ADV7;Q96FJ2;Q02224;O60499;Q96CN9;Q13190;Q96AJ9;Q96JB2;P20340;Q8TBA6;Q8N6T3;P46459	P53621;Q12981;Q9H2M9;O15260;Q13439;O43752;Q9NP61;Q14746;P18085;Q9UID3;O43237;Q9NRW7;Q96L93;Q5VIR6;Q9Y6G9;O60664;Q8WTW3;Q9H0B6;Q15042;Q6NUQ1;Q10472;P11717;O95721;A2RRP1;P35606;Q15643;Q8TD16;Q9NRZ7;Q13948;Q13409;Q8N1B4;Q8IWJ2;O75396;P54920;Q8N6H7;P82094;Q4ADV7;Q96FJ2;Q02224;O60499;Q96CN9;Q13190;Q96AJ9;Q96JB2;P20340;Q8TBA6;Q8N6T3;P46459	R-HSA-6811431;R-HSA-8849350;R-HSA-6811429;R-HSA-6811428;R-HSA-8849348;R-HSA-6811427;R-HSA-8847875;R-HSA-6811426;R-HSA-6811425;R-HSA-8849345;R-HSA-8847887;R-HSA-8849353;R-HSA-6811433;R-HSA-8847638;R-HSA-8847637;R-HSA-8849748;R-HSA-8847635;R-HSA-6814671;R-HSA-6814670;R-HSA-6814091;R-HSA-6814678;R-HSA-6811414;R-HSA-6814676;R-HSA-6811412;R-HSA-6814675;R-HSA-6811411;R-HSA-6814674;R-HSA-6811423;R-HSA-6…
R-HSA-6811440	Retrograde transport at the Trans-Golgi-Network	19	49	0.00411488	7.24e-06	0.00101332	2.99	13	20	0.00133672	9606	Homo sapiens	P11717;Q13439;O43752;Q14746;Q9UID3;Q8N1B4;Q8IWJ2;P54920;Q5VIR6;P82094;Q4ADV7;Q96CN9;O60664;O60499;Q8WTW3;Q96AJ9;Q96JB2;P20340;P46459	P11717;Q13439;O43752;Q14746;Q9UID3;Q8N1B4;Q8IWJ2;P54920;Q5VIR6;P82094;Q4ADV7;Q96CN9;O60664;O60499;Q8WTW3;Q96AJ9;Q96JB2;P20340;P46459	R-HSA-6811431;R-HSA-6811429;R-HSA-6811428;R-HSA-6814671;R-HSA-6814670;R-HSA-6814091;R-HSA-6814678;R-HSA-6814676;R-HSA-6814675;R-HSA-6814674;R-HSA-6814684;R-HSA-6814683;R-HSA-6814682
R-HSA-204005	COPII-mediated vesicle transport	23	69	0.00579442	9.53e-06	0.0010813	2.97	14	16	0.00106938	9606	Homo sapiens	Q8IUR0;Q15436;O95487;P53992;O15084;O94855;P49257;P48553;Q8WVM8;Q08379;O95486;O75396;P55735;Q9H0V9;P54920;Q9UPN7;O60763;Q13190;O15027;Q86SZ2;Q96Q05;Q9HCU5;P46459	Q8IUR0;Q15436;O95487;P53992;O15084;O94855;P49257;P48553;Q8WVM8;Q08379;O95486;O75396;P55735;Q9H0V9;P54920;Q9UPN7;O60763;Q13190;O15027;Q86SZ2;Q96Q05;Q9HCU5;P46459	R-HSA-5694423;R-HSA-5694421;R-HSA-5694418;R-HSA-203973;R-HSA-5694417;R-HSA-5694527;R-HSA-203977;R-HSA-204008;R-HSA-5694522;R-HSA-5694425;R-HSA-5694439;R-HSA-5694446;R-HSA-5694441;R-HSA-5694409
R-HSA-180746	Nuclear import	15	39	0.00327511	6.98e-05	0.00530536	2.28	3	7	0.000468	9606	Homo sapiens	P49790;P57740;Q12769;O75694;P35658;P55735;P18754;P37198;Q99567;P52948;Q5SRE5;Q8WUM0;Q9UKX7	P52948-3;P52948-4;P49790;P57740;Q12769;O75694;P35658;P55735;P52948-5;P18754;P37198;Q99567;Q5SRE5;Q8WUM0;Q9UKX7	R-HSA-180710;R-HSA-180687;R-HSA-180732
R-HSA-3301854	Nuclear Pore Complex (NPC) Disassembly	14	40	0.00335909	0.000309	0.013588	1.87	2	2	0.000134	9606	Homo sapiens	P37198;P49790;Q99567;P52948;P57740;Q5SRE5;Q12769;O75694;P35658;P55735;Q8WUM0;Q9UKX7	P52948-3;P52948-4;P49790;P57740;Q12769;O75694;P35658;P55735;P52948-5;P37198;Q99567;Q5SRE5;Q8WUM0;Q9UKX7	R-HSA-2990880;R-HSA-2990882
R-HSA-168271	Transport of Ribonucleoproteins into the Host Nucleus	14	40	0.00335909	0.000309	0.013588	1.87	1	4	0.000267	9606	Homo sapiens	P37198;P49790;Q99567;P52948;P57740;Q5SRE5;Q12769;O75694;P35658;P55735;Q8WUM0;Q9UKX7	P52948-3;P52948-4;P49790;P57740;Q12769;O75694;P35658;P55735;P52948-5;P37198;Q99567;Q5SRE5;Q8WUM0;Q9UKX7	R-HSA-168337
R-HSA-9013149	RAC1 GTPase cycle	39	185	0.0155358	0.000332	0.0142565	1.85	4	6	0.000401	9606	Homo sapiens	Q9Y2U8;Q2M1Z3;Q8IWW6;O75962;Q03135;O75044;Q96HP0;Q6T4R5;Q9Y2A7;Q96P48;Q96N67;Q86Y07;Q9UH65;P46940;P02786;P27986;A1A4S6;Q52LW3;Q16512;Q16513;O15013;Q6IAA8;Q8WWN8;Q8IZP0;Q9NSV4;Q07960;O96013;Q86UP2;Q9P227;Q96RT1;O00161;P43121;Q14185;P29317;Q9BSJ8;Q13177;Q15311;Q9UHR4;P42336	Q9Y2U8;Q2M1Z3;Q8IWW6;O75962;Q03135;O75044;Q96HP0;Q6T4R5;Q9Y2A7;Q96P48;Q96N67;Q86Y07;Q9UH65;P46940;P02786;P27986;A1A4S6;Q52LW3;Q16512;Q16513;O15013;Q6IAA8;Q8WWN8;Q8IZP0;Q9NSV4;Q07960;O96013;Q86UP2;Q9P227;Q96RT1;O00161;P43121;Q14185;P29317;Q9BSJ8;Q13177;Q15311;Q9UHR4;P42336	R-HSA-9013145;R-HSA-9013144;R-HSA-9691174;R-HSA-9013143
R-HSA-168325	Viral Messenger RNA Synthesis	16	52	0.00436681	0.000484	0.0198619	1.7	3	5	0.000334	9606	Homo sapiens	P49790;P30876;P57740;Q12769;O75694;P35658;P13984;P55735;P37198;Q99567;P52948;Q5SRE5;Q8WUM0;Q9UKX7	P52948-3;P52948-4;P49790;P30876;P57740;Q12769;O75694;P35658;P13984;P55735;P52948-5;P37198;Q99567;Q5SRE5;Q8WUM0;Q9UKX7	R-HSA-192627;R-HSA-168326;R-HSA-192925
R-HSA-9035034	RHOF GTPase cycle	14	42	0.00352704	0.000497	0.0198619	1.7	2	3	0.000201	9606	Homo sapiens	Q8IWW6;Q9NSV4;Q03135;Q07960;O75044;O00161;Q5JTV8;Q02952;P43121;Q53LP3;P27986;Q9BSJ8;Q9UHR4;P80723	Q8IWW6;Q9NSV4;Q03135;Q07960;O75044;O00161;Q5JTV8;Q02952;P43121;Q53LP3;P27986;Q9BSJ8;Q9UHR4;P80723	R-HSA-9693282;R-HSA-9693125
R-HSA-168333	NEP/NS2 Interacts with the Cellular Export Machinery	14	42	0.00352704	0.000497	0.0198619	1.7	1	2	0.000134	9606	Homo sapiens	P37198;P49790;Q99567;P52948;P57740;Q5SRE5;Q12769;O75694;P35658;P55735;Q8WUM0;Q9UKX7	P52948-3;P52948-4;P49790;P57740;Q12769;O75694;P35658;P55735;P52948-5;P37198;Q99567;Q5SRE5;Q8WUM0;Q9UKX7	R-HSA-168880
R-HSA-199992	trans-Golgi Network Vesicle Budding	20	74	0.00621431	0.00053	0.0206568	1.68	14	19	0.00126988	9606	Homo sapiens	P11717;Q14677;P50570;Q9H3P7;Q14789;O75146;O95295;O00189;O60749;O00443;Q9UPM8;P54920;O00161;Q92572;Q0IIM8;Q13492;Q9Y5X3;P02786;Q01968;Q9Y6B7	P11717;Q14677;P50570;Q9H3P7;Q14789;O75146;O95295;O00189;O60749;O00443;Q9UPM8;P54920;O00161;Q92572;Q0IIM8;Q13492;Q9Y5X3;P02786;Q01968;Q9Y6B7	R-HSA-376357;R-HSA-421831;R-HSA-5229132;R-HSA-432706;R-HSA-8874979;R-HSA-432707;R-HSA-376364;R-HSA-421836;R-HSA-421835;R-HSA-421833;R-HSA-429815;R-HSA-376369;R-HSA-5229111;R-HSA-434362
R-HSA-2980766	Nuclear Envelope Breakdown	17	58	0.00487067	0.000561	0.0209316	1.68	7	13	0.000869	9606	Homo sapiens	Q9Y2U8;Q92539;P49790;P57740;Q12769;O75694;P35658;P55735;P37198;Q99567;P52948;Q86Y07;Q5SRE5;Q8WUM0;Q9UKX7	P52948-3;Q9Y2U8;P52948-4;Q92539;P49790;Q86Y07-2;P57740;Q12769;O75694;P35658;P55735;P52948-5;P37198;Q99567;Q5SRE5;Q8WUM0;Q9UKX7	R-HSA-5195402;R-HSA-5221130;R-HSA-5229194;R-HSA-2993898;R-HSA-2990880;R-HSA-2990882;R-HSA-4419948
R-HSA-5694530	Cargo concentration in the ER	12	33	0.00277125	0.000581	0.0209316	1.68	9	12	0.000802	9606	Homo sapiens	Q96PC5;Q15436;O95487;P53992;O94855;P49257;Q5JRA6;Q13190;O95486;O75396;Q9HCU5;Q9H0V9	Q96PC5;Q15436;O95487;P53992;O94855;P49257;Q5JRA6;Q13190;O95486;O75396;Q9HCU5;Q9H0V9	R-HSA-5694436;R-HSA-5694435;R-HSA-5694433;R-HSA-5694415;R-HSA-5694431;R-HSA-5694428;R-HSA-5694413;R-HSA-5694522;R-HSA-5694427
R-HSA-168274	Export of Viral Ribonucleoproteins from Nucleus	14	43	0.00361102	0.000622	0.0217747	1.66	1	5	0.000334	9606	Homo sapiens	P37198;P49790;Q99567;P52948;P57740;Q5SRE5;Q12769;O75694;P35658;P55735;Q8WUM0;Q9UKX7	P52948-3;P52948-4;P49790;P57740;Q12769;O75694;P35658;P55735;P52948-5;P37198;Q99567;Q5SRE5;Q8WUM0;Q9UKX7	R-HSA-168880
R-HSA-6811438	Intra-Golgi traffic	14	44	0.00369499	0.000774	0.0263046	1.58	8	10	0.000668	9606	Homo sapiens	O95721;Q15643;O43752;Q14746;Q13948;Q9NRW7;P54920;Q4ADV7;Q8WTW3;Q13190;Q96AJ9;Q96JB2;Q8TBA6;P46459	O95721;Q15643;O43752;Q14746;Q13948;Q9NRW7;P54920;Q4ADV7;Q8WTW3;Q13190;Q96AJ9;Q96JB2;Q8TBA6;P46459	R-HSA-8847638;R-HSA-8847637;R-HSA-8849748;R-HSA-8847635;R-HSA-8847875;R-HSA-8847887;R-HSA-6811433;R-HSA-8847544
R-HSA-180910	Vpr-mediated nuclear import of PICs	14	44	0.00369499	0.000774	0.0263046	1.58	1	2	0.000134	9606	Homo sapiens	P37198;P49790;Q99567;P52948;P57740;Q5SRE5;Q12769;O75694;P35658;P55735;Q8WUM0;Q9UKX7	P52948-3;P52948-4;P49790;P57740;Q12769;O75694;P35658;P55735;P52948-5;P37198;Q99567;Q5SRE5;Q8WUM0;Q9UKX7	R-HSA-180622
R-HSA-9013026	RHOB GTPase cycle	19	71	0.00596238	0.000807	0.0266313	1.57	4	6	0.000401	9606	Homo sapiens	Q9H2G2;O75955;Q16512;Q16513;O15013;Q12802;Q03135;Q9NSV4;Q07960;Q96RT1;O00161;Q9Y4D1;Q8N1W1;P43121;Q53LP3;Q13464;P27986;P02786;P27105	Q9H2G2;O75955;Q16512;Q16513;O15013;Q12802;Q03135;Q9NSV4;Q07960;Q96RT1;O00161;Q9Y4D1;Q8N1W1;P43121;Q53LP3;Q13464;P27986;P02786;P27105	R-HSA-9013023;R-HSA-9013022;R-HSA-9013024;R-HSA-9690493
R-HSA-176033	Interactions of Vpr with host cellular proteins	14	47	0.00394693	0.00142714	0.0470955	1.33	1	4	0.000267	9606	Homo sapiens	P37198;P49790;Q99567;P52948;P57740;Q5SRE5;Q12769;O75694;P35658;P55735;Q8WUM0;Q9UKX7	P52948-3;P52948-4;P49790;P57740;Q12769;O75694;P35658;P55735;P52948-5;P37198;Q99567;Q5SRE5;Q8WUM0;Q9UKX7	R-HSA-180622
R-HSA-9013407	RHOH GTPase cycle	12	37	0.00310715	0.00152155	0.0486894	1.31	1	3	0.000201	9606	Homo sapiens	P41240;Q6IAA8;Q9BZF9;Q16643;Q99707;Q03135;Q9BXB4;Q13177;Q13464;P02786;O96013;P27105	P41240;Q6IAA8;Q9BZF9;Q16643;Q99707;Q03135;Q9BXB4;Q13177;Q13464;P02786;O96013;P27105	R-HSA-9018758
