# Supplementary material for: Human cytomegalovirus UL78 is a nuclear-localized GPCR necessary for efficient reactivation from latent infection in CD34+ hematopoietic progenitor cells
Source: J Virol. 2025 Oct 8;99(11):e01402-25. doi: 10.1128/jvi.01402-25 (PMC12645970; doi:10.1128/jvi.01402-25)
Supplement: Data S3 — Results from quantitative LC-MS/MS proximity-dependent labeling experiments utilizing NHDF nuclear extracts. [file jvi.01402-25-s0003.xlsx]

## Sheet: Legend
Supplemental Data 3: Results from quantitative LC-MS/MS proximity dependent labeling experiments utilizing NHDF nuclear extracts.

## Sheet: Host Significant
Gene Symbol	Accession	Normalized LFQ UL78-1	Normalized LFQ UL78-2	Normalized LFQ UL78-3	Normalized LFQ WT-1	Normalized LFQ WT-2	Normalized LFQ WT-3	T-test Significant	T-test: q-value	Log(q Value)	Log2(FC)	Crapome	Crapome %
AAAS	Q9NRG9	18.4746	18.6894	18.9612	15.4959	15.5619	15.2407	+	0	4.35352	3.27556	65	0.0907821
AAK1	A0A096LP25	21.6923	21.541	21.7751	17.2596	17.453	17.4907	+	0	5.76028	4.26834	70	0.0977654
ABCC5	O15440	17.9505	17.8287	17.8708	16.2542	16.6229	15.8253	+	0.000536434	2.67565	1.64918	1	0.00139665
ABCD1	P33897	15.3642	15.5772	16.0007	14.2626	13.1087	14.6387	+	0.00557357	1.5274	1.64402	1	0.00139665
ABCD3	A0A3B3ITW3	22.9148	22.9963	22.9421	16.8733	17.974	17.3779	+	0	4.1909	5.54265	0	0
ABCE1	P61221	21.3234	21.1058	23.1439	17.1339	16.6694	16.6617	+	0.000485738	2.78836	5.03602	121	0.168994
ABCF2	Q9UG63	19.3865	19.3661	19.439	15.4391	15.6339	15.3211	+	0	5.71477	3.9325	137	0.191341
ABCF3	Q9NUQ8	18.2877	17.9462	18.8189	15.0454	15.6156	16.0036	+	0.000481811	2.75491	2.7961	11	0.0153631
ABHD12	Q8N2K0	17.9717	18.1583	18.2586	15.2066	14.5844	14.7635	+	0	4.0642	3.278	6	0.00837989
ABHD16A	A0A0G2JJD3	15.4756	15.1881	15.964	13.5093	12.3532	10.5451	+	0.00359979	1.7264	3.40671	0	0
ABI1	Q8IZP0	18.4163	17.8653	18.4432	14.4244	14.0107	14.4699	+	0	4.10554	3.93996	83	0.115922
ABI2	F8WAL6	14.9883	14.5395	14.8507	12.1926	13.7589	13.4529	+	0.00543389	1.53748	1.658	43	0.0600559
ABL1	P00519	15.3527	14.5781	15.0293	13.6094	12.3883	13.2608	+	0.00223577	1.94923	1.90054	0	0
ABLIM1	A0A3B3IS55	17.4864	16.5655	17.0792	14.8039	14.89	15.5213	+	0.00115223	2.31366	1.97202	0	0
ABR	I3L4Y1	16.0985	16.2555	16.3244	12.2309	11.1011	13.9832	+	0.00219295	1.96681	3.78775	57	0.0796089
ACAA1	P09110	18.0276	16.9059	16.8309	15.0717	15.9922	16.1358	+	0.00775361	1.38953	1.52154	25	0.0349162
ACAD9	A0A7P0T871	16.148	16.2847	16.3078	13.5556	13.2867	13.3658	+	0	5.14678	2.84416	0	0
ACAT1	A0A5F9ZHL1	19.4417	18.8734	18.8745	17.0359	16.0334	14.2746	+	0.00318655	1.77759	3.28193	0	0
ACBD3	Q9H3P7	16.9316	17.3331	17.0187	13.9632	13.4667	10.7662	+	0.00237691	1.91831	4.36247	107	0.149441
ACBD5	A0A7I2YQE9	18.1666	17.8868	18.0117	13.4057	15.8022	14.5471	+	0.00160289	2.10453	3.4367	0	0
ACBD5	Q5T8D3	20.8546	20.9894	20.893	16.4697	17.6831	16.4924	+	0.00027193	3.2516	4.03057	1	0.00139665
ACIN1	S4R3H4	19.0262	18.7625	18.796	15.562	15.4151	16.2133	+	0.000167794	3.57176	3.13137	206	0.287709
ACOT8	O14734	16.8519	16.9764	16.364	11.6329	14.0871	12.2252	+	0.00117513	2.23103	4.08239	19	0.0265363
ACP1	P24666	16.3476	16.7613	16.3889	15.3722	13.6252	11.9165	+	0.00911826	1.33072	2.8613	95	0.132682
ACSL3	O95573	20.3293	20.5928	20.5035	17.0728	15.9773	16.0245	+	0.000154037	3.44951	4.11696	153	0.213687
ACTL6A	O96019	18.5289	18.4582	18.4437	15.2027	15.555	16.0217	+	0.000167341	3.5703	2.88379	135	0.188547
ACTN1	A0A804HII9	20.96	20.9617	21.3628	18.4056	17.4725	17.4387	+	0.000262712	3.19201	3.32256	0	0
ACTR1A	P61163	20.4433	20.4308	20.6869	14.6916	14.1783	14.1969	+	0	5.29114	6.16476	208	0.290503
ACTR1B	P42025	17.0617	17.1563	17.3889	12.0032	15.2769	13.7822	+	0.0036712	1.67936	3.51488	137	0.191341
ACTR2	P61160	19.0964	19.1521	19.1668	14.5058	17.1423	14.7934	+	0.00238772	1.92504	3.65794	140	0.195531
ACTR3	P61158	19.8381	20.1374	19.8997	16.6518	17.8429	16.2499	+	0.000814607	2.47622	3.04351	137	0.191341
ACTR8	Q9H981	15.8678	16.3652	16.3439	14.8543	14.4371	13.6621	+	0.00173102	2.08408	1.87448	0	0
ADAM9	Q13443	20.0234	20.0887	19.9733	15.6108	15.258	15.2941	+	0	5.61835	4.64083	4	0.00558659
ADNP	A0A669KBJ7	20.4365	19.9344	20.8035	17.9992	18.2533	17.7482	+	0.000526967	2.92214	2.3913	0	0
ADSL	A0A7P0Z472	15.3247	15.8936	15.6501	13.5114	13.2548	14.0235	+	0.000547468	2.71539	2.02628	0	0
AFAP1	Q8N556	16.6731	16.7419	16.7647	11.5957	15.3239	13.7163	+	0.00817833	1.3752	3.1813	24	0.0335196
AFDN	H0Y8U8	20.1746	20.0644	19.9585	17.6994	17.3602	17.0536	+	0.000199357	3.78438	2.69476	116	0.162011
AFF1	P51825	18.8579	17.0425	17.6901	15.0565	15.5051	15.0757	+	0.00172689	2.0667	2.65108	3	0.00418994
AFG2B	Q9BVQ7	14.8841	15.2501	15.6235	13.3745	12.9841	12.1161	+	0.00115755	2.31894	2.42766	11	0.0153631
AGFG1	P52594	23.7922	23.4173	23.2356	16.3457	16.1514	15.7114	+	0	5.11931	7.41222	65	0.0907821
AGK	Q53H12	14.4068	15.0746	15.4057	13.2838	13.2118	12.2701	+	0.00190409	2.01345	2.04048	88	0.122905
AGO1	A0A6I8PTZ8	15.116	16.1088	15.5872	13.9503	10.8376	12.5771	+	0.00542843	1.5367	3.14901	0	0
AGO2	Q9UKV8	18.5646	18.8725	18.9846	16.7859	16.4167	15.5859	+	0.000613073	2.60233	2.54439	92	0.128492
AGO3	Q9H9G7	16.4051	16.6525	16.9899	14.0239	14.458	14.057	+	0.000155779	3.47155	2.50286	66	0.0921788
AGPS	O00116	18.6059	18.9591	19.4201	14.2881	15.1266	16.6029	+	0.00149386	2.15665	3.65585	56	0.0782123
AHCTF1	Q8WYP5	23.5633	23.1653	23.4792	18.6023	19.6469	18.7358	+	0.000177396	3.64111	4.4076	135	0.188547
AHCYL2	Q96HN2	18.1328	18.238	17.2801	12.9432	13.7667	14.1171	+	0.000246766	3.12147	4.27462	68	0.0949721
AHNAK	Q09666	28.1994	27.9193	28.1574	21.6581	21.7507	21.3848	+	0	5.88586	6.49414	212	0.296089
AHNAK2	Q8IVF2	18.1288	17.5443	17.7714	14.0816	13.6762	11.837	+	0.000681159	2.53678	4.61658	69	0.0963687
AIFM1	A0A6Q8PFE1	16.1228	16.5662	17.1092	14.7738	14.0652	13.9222	+	0.000926662	2.42218	2.34567	0	0
AIMP1	Q12904	19.4854	19.8479	20.1267	15.4966	15.1374	15.3846	+	0	4.51357	4.48048	163	0.227654
AK3	Q9UIJ7	16.5548	16.6423	17.1487	12.7754	14.7316	14.1748	+	0.00185613	2.04055	2.88797	6	0.00837989
AKAP1	Q92667	15.7405	15.7523	16.2934	14.031	13.7346	12.6081	+	0.00115822	2.20219	2.47082	120	0.167598
AKAP10	O43572	17.6203	17.1944	17.6402	12.5042	12.3296	11.2672	+	0.000189602	3.72068	5.45128	1	0.00139665
AKAP13	Q12802	18.7351	18.7437	19.0892	16.5859	15.8572	16.6002	+	0.000246276	3.11671	2.50825	32	0.0446927
AKAP17A	Q02040	18.4697	18.3869	18.2093	14.1189	15.6727	15.3402	+	0.000623377	2.64022	3.31138	29	0.0405028
AKAP8	O43823	16.5263	16.9851	16.5061	15.1628	14.6652	14.6304	+	0.000508967	2.87247	1.85304	111	0.155028
AKAP8L	Q9ULX6	18.508	19.0734	19.0039	14.6848	14.9609	14.6488	+	0	4.44444	4.09695	85	0.118715
AKAP9	A0A0A0MRF6	18.1903	18.4843	18.532	15.9581	15.5312	15.7853	+	0	4.06627	2.64405	16	0.0223464
AKTIP	Q9H8T0	14.3663	14.8984	14.9438	11.9436	12.5334	13.4057	+	0.00207795	1.98243	2.1086	3	0.00418994
ALDH2	P05091	15.6227	15.7739	16.0581	13.64	14.8524	13.8703	+	0.00236486	1.90428	1.69732	80	0.111732
ALDH3A2	A0A5F9ZHN9	17.8666	18.1757	18.0385	14.2851	14.5806	14.6994	+	0	4.67657	3.50524	0	0
ALG1	Q9BT22	15.855	15.8288	16.1693	14.0721	14.6465	14.2303	+	0.000512468	2.8868	1.63474	2	0.0027933
AMOT	Q4VCS5	16.2856	15.7594	16.2288	13.3932	10.2896	12.7434	+	0.00297244	1.83365	3.94922	44	0.0614525
ANKHD1	Q8IWZ3	17.0714	16.5869	16.5193	14.1817	14.4412	14.4749	+	0.000165997	3.55543	2.3599	130	0.181564
ANKLE2	Q86XL3	22.9476	22.8133	22.9749	19.845	19.2134	19.1319	+	0	3.96498	3.51516	43	0.0600559
ANKRD28	O15084	16.6552	16.4417	16.3002	13.6399	14.1762	14.1925	+	0.000163373	3.52913	2.46283	53	0.0740223
ANO10	Q9NW15	14.5145	15.0866	15.3207	10.8235	10.5683	13.2592	+	0.00349973	1.73565	3.42364	0	0
ANO6	Q4KMQ2	16.6408	16.7652	16.8668	13.6406	13.3611	12.0565	+	0.000486928	2.79154	3.73819	15	0.0209497
ANXA1	P04083	22.9643	22.6542	22.6359	17.5276	17.295	17.5121	+	0	5.66262	5.30658	68	0.0949721
ANXA11	P50995	18.273	17.9184	18.556	15.7029	15.5665	14.9527	+	0.000260778	3.1852	2.84174	55	0.0768156
AP1B1	Q10567	16.5753	18.3229	17.2334	11.516	13.166	13.8027	+	0.00117438	2.22917	4.54897	147	0.205307
AP1G1	O43747	17.2476	17.4481	18.111	14.2167	13.9346	13.722	+	0.00017033	3.59265	3.64443	21	0.0293296
AP1M1	Q9BXS5	20.449	20.5544	20.7435	16.9049	15.8027	15.9907	+	0.000173913	3.61229	4.34948	21	0.0293296
AP2A1	O95782	19.9676	20.0694	19.6338	16.3616	15.7515	16.4427	+	0	3.88613	3.70497	80	0.111732
AP2A2	O94973	16.2479	15.8233	15.9415	14.182	13.187	14.4288	+	0.0012904	2.17948	2.07164	80	0.111732
AP2B1	P63010	20.9202	21.0307	21.2507	17.3414	16.5834	17.0105	+	0	4.1576	4.08873	183	0.255587
AP2M1	E9PFW3	22.5887	22.732	22.5663	16.7664	17.1463	17.8142	+	0	4.18776	5.38673	48	0.0670391
AP3B1	O00203	20.0477	20.0671	20.2383	17.5421	18.5012	16.2037	+	0.00309269	1.80644	2.70201	139	0.194134
AP3D1	A0A8V8TQW4	19.772	19.8378	20.378	14.9028	15.8129	14.9348	+	0.000195584	3.75603	4.7791	0	0
AP3M1	Q9Y2T2	17.2044	17.516	17.9293	14.3658	13.8158	13.6186	+	0.000163158	3.52874	3.61648	70	0.0977654
AP3S1	Q92572	17.1202	17.2755	17.7863	13.216	12.7214	13.7493	+	0.000159588	3.50323	4.16512	140	0.195531
APBB1	O00213	16.191	15.3963	15.6292	13.5611	13.2517	12.4859	+	0.000602659	2.57477	2.63925	56	0.0782123
APBB2	Q92870	15.2607	15.2171	14.7577	13.5556	10.3236	12.8567	+	0.00908006	1.33251	2.83318	0	0
APEX1	P27695	17.9056	16.88	17.1383	14.4182	14.5514	14.4562	+	0.000242661	3.09634	2.83266	109	0.152235
API5	Q9BZZ5	17.0597	17.1572	17.6873	13.8979	10.8331	11.6483	+	0.00113804	2.27995	5.17498	150	0.209497
APLP2	Q06481	19.3178	19.3329	19.2211	15.3681	14.5278	14.6077	+	0	4.10234	4.45609	2	0.0027933
APOL2	J3KQL8	15.0486	14.8881	15.4064	13.5094	12.6512	12.3248	+	0.00106018	2.39397	2.28586	8	0.0111732
APOOL	Q6UXV4	15.5126	15.5355	16.2473	13.1359	13.8075	13.6703	+	0.000631579	2.66804	2.22724	2	0.0027933
APPL1	Q9UKG1	18.0515	16.072	17.8274	14.7232	14.5725	15.4198	+	0.00424267	1.6261	2.41176	7	0.00977654
APPL2	Q8NEU8	15.057	14.5095	15.2759	14.1	13.1186	13.008	+	0.00367891	1.68342	1.53861	2	0.0027933
AQR	O60306	18.5188	18.5703	18.6063	15.4866	17.7746	15.8665	+	0.00689541	1.43711	2.18923	52	0.0726257
ARF4	P18085	20.2459	19.9587	20.1459	12.8438	13.9318	12.8939	+	0	4.33712	6.89369	199	0.277933
ARFGAP1	Q8N6T3	19.8228	19.4437	19.5431	16.4168	15.3624	14.5464	+	0.000483766	2.77688	4.16133	112	0.156425
ARFGAP2	E9PN48	16.4466	13.6704	15.8211	10.339	11.2073	12.9317	+	0.00534141	1.55085	3.82003	34	0.047486
ARFGAP3	Q9NP61	18.9461	18.8195	19.3034	14.8254	15.2371	15.192	+	0	4.45091	3.93816	11	0.0153631
ARFGEF1	Q9Y6D6	20.2003	20.1569	20.4033	17.0558	16.6228	15.9462	+	0.000152709	3.44005	3.7119	10	0.0139665
ARFGEF2	Q9Y6D5	21.2442	21.2159	21.4506	17.3541	18.7318	17.1539	+	0.000538521	2.68068	3.55698	7	0.00977654
ARHGAP10	A1A4S6	17.7855	17.4116	17.4412	13.7807	15.5433	13.8528	+	0.00117812	2.2334	3.15382	0	0
ARHGAP12	Q8IWW6	17.2084	16.644	17.0873	11.8688	14.072	13.9214	+	0.00148837	2.1411	3.69252	1	0.00139665
ARHGAP21	A0A7P0TAS2	16.524	14.0753	15.3553	12.1699	12.9726	12.8015	+	0.00414822	1.63097	2.6702	0	0
ARHGAP31	Q2M1Z3	17.0986	16.3098	16.5153	15.1704	14.5544	14.5344	+	0.000981645	2.40793	1.88815	1	0.00139665
ARHGEF10	O15013	15.2637	15.813	16.2781	13.9128	13.148	12.4057	+	0.00155569	2.12909	2.62944	22	0.0307263
ARHGEF12	Q9NZN5	16.3233	15.9978	16.6514	14.0741	11.7171	12.8275	+	0.00166187	2.08998	3.45125	25	0.0349162
ARHGEF18	Q6ZSZ5	14.581	14.627	15.267	13.2167	13.6134	12.3879	+	0.00285019	1.84148	1.75235	41	0.0572626
ARHGEF2	A0A5F9ZI21	18.0384	17.6938	18.174	14.1144	16.5141	14.7312	+	0.00332975	1.74992	2.84881	0	0
ARID1A	O14497	20.8069	20.3209	20.3762	16.0962	15.684	16.6962	+	0.000187595	3.70696	4.34255	129	0.180168
ARID1B	A0A1B0GTJ8	19.4142	19.1412	18.8738	16.0219	17.1537	15.6729	+	0.000926027	2.42197	2.86019	68	0.0949721
ARID2	Q68CP9	18.4717	18.4689	18.6317	15.3296	15.3015	15.27	+	0	6.24869	3.22372	75	0.104749
ARID4A	P29374	16.9514	17.1187	16.7079	13.6561	13.609	12.6532	+	0.000284404	3.31753	3.61987	12	0.0167598
ARL6IP5	O75915	18.8693	19.5512	19.955	14.6689	14.2589	13.7439	+	0.000178161	3.64428	5.2346	17	0.023743
ARMCX1	Q9P291	15.7848	16.0579	16.8498	12.8681	13.8188	11.3764	+	0.00213256	1.98119	3.54309	1	0.00139665
ARPC1A	Q92747	18.3497	18.2847	18.5134	17.2192	16.4956	15.4826	+	0.00333692	1.757	1.98343	62	0.0865922
ARPC1B	O15143	19.3128	19.1165	19.369	15.5192	16.1644	15.526	+	0	3.99888	3.52955	44	0.0614525
ARPC2	O15144	18.4825	18.6527	18.6454	14.6179	16.6755	16.1233	+	0.00219676	1.97098	2.78798	71	0.099162
ARPC3	O15145	18.5399	18.2106	17.9336	12.3764	13.2428	11.7968	+	0.000178932	3.64724	5.75606	78	0.108939
ARPC4-TTLL3	A0A0A6YYG9	16.1282	16.9407	16.6473	14.4837	14.0489	14.5661	+	0.000493377	2.81404	2.20584	111	0.155028
ARPC5	O15511	15.032	15.3602	15.6833	13.8687	12.1327	12.9522	+	0.00235011	1.94338	2.37397	40	0.0558659
ARPC5L	Q9BPX5	15.2208	15.7275	16.372	13.5405	11.8149	12.2527	+	0.00115895	2.20303	3.23741	28	0.0391061
ASAP1	Q9ULH1	17.293	16.897	17.0905	13.4624	14.5636	14.4574	+	0.000507666	2.86775	2.93239	9	0.0125698
ASCC2	Q9H1I8	15.9903	15.8733	16.3838	11.8156	12.9996	12.6121	+	0.000255144	3.15746	3.60676	19	0.0265363
ASCC3	Q8N3C0	23.5854	23.5994	23.7193	19.4689	19.1607	18.8169	+	0	4.69211	4.48588	93	0.129888
ATAD3B	Q5T9A4	22.066	22.2079	22.1514	16.938	17.236	17.2087	+	0	5.96119	5.01416	172	0.240223
ATG2A	Q2TAZ0	16.5446	16.5027	16.4779	14.8633	14.5696	13.4931	+	0.0011604	2.20847	2.19973	25	0.0349162
ATL1	A0A804HLC1	16.9741	17.3232	15.6547	14.0454	13.7883	13.0589	+	0.00134485	2.16744	3.01978	0	0
ATL3	Q6DD88	17.6949	17.7157	17.9025	14.575	14.6605	14.4617	+	0	5.47724	3.2053	1	0.00139665
ATP13A1	Q9HD20	19.9056	20.0688	20.1818	16.2962	16.389	16.5228	+	0	5.40974	3.64939	27	0.0377095
ATP2C1	B4E2Q0	15.3231	15.4548	15.9857	13.2964	13.7758	13.8738	+	0.000543171	2.70164	1.93918	3	0.00418994
ATP5MK	Q96IX5	17.8572	18.4572	19.0616	16.1906	13.3114	12.2302	+	0.00366736	1.678	4.54793	141	0.196927
ATP5PB	P24539	14.7258	15.2179	15.1566	12.4579	13.7611	11.4178	+	0.00402474	1.6343	2.48784	115	0.160615
ATP6V0A1	A0A994J735	18.2943	19.0462	18.7541	17.3928	15.5262	14.3425	+	0.0060208	1.49096	2.94436	0	0
ATP6V0D1	F5GYQ1	17.5579	18.0099	18.2234	12.1022	13.5219	11.9154	+	0.000269859	3.24368	5.41724	12	0.0167598
ATP6V1A	P38606	17.3922	17.0237	17.6138	15.1944	14.8286	14.7807	+	0.000151589	3.43337	2.40865	153	0.213687
ATP6V1G1	O75348	16.8885	16.2506	16.8357	10.8549	13.8285	13.7177	+	0.00332618	1.74829	3.85788	48	0.0670391
ATP7A	A0A8I5KWA8	18.7158	18.7696	18.4553	17.4727	15.545	15.7171	+	0.00336684	1.73841	2.40198	0	0
ATR	Q13535	18.9195	19.0072	18.9285	15.5493	15.3934	15.7681	+	0	5.14159	3.38143	1	0.00139665
ATRIP	Q8WXE1	15.8926	15.757	15.7705	13.3382	13.9095	13.6845	+	0.000177143	3.64106	2.16259	1	0.00139665
ATRX	P46100	15.4779	15.1561	15.0553	13.6222	14.06	13.1991	+	0.00111156	2.34014	1.60267	109	0.152235
ATXN2	Q99700	19.4141	18.675	19.4879	15.2661	16.5541	16.8371	+	0.00118566	2.25006	2.9732	116	0.162011
AUP1	Q9Y679	19.8812	20.277	20.1729	15.3629	15.6738	15.6306	+	0	5.11698	4.55461	9	0.0125698
BAG3	O95817	18.959	18.735	19.0098	15.6847	15.5527	15.489	+	0	5.27436	3.32577	69	0.0963687
BAHD1	Q8TBE0	16.82	17.3648	16.8367	13.895	14.977	14.7753	+	0.000682643	2.54288	2.45806	1	0.00139665
BAIAP2	I3L4C2	16.601	17.2967	16.9402	12.9468	14.098	13.5369	+	0.000473934	3.03686	3.41871	10	0.0139665
BAP1	Q92560	15.8033	15.5474	15.5003	13.3568	13.5563	13.0782	+	0.0001984	3.77706	2.28655	26	0.0363128
BASP1	P80723	21.8029	21.3004	21.5947	16.0996	16.0348	15.6692	+	0	5.04137	5.63148	121	0.168994
BAZ1A	Q9NRL2	18.0795	17.7634	17.9485	14.8033	14.6426	15.0231	+	0	4.57122	3.10749	118	0.164804
BAZ1B	Q9UIG0	18.4128	18.5439	18.9745	15.8189	14.2816	14.9635	+	0.000488525	2.79585	3.62237	146	0.203911
BAZ2B	Q9UIF8	15.6505	15.1513	14.6015	12.1595	13.5025	11.8811	+	0.00218664	1.9583	2.62007	10	0.0139665
BCAS2	O75934	17.3099	17.4308	17.2178	13.904	10.9446	13.2719	+	0.00149478	2.1603	4.61266	104	0.145251
BCAS3	Q9H6U6	21.1336	20.8498	21.0462	16.3652	18.4323	16.7105	+	0.000978983	2.39926	3.84055	34	0.047486
BCL6	P41182	17.9273	17.6263	17.9521	14.2048	13.0128	14.6237	+	0.00050042	2.85195	3.88811	2	0.0027933
BCORL1	Q5H9F3	18.7748	19.0007	18.8666	17.0195	15.2891	15.7673	+	0.00113363	2.27072	2.8554	35	0.0488827
BET1	H7C1N3	17.1601	17.3352	17.2544	13.508	13.8968	12.7996	+	0.000164456	3.53493	3.84841	1	0.00139665
BICD2	Q8TD16	19.2001	19.0041	19.4734	16.0811	16.1787	15.9489	+	0	4.5034	3.15629	20	0.027933
BIN1	O00499	16.6463	16.3159	16.9729	14.9964	14.0428	14.4678	+	0.000741589	2.51447	2.14271	3	0.00418994
BIVM-ERCC5	R4GMW8	20.3076	19.994	19.8922	16.4987	16.6124	17.6156	+	0.000537906	2.95645	3.1557	34	0.047486
BLTP1	A0A7P0T938	16.5749	15.7287	16.4371	15.5455	14.0065	13.8807	+	0.00795195	1.38524	1.76933	0	0
BLTP3A	Q6BDS2	15.3958	15.5033	16.4342	13.74	11.9462	10.9893	+	0.00306257	1.82058	3.55259	10	0.0139665
BLTP3B	A0JNW5	20.717	20.6773	20.8306	17.5045	17.4198	17.1286	+	0	4.99061	3.39066	30	0.0418994
BMP2K	Q9NSY1	20.0306	19.9191	20.0286	16.2938	16.163	16.0322	+	0	5.8582	3.8297	6	0.00837989
BOD1L1	H0Y9Y2	19.9993	19.2632	19.3611	16.7988	17.0653	16.6916	+	0.000286374	3.33226	2.68931	116	0.162011
BPTF	J3QQK4	20.775	20.6094	20.5111	16.8982	16.8506	16.7853	+	0	5.8463	3.78715	114	0.159218
BRD4	O60885	18.6763	18.3948	18.2275	15.3384	15.2883	15.0298	+	0	4.41785	3.21403	128	0.178771
BRD7	Q9NPI1	16.9999	17.082	16.8405	14.9897	14.8807	14.9498	+	0	4.89759	2.03406	30	0.0418994
BRD8	Q9H0E9	16.8795	16.6143	16.9772	13.0335	13.1196	13.758	+	0.000203612	3.81097	3.51995	18	0.0251397
BTAF1	O14981	17.9239	17.9918	18.2984	15.1789	15.1558	15.9632	+	0.000242424	3.09615	2.63871	64	0.0893855
BUD13	Q9BRD0	18.5055	18.0656	17.7957	14.0121	14.0696	13.477	+	0	3.96714	4.26932	35	0.0488827
C2CD2L	O14523	21.7443	21.0914	21.3487	17.2652	16.0001	16.8171	+	0.000154806	3.45578	4.70067	2	0.0027933
C6orf47	O95873	15.2419	15.9596	16.0198	13.656	13.6261	11.2547	+	0.00474414	1.59274	2.89483	1	0.00139665
CACYBP	Q9HB71	20.7095	20.702	20.8367	17.5906	18.1666	15.6734	+	0.00186825	2.05558	3.60582	187	0.261173
CALD1	Q05682	25.326	24.7711	24.7341	19.4742	19.7007	19.5946	+	0	4.91658	5.35387	158	0.22067
CALR	P27797	17.9568	18.2896	18.403	17.3223	15.0075	15.4703	+	0.00631787	1.47115	2.28307	205	0.286313
CALU	O43852	19.4247	19.5496	19.9521	17.4589	16.313	15.8459	+	0.000872222	2.44903	3.10284	147	0.205307
CAMLG	P49069	17.5073	16.0999	17.4359	13.648	14.742	14.5504	+	0.00185942	2.04734	2.70088	9	0.0125698
CANX	A0A7P0TAE9	17.1527	17.6651	17.5762	16.6026	15.4435	15.7855	+	0.00308932	1.79907	1.52076	0	0
CAP1	Q01518	15.4377	15.8107	15.7375	10.9067	10.5088	13.8057	+	0.00363867	1.7008	3.9216	182	0.25419
CAPN1	P07384	17.7676	17.7918	18.2745	16.59	15.2861	15.5314	+	0.00160676	2.10993	2.14212	30	0.0418994
CAPN2	P17655	16.8593	16.9478	17.108	13.7893	14.2881	13.9158	+	0	4.23907	2.97393	21	0.0293296
CARMIL1	Q5VZK9	17.3345	16.9428	16.9374	14.5967	14.9164	13.5166	+	0.000872828	2.45096	2.72833	42	0.0586592
CARS1	P49589	16.8107	16.4792	16.5675	13.8775	14.6467	15.4202	+	0.00236753	1.90499	1.97105	24	0.0335196
CAST	A0A6Q8PH20	18.9636	18.7509	18.6688	14.9373	15.149	15.1439	+	0	5.306	3.71766	0	0
CAV1	Q03135	21.8337	22.0921	22.084	14.5303	17.5781	14.7568	+	0.000680666	2.53539	6.38157	31	0.0432961
CAVIN1	Q6NZI2	19.5633	19.7958	20.072	15.032	14.5624	14.9787	+	0	4.72634	4.95266	27	0.0377095
CAVIN3	E9PIE3	19.0889	19.232	19.7271	13.1565	16.0401	14.7363	+	0.0011351	2.27271	4.70501	8	0.0111732
CBLL1	A0A8V8TMY5	16.851	15.7542	16.2011	13.2687	12.0436	13.6227	+	0.00110565	2.33662	3.2904	0	0
CBX8	Q9HC52	15.2272	12.9983	15.3501	10.7973	11.3853	12.8637	+	0.0085093	1.35481	2.84306	45	0.0628492
CC2D1A	Q6P1N0	22.112	22.2559	21.8969	17.1425	17.0801	18.2631	+	0.000157962	3.49101	4.59306	49	0.0684358
CCAR1	Q8IX12	18.9057	19.0351	19.2372	15.1988	15.8666	14.5452	+	0.000265525	3.21625	3.85576	103	0.143855
CCDC102A	Q96A19	16.7541	16.0021	16.0522	12.542	13.6327	13.1018	+	0.000511149	2.87638	3.17734	0	0
CCDC186	Q7Z3E2	22.8518	22.7063	22.8216	19.2799	18.7193	19.563	+	0	3.85935	3.60586	7	0.00977654
CCDC22	O60826	16.5728	16.066	16.7281	13.524	13.4415	11.5337	+	0.00116845	2.22325	3.6226	10	0.0139665
CCDC47	Q96A33	22.1885	22.0388	21.9543	16.6983	17.3107	16.8255	+	0	4.86857	5.11569	100	0.139665
CCDC50	Q8IVM0	18.5504	18.5854	18.5978	13.9418	14.6095	12.9335	+	0.000264674	3.20702	4.74958	70	0.0977654
CCDC93	Q567U6	15.6269	15.5198	15.8874	13.6519	13.2973	14.6401	+	0.00237826	1.91838	1.81495	0	0
CCNB1	P14635	17.4939	17.3966	17.7101	13.7753	14.0801	13.3138	+	0	4.02742	3.81048	33	0.0460894
CCNH	A0A2R8YEM2	16.9282	16.7099	16.8718	14.9641	14.8756	15.2648	+	0.000193146	3.74271	1.80182	0	0
CCNK	O75909	17.3948	17.026	17.2071	14.023	14.0728	12.8589	+	0.000464253	3.01036	3.55774	128	0.178771
CCNT1	O60563	19.4032	18.7852	19.1711	14.1511	15.3152	13.885	+	0.000266667	3.22255	4.66943	133	0.185754
CCSAP	Q6IQ19	16.0741	15.9658	16.0369	13.6482	13.4655	13.2871	+	0	4.7098	2.55865	2	0.0027933
CD44	P16070	19.9846	20.0751	20.2347	14.9242	15.4457	15.2415	+	0	5.07859	4.8943	13	0.0181564
CDC16	Q13042	17.0755	16.9721	16.9715	12.3171	14.2543	14.0697	+	0.00114547	2.30045	3.45933	23	0.0321229
CDC23	Q9UJX2	15.5841	15.342	15.4333	10.9786	13.7343	13.7342	+	0.0089039	1.33916	2.63741	75	0.104749
CDC27	P30260	16.9073	17.2902	17.6757	13.8324	15.8862	15.0482	+	0.00368471	1.69018	2.36882	77	0.107542
CDC40	O60508	16.2138	16.4802	16.6793	14.0647	13.3785	13.6277	+	0.000156566	3.47909	2.7675	31	0.0432961
CDC42BPA	A0A0A0MRJ1	18.0217	17.9232	17.7625	14.5908	15.0622	14.636	+	0	4.31542	3.13948	39	0.0544693
CDC42BPB	Q9Y5S2	19.2376	18.926	18.6297	16.1968	15.9743	15.9111	+	0	3.92001	2.90371	15	0.0209497
CDC5L	Q99459	18.8033	18.2289	18.4233	15.8848	14.9635	15.5414	+	0.000257529	3.16805	3.02191	209	0.291899
CDC73	Q6P1J9	18.6341	18.8977	18.8197	16.856	15.6856	14.6474	+	0.00186162	2.04783	3.05418	162	0.226257
CDK13	Q14004	19.1009	17.9832	18.7066	15.1257	15.2129	15.5647	+	0.000249497	3.1318	3.29579	193	0.269553
CDK7	P50613	16.6724	16.8728	17.4763	12.1928	12.5915	12.9904	+	0.000190476	3.72457	4.41563	23	0.0321229
CDKAL1	Q5VV42	18.0191	18.2273	18.5724	13.8162	13.6589	13.1269	+	0	4.24916	4.73892	34	0.047486
CDKN2AIP	Q9NXV6	20.006	19.6539	19.7107	14.7346	16.0774	15.9501	+	0.000256995	3.167	4.20285	104	0.145251
CDS2	O95674	16.8934	16.8928	17.4774	13.2379	13.9871	12.5381	+	0.000530721	2.94043	3.83349	4	0.00558659
CDV3	Q9UKY7	18.3369	18.0591	18.5671	13.9674	14.2859	13.3578	+	0	3.86757	4.45068	97	0.135475
CDYL	Q9Y232	17.033	16.9512	17.2249	12.0485	11.4652	14.5146	+	0.0019108	2.02589	4.39363	30	0.0418994
CEBPZ	Q03701	17.7589	17.9597	18.3763	16.0826	16.9317	15.7132	+	0.00234877	1.94194	1.78912	98	0.136872
CEMIP2	Q9UHN6	20.5229	20.4759	20.3634	18.0707	17.2595	16.649	+	0.000484553	2.7819	3.12768	1	0.00139665
CENPF	P49454	17.3034	17.3171	16.8658	14.9206	15.2039	14.8129	+	0.000158974	3.49739	2.18298	21	0.0293296
CEP170	Q5SW79	17.0755	17.4367	17.0596	12.4072	14.1764	12.8063	+	0.000480258	2.74694	4.06064	145	0.202514
CEP350	Q5VT06	19.5919	19.5686	19.9251	15.3787	15.2013	15.3413	+	0	5.37586	4.38811	27	0.0377095
CEP44	Q9C0F1	18.4289	18.3167	18.5536	15.2083	14.9495	15.3698	+	0	4.69123	3.25721	43	0.0600559
CERS2	Q96G23	16.3934	16.8126	17.4278	13.778	11.7674	13.5996	+	0.00118263	2.24446	3.82961	26	0.0363128
CHAMP1	Q96JM3	19.7904	19.8747	20.2388	15.0284	15.4674	15.712	+	0	4.32728	4.56534	126	0.175978
CHCHD3	F8WAR4	14.8607	14.9391	16.239	14.066	13.7242	13.512	+	0.00552257	1.53303	1.57883	61	0.0851955
CHD1	A0A087WVF4	14.7853	15.233	15.7582	11.6304	11.5015	13.4602	+	0.00234341	1.9399	3.06146	94	0.131285
CHD1L	Q86WJ1	16.0362	16.432	16.6234	13.116	11.0486	10.7101	+	0.000871617	2.44819	4.73894	4	0.00558659
CHD2	O14647	16.9973	17.0719	16.9305	14.6787	14.2672	13.4103	+	0.000490939	2.80781	2.88113	85	0.118715
CHD4	A0A2R8Y521	24.6987	24.5163	24.5662	19.4868	19.0567	19.4387	+	0	5.44633	5.26636	0	0
CHD6	Q8TD26	16.8886	16.4098	16.693	14.2492	13.5279	14.2179	+	0.000264957	3.20785	2.66543	92	0.128492
CHD8	Q9HCK8	18.6874	18.688	19.1716	16.039	16.8457	16.432	+	0.000543796	2.98005	2.41014	118	0.164804
CHMP4B	Q9H444	18.6501	18.3492	18.5552	13.6298	13.9216	12.2792	+	0.000277716	3.28426	5.24131	109	0.152235
CHTOP	Q9Y3Y2	19.8885	19.891	19.7796	15.0117	18.4638	16.9952	+	0.00752861	1.41001	3.02948	135	0.188547
CISD1	Q9NZ45	15.8034	16.9671	17.2595	11.2549	11.6335	12.8212	+	0.0004791	2.74147	4.77346	12	0.0167598
CISD2	Q8N5K1	20.5195	20.8807	20.9341	15.8235	15.9574	16.4041	+	0	4.56427	4.71645	11	0.0153631
CKAP2	Q8WWK9	19.8025	19.0746	19.1596	15.0807	15.1005	15.9978	+	0.000284078	3.31719	3.95259	120	0.167598
CKAP4	Q07065	25.9165	25.9636	25.9213	18.5359	18.5103	19.8394	+	0	4.03649	6.97196	168	0.234637
CKAP5	Q14008	19.3573	18.9106	19.6108	17.4361	15.9051	15.9943	+	0.00116551	2.21733	2.84774	196	0.273743
CLCC1	A0A6Q8PEZ7	19.1742	19.4148	19.1476	16.1341	15.8543	15.3727	+	0	3.88439	3.45847	0	0
CLGN	O14967	16.4051	16.6683	16.815	13.5969	13.9955	13.3661	+	0.000197452	3.76661	2.97664	6	0.00837989
CLIC4	Q9Y696	19.6961	19.5309	19.6048	14.2821	14.8827	13.0604	+	0.000280861	3.29737	5.53555	46	0.0642458
CLINT1	Q14677	23.561	23.2204	23.3867	18.3094	17.636	17.5557	+	0	4.55784	5.5557	161	0.22486
CLIP1	P30622	20.0982	19.8617	20.0577	16.8467	18.4248	16.874	+	0.00161259	2.12011	2.62402	15	0.0209497
CLN3	Q13286	16.9356	16.9506	16.4173	15.2468	13.3869	13.0083	+	0.00304918	1.80881	2.88714	0	0
CLPTM1	O96005	15.7476	15.8961	16.1372	13.9942	12.4395	14.5381	+	0.00429759	1.6243	2.26974	12	0.0167598
CMAS	Q8NFW8	16.8815	17.1189	17.3126	13.4758	12.6194	13.5286	+	0.000169399	3.5834	3.89643	57	0.0796089
CMTR1	Q8N1G2	19.6596	19.8345	20.0032	15.7323	16.1101	15.3678	+	0	4.18805	4.0957	36	0.0502793
CNBP	P62633	19.5517	19.2692	19.3624	14.2275	14.8404	13.9416	+	0	4.27124	5.05796	37	0.051676
CNKSR3	Q5T4Y8	18.3217	17.7317	16.5605	12.6431	13.7087	12.9279	+	0.000475279	2.73072	4.44475	0	0
CNN1	P51911	19.3107	19.4333	19.5802	14.2056	14.9954	15.3277	+	0.000194662	3.75322	4.59848	7	0.00977654
CNN2	B4DUT8	20.0393	19.8968	20.1526	13.6932	15.5733	15.0926	+	0.000245059	3.11386	5.24322	164	0.22905
CNOT1	A5YKK6	20.7631	20.7409	20.9694	17.9229	18.755	18.1696	+	0.000267241	3.23016	2.54194	130	0.181564
CNOT2	Q9NZN8	17.461	17.8188	17.8469	12.0147	11.8303	12.8237	+	0	4.11843	5.48599	31	0.0432961
CNOT8	Q9UFF9	15.9039	16.5361	16.6164	13.8569	11.8897	10.4939	+	0.00245053	1.8867	4.27195	1	0.00139665
CNP	P09543	20.3348	20.1607	20.1551	16.5617	16.6823	15.3949	+	0.000262434	3.19122	4.00388	70	0.0977654
COG1	Q8WTW3	17.517	17.2347	17.2129	13.9981	13.7427	13.4219	+	0	4.31024	3.60061	13	0.0181564
COG4	A0A8V8TQM1	15.0692	15.6168	15.4646	11.8231	13.2284	13.6464	+	0.0023662	1.90476	2.48421	0	0
COIL	P38432	16.9867	17.1425	16.6716	14.4333	14.3094	14.3923	+	0	4.23655	2.55529	143	0.199721
COLGALT1	Q8NBJ5	16.6016	17.209	17.4026	13.584	13.8526	13.6977	+	0.000191358	3.72722	3.35966	74	0.103352
COPA	P53621	22.3911	22.4271	22.6409	18.0566	17.6424	18.0552	+	0	5.06571	4.56831	202	0.282123
COPB2	P35606	20.6307	20.3907	20.6629	16.3135	16.402	16.2588	+	0	5.81179	4.23667	164	0.22905
COPZ1	F8VVA7	20.0249	20.157	20.5147	14.4543	14.8684	15.3499	+	0	4.24875	5.34132	111	0.155028
COPZ2	Q9P299	16.578	16.5315	16.2623	13.6341	13.8357	11.8669	+	0.00116186	2.21086	3.34502	1	0.00139665
CORO1B	Q9BR76	20.5855	20.3948	20.6862	18.3659	17.9527	18.2101	+	0	4.06116	2.37919	157	0.219274
CPEB4	Q17RY0	18.5575	18.65	18.7267	14.7591	14.7979	14.5695	+	0	5.86823	3.93591	3	0.00418994
CPSF1	Q10570	15.9726	16.0907	15.9279	14.3129	13.6521	12.9263	+	0.00111903	2.37534	2.36658	139	0.194134
CPSF2	Q9P2I0	20.2186	20.4316	20.582	16.1284	16.5922	17.5208	+	0.000464684	3.01092	3.66363	166	0.231844
CPSF3	Q9UKF6	20.6402	20.6202	21.115	15.7904	15.8091	16.2741	+	0	4.54722	4.83393	173	0.24162
CPSF7	Q8N684	18.0156	18.0402	18.0066	12.8717	13.2167	12.8987	+	0	5.84291	5.02507	154	0.215084
CPT1A	P50416	19.3786	19.2533	18.7686	13.9908	13.9022	14.4892	+	0	4.36301	5.00613	9	0.0125698
CPT1C	Q8TCG5	15.5946	15.2506	14.9578	13.5681	13.3409	12.2005	+	0.00172792	2.07429	2.23114	0	0
CREB1	P16220	17.7015	17.6258	17.8275	13.8873	14.6092	14.3802	+	0	3.99595	3.42605	27	0.0377095
CRIP2	P52943	20.8782	20.3356	20.469	14.8268	14.6157	14.9753	+	0	5.11664	5.75503	7	0.00977654
CRNKL1	Q9BZJ0	16.623	16.389	15.5517	10.7509	14.0911	13.6464	+	0.00709011	1.42531	3.35838	92	0.128492
CRYBG1	A0A0J9YWL0	15.8866	15.4231	15.6854	12.2389	13.7868	13.0283	+	0.00115984	2.32218	2.64705	11	0.0153631
CRYBG3	Q68DQ2	19.4594	19.1378	19.2073	17.8723	16.7427	16.534	+	0.001292	2.18462	2.21854	38	0.0530726
CSDE1	O75534	20.9307	20.9872	21.3658	16.1734	18.4174	17.425	+	0.00115679	2.31891	3.75598	191	0.26676
CSK	P41240	17.5025	17.5895	17.811	14.1589	12.332	14.549	+	0.00110859	2.33932	3.95436	53	0.0740223
CSNK1D	H7BYT1	16.7417	17.0136	16.6234	13.9601	14.6171	12.4137	+	0.00185176	2.03693	3.12929	16	0.0223464
CSNK2A1	P68400	17.6479	18.0434	18.0572	14.7045	13.1218	13.4451	+	0.000529778	2.93903	4.15902	150	0.209497
CSNK2B	A0A0G2JM12	16.7643	17.3284	17.0617	13.8975	13.7288	14.0227	+	0	4.17739	3.16849	84	0.117318
CSPG4	Q6UVK1	18.5203	18.5772	18.6024	16.8278	16.4228	15.8447	+	0.000492969	2.81287	2.20149	5	0.00698324
CSRP1	P21291	23.2314	22.6397	22.7945	16.8207	17.911	17.3258	+	0	3.97481	5.53604	46	0.0642458
CSTF2	E7EWR4	19.4671	18.9154	18.0179	14.0544	14.0668	14.0697	+	0.000153276	3.44371	4.73648	188	0.26257
CSTF2T	Q9H0L4	21.2552	20.6353	20.7272	18.3913	18.8866	15.8247	+	0.00577578	1.51373	3.17168	184	0.256983
CSTF3	E9PLP8	20.013	20.0771	20.0805	15.366	18.6693	16.02	+	0.00538229	1.53924	3.37174	78	0.108939
CTBP2	P56545	18.2615	17.8445	18.0143	13.9787	14.3368	14.0366	+	0	4.73923	3.92276	71	0.099162
CTCF	P49711	19.5101	19.0732	19.2821	15.7582	15.7456	15.2216	+	0	4.16337	3.71332	106	0.148045
CTDNEP1	O95476	15.592	15.6545	16.8988	11.9384	13.7806	13.9887	+	0.00391102	1.64833	2.81256	0	0
CTNNA1	P35221	17.7555	17.7059	16.7854	14.4794	15.3894	15.1686	+	0.00111304	2.34377	2.40312	114	0.159218
CTNNB1	A0A2R8Y5A3	16.2746	16.0932	16.8665	13.1141	12.8707	12.3866	+	0.000156368	3.47701	3.62099	0	0
CTNND1	O60716	22.0201	21.8308	22.0116	17.4759	16.6488	17.1053	+	0	4.41091	4.87748	99	0.138268
CTR9	Q6PD62	18.0946	18.268	18.1469	14.8249	14.5917	13.5865	+	0.000271632	3.25089	3.83545	66	0.0921788
CTTNBP2NL	Q9P2B4	19.5885	19.0723	19.2606	17.4024	16.8398	15.9458	+	0.00110638	2.33702	2.57782	50	0.0698324
CUL1	Q13616	17.5029	16.7773	16.8718	14.0137	14.4307	13.1458	+	0.000544882	2.70863	3.18723	81	0.113128
CUL3	Q13618	15.078	15.4014	15.6901	13.1993	11.8557	12.5585	+	0.000604893	2.58529	2.85194	46	0.0642458
CUL4B	A0A7P0T954	18.1271	18.0364	18.4156	14.2992	14.8424	15.9803	+	0.000809491	2.46357	3.15237	0	0
CUX1	A0A2R8Y852	21.5622	21.395	21.6825	17.8193	17.5412	18.3525	+	0	3.87402	3.64223	0	0
CYB561D2	O14569	15.6955	15.4176	15.9922	11.6937	12.1145	13.6855	+	0.00149294	2.15555	3.20385	0	0
CYB5A	P00167	19.7806	19.1079	19.9782	15.0202	14.0309	14.1584	+	0.000181552	3.66982	5.21905	5	0.00698324
CYBA	A0A8Q3WL20	17.7929	17.6397	16.5296	13.069	13.6678	11.9797	+	0.00062721	2.6495	4.41525	0	0
DAAM1	Q9Y4D1	16.0304	16.059	15.9876	14.1587	14.5978	14.5906	+	0.000294187	3.3722	1.57661	3	0.00418994
DAB2	P98082	18.7821	18.2761	18.5831	15.5546	15.8176	16.1119	+	0.000175637	3.62333	2.71908	26	0.0363128
DAPK1	P53355	19.5389	19.6011	19.8916	16.7443	18.1422	16.9707	+	0.00117662	2.23158	2.39146	2	0.0027933
DAZAP1	Q96EP5	18.9478	19.0914	19.1307	14.2312	14.357	15.0062	+	0	4.28597	4.52517	159	0.222067
DBN1	Q16643	20.633	20.2606	20.4489	15.9931	17.0464	15.7556	+	0.000277095	3.27974	4.18242	204	0.284916
DBNL	Q9UJU6	18.2636	17.8505	18.1287	11.4894	13.4821	12.6119	+	0.000253838	3.15005	5.55313	146	0.203911
DBT	A0A7P0Z494	14.3995	14.9648	15.0372	12.8934	12.6499	14.0787	+	0.0057931	1.51714	1.59316	0	0
DCAF1	Q9Y4B6	18.1172	18.0178	18.3037	14.8884	16.3835	14.1954	+	0.00195566	1.99645	2.99045	7	0.00977654
DCP1A	Q9NPI6	20.3308	20.1472	20.3725	16.1931	18.2982	16.1211	+	0.00186272	2.04949	3.41268	79	0.110335
DCP1B	Q8IZD4	15.9867	16.0591	15.3582	15.1203	13.8726	13.5038	+	0.00734273	1.41747	1.63578	54	0.075419
DCP2	Q8IU60	16.5614	16.1423	16.258	14.077	12.1436	12.3319	+	0.00113878	2.28045	3.46972	1	0.00139665
DCTN4	Q9UJW0	18.2212	17.9513	17.8493	14.4701	14.2143	13.0117	+	0.000354623	3.04992	4.10856	44	0.0614525
DDOST	P39656	15.6146	15.804	16.2609	13.6598	13.6217	12.7623	+	0.000549206	2.72023	2.54515	148	0.206704
DDRGK1	Q96HY6	19.7425	19.48	19.5092	14.1956	15.2973	14.4667	+	0	3.87042	4.92401	49	0.0684358
DDX10	A0A8I5KSH6	18.4553	17.2979	17.4641	15.2673	15.496	14.7939	+	0.000870409	2.4461	2.55335	0	0
DDX17	A0A5H1ZRQ2	23.7683	23.8475	23.8537	19.825	19.6208	19.3718	+	0	5.21779	4.21731	0	0
DDX18	Q9NVP1	16.6782	17.1592	18.0297	14.2989	14.2904	13.4228	+	0.000605341	2.58647	3.28504	203	0.28352
DDX20	Q9UHI6	19.6228	19.5446	19.8501	16.4894	17.5226	15.3093	+	0.00161847	2.12669	3.23209	108	0.150838
DDX23	Q9BUQ8	19.5901	19.3748	19.8391	16.1947	15.9594	16.2055	+	0	4.61844	3.48149	144	0.201117
DDX24	Q9GZR7	22.609	22.4894	22.8944	17.4987	18.2607	17.9956	+	0	4.31883	4.74591	138	0.192737
DDX31	Q9H8H2	16.0666	15.9287	15.8933	13.7054	12.4404	12.6969	+	0.00049584	2.82328	3.0153	40	0.0558659
DDX42	Q86XP3	19.3587	19.5337	19.6465	17.3856	16.0501	15.8214	+	0.000815179	2.47645	3.09395	199	0.277933
DDX52	Q9Y2R4	17.9634	18.0822	18.443	15.9924	15.1712	15.1529	+	0.000466853	3.02235	2.72405	101	0.141061
DECR1	Q16698	19.155	18.6577	19.0058	14.7452	15.3067	14.8456	+	0	4.20281	3.97367	23	0.0321229
DEK	A0A494C028	17.07	16.8867	16.2902	14.2467	13.7428	13.6704	+	0.000261328	3.18759	2.86231	0	0
DENND10P1	Q6NSW5	15.8651	15.8411	15.9382	13.0987	13.0516	12.4546	+	0	3.86824	3.01314	0	0
DENND5B	G3V1S3	17.2562	17.5263	17.6727	15.4017	13.8733	16.2292	+	0.00557079	1.52648	2.31703	2	0.0027933
DENR	O43583	18.4546	16.8094	17.8452	15.0906	15.0937	14.3716	+	0.00116625	2.21852	2.85115	52	0.0726257
DGAT1	O75907	17.8912	17.7965	17.8595	15.4592	15.6946	15.0887	+	0.000198083	3.77639	2.43492	0	0
DHCR7	A0A804HI25	18.803	18.8736	18.7564	13.9837	14.3575	14.1409	+	0	5.67185	4.65031	0	0
DHRS7	H0YJ66	17.0351	17.0069	17.291	14.446	14.4527	12.8919	+	0.000924761	2.42036	3.1808	14	0.0195531
DHRS7B	Q6IAN0	17.3194	17.9115	17.6139	16.3068	16.0228	14.9856	+	0.00243962	1.87173	1.84319	26	0.0363128
DHX29	Q7Z478	17.7353	17.5236	17.6316	13.8881	14.9394	14.9104	+	0.000465983	3.01548	3.05088	109	0.152235
DHX30	Q7L2E3	16.507	16.6007	16.7064	14.5852	14.9065	13.7067	+	0.000931771	2.4298	2.20524	188	0.26257
DHX35	Q9H5Z1	17.1198	17.9085	17.6542	14.5463	14.7444	14.8421	+	0.000157161	3.484	2.84989	43	0.0600559
DHX36	Q9H2U1	19.9164	19.8557	19.7585	15.6933	15.899	16.0415	+	0	5.43539	3.96566	78	0.108939
DHX37	Q8IY37	18.5027	16.9423	18.1641	14.6787	15.1947	14.8375	+	0.000979647	2.39969	2.96602	65	0.0907821
DHX38	Q92620	20.6773	20.4156	20.8231	16.09	15.9697	15.8709	+	0	5.37727	4.66185	110	0.153631
DIAPH2	O60879	18.1041	18.0132	18.5296	15.2411	14.5763	15.175	+	0.000168707	3.58084	3.21818	14	0.0195531
DIAPH3	Q9NSV4	18.6783	18.2035	18.3198	15.8142	15.2306	15.6667	+	0.000175887	3.63019	2.83007	50	0.0698324
DIDO1	Q9BTC0	19.5816	19.028	19.3761	15.4221	15.7069	15.7056	+	0	4.41991	3.71705	140	0.195531
DIP2B	Q9P265	17.007	17.5599	17.6511	15.3367	14.8517	14.9422	+	0.000254359	3.15324	2.36249	12	0.0167598
DIS3	Q9Y2L1	21.1957	20.7072	20.5903	14.243	14.9752	15.5978	+	0.000197767	3.77181	5.89241	114	0.159218
DKC1	O60832	20.7124	20.0694	20.2113	15.5464	16.004	15.1623	+	0	3.96916	4.76017	186	0.259777
DLAT	P10515	17.5765	18.0331	18.0497	15.661	15.7791	15.4563	+	0.000175141	3.61732	2.25429	137	0.191341
DMAP1	Q9NPF5	19.96	19.9511	19.7793	16.0754	15.4361	17.3534	+	0.000824449	2.50606	3.60849	45	0.0628492
DNAJA2	O60884	19.6081	19.6445	19.5357	14.2685	13.1472	13.9281	+	0	4.19728	5.81484	210	0.293296
DNAJB14	Q8TBM8	16.854	17.109	17.4721	14.6409	11.7516	14.3318	+	0.00360554	1.7283	3.57024	0	0
DNAJC1	Q96KC8	21.6941	21.683	21.6603	17.8557	16.4985	17.6537	+	0.000279594	3.29509	4.34313	1	0.00139665
DNAJC10	Q8IXB1	15.3839	15.7055	15.6507	13.0037	11.7891	11.8063	+	0.000521435	2.91149	3.38033	131	0.182961
DNAJC13	O75165	24.2781	24.3769	24.487	20.1385	20.606	20.5684	+	0	4.77589	3.94303	47	0.0656425
DNAJC16	Q9Y2G8	21.0112	21.1072	21.2933	16.0884	16.0507	16.3143	+	0	5.74566	4.98611	1	0.00139665
DNAJC9	Q8WXX5	14.5078	15.2431	15.4506	13.9743	11.0078	12.5683	+	0.00935475	1.32195	2.55037	86	0.120112
DNM2	P50570	21.3086	21.1499	21.1706	17.0731	16.3641	17.0342	+	0	4.31072	4.38591	113	0.157821
DNM3	Q9UQ16	15.0577	15.2614	15.5093	12.7453	13.4333	13.4171	+	0.000506803	2.86602	2.07757	56	0.0782123
DNMT1	A0A7I2V490	15.636	15.5855	15.967	13.6519	12.6887	13.8917	+	0.000983651	2.41032	2.31874	0	0
DOCK1	A0A096LNH6	17.6261	17.486	18.2131	14.7151	14.3567	15.2094	+	0.000241715	3.08494	3.0147	7	0.00977654
DOCK10	A0A2R8YD85	17.1592	17.0734	17.4055	14.7615	12.0814	14.4935	+	0.00308596	1.79317	3.43389	0	0
DOCK11	A6NIW2	15.9279	16.2629	16.8956	14.449	14.8131	13.8269	+	0.00160482	2.10866	1.99912	6	0.00837989
DOCK5	Q9H7D0	16.4581	16.1966	16.6263	13.7954	13.7081	13.2728	+	0.000202614	3.80562	2.83487	2	0.0027933
DOCK6	K7ESB7	22.3858	22.346	22.5156	18.3322	18.3837	17.7283	+	0	4.40784	4.26773	11	0.0153631
DOCK7	Q96N67	24.4329	24.4207	24.416	19.2181	19.9552	19.9721	+	0	4.33911	4.7081	103	0.143855
DOCK9	A0A804HIE8	20.4225	20.2965	20.639	17.2198	17.1918	17.2305	+	0	5.25418	3.23862	0	0
DOK1	Q99704	18.444	18.0248	18.7318	12.8235	16.5092	14.2089	+	0.00429538	1.62404	3.88633	0	0
DOP1A	Q5TA12	16.236	15.926	16.2244	13.9538	14.6802	13.2154	+	0.0015538	2.12883	2.17904	0	0
DPF2	A0A994J6A8	18.5515	18.6597	18.7633	15.59	14.9449	16.2098	+	0.000531668	2.94095	3.07656	0	0
DPY19L1	A0A1B0GW05	16.8315	17.1009	17.2451	13.3975	13.7692	12.1444	+	0.000498328	2.83925	3.95545	4	0.00558659
DPYSL3	Q14195	15.9844	15.8429	16.2163	12.146	12.2642	12.1983	+	0	5.32038	3.81169	143	0.199721
DSG2	Q14126	15.2527	15.4127	13.6062	12.5156	12.0376	13.2016	+	0.00598213	1.50231	2.17223	113	0.157821
DST	A0A7P0T890	21.5277	21.3096	21.4918	18.598	19.0701	18.126	+	0.000276169	3.27248	2.84499	0	0
DSTN	P60981	17.4659	17.7144	17.4592	14.716	13.1531	13.7238	+	0.000505513	2.86396	3.68219	131	0.182961
DTNB	O60941	16.1641	16.2412	16.3279	13.6437	13.6863	13.7501	+	0	5.84131	2.55106	20	0.027933
DYNC1H1	A0A7P0T9C4	26.0201	26.2609	26.397	21.707	21.3842	21.0424	+	0	4.59051	4.84813	0	0
DYNC1I2	Q13409	17.2923	16.8723	17.313	14.1331	13.9408	14.6635	+	0.000153656	3.44591	2.91344	163	0.227654
DYNC1LI1	Q9Y6G9	21.4967	21.4406	21.3634	17.2021	16.7979	16.5264	+	0	4.67038	4.59147	105	0.146648
DYNC1LI2	O43237	20.7279	20.8853	20.9658	15.9834	16.2096	16.0288	+	0	5.97324	4.78576	109	0.152235
DYNLL2	Q96FJ2	20.2861	21.0436	21.0239	15.3333	15.5398	15.7855	+	0	4.30698	5.23167	183	0.255587
DYNLRB1	B1AKR6	14.6115	15.224	15.4321	13.3487	13.4484	13.1167	+	0.000610778	2.59531	1.78456	136	0.189944
EBNA1BP2	H7C2Q8	18.3108	18.1173	17.8574	15.3072	14.8861	14.2081	+	0.000257261	3.1679	3.29471	137	0.191341
ECE1	A0A3B3ISF9	16.8356	16.5817	16.6401	13.9536	13.275	11.3464	+	0.00165889	2.08752	3.82746	0	0
ECI2	O75521	17.2949	17.1622	17.1797	13.8453	13.4408	13.847	+	0	4.80201	3.50126	25	0.0349162
ECPAS	J3KN16	16.9347	16.7173	16.9914	12.9728	13.5957	13.4737	+	0	4.15172	3.53367	78	0.108939
EDC3	Q96F86	23.6615	23.4301	23.5094	16.3756	16.9198	16.2632	+	0	5.28837	7.01417	52	0.0726257
EDC4	Q6P2E9	21.0544	20.6584	20.7365	17.1024	17.424	17.4511	+	0	4.53044	3.49056	163	0.227654
EDF1	O60869	18.2793	17.7981	17.8184	13.171	12.3058	13.8751	+	0.00027464	3.26616	4.84798	191	0.26676
EFHD2	Q96C19	20.2791	20.0887	20.1108	16.3363	18.1648	17.1	+	0.001141	2.28633	2.95915	139	0.194134
EGFR	P00533	15.8701	15.7932	14.862	13.5552	13.7933	13.6569	+	0.00114174	2.28891	1.83998	32	0.0446927
EHBP1	Q8NDI1	20.0029	19.8112	20.0704	16.5364	16.6714	16.6506	+	0	5.53729	3.34204	76	0.106145
EHD1	A0A024R571	23.3986	23.4482	23.9592	18.5903	17.9674	17.8571	+	0	4.3293	5.46373	5	0.00698324
EHD2	Q9NZN4	17.9173	18.0248	18.3108	15.6999	14.6913	15.2123	+	0.000244335	3.10723	2.88311	11	0.0153631
EHD4	Q9H223	20.059	20.1648	20.3028	15.9408	16.1732	16.1894	+	0	5.54814	4.07436	12	0.0167598
EHHADH	Q08426	18.0799	18.2907	18.7171	15.461	15.0078	14.7706	+	0.000165333	3.54372	3.28277	1	0.00139665
EHMT1	Q9H9B1	17.6241	16.9927	17.1627	14.2161	13.6794	14.7466	+	0.000540835	2.96512	3.04584	82	0.114525
EHMT2	A0A0G2JK64	17.3347	16.7793	17.3262	14.305	14.4821	15.554	+	0.0011329	2.26977	2.36637	39	0.0544693
EIF2A	Q9BY44	18.1789	18.3406	18.6114	15.5157	15.1991	16.4819	+	0.00068314	2.5429	2.64477	90	0.125698
EIF2AK2	P19525	16.7084	16.4578	17.2794	14.7541	14.6767	11.5516	+	0.0083612	1.36149	3.15443	76	0.106145
EIF2AK3	Q9NZJ5	18.5134	18.349	18.4679	14.7308	14.7026	13.7909	+	0.000183161	3.6828	4.03531	2	0.0027933
EIF2B4	E7ERK9	16.1667	15.7338	16.433	13.5248	14.4519	13.5971	+	0.000813464	2.47505	2.25323	44	0.0614525
EIF2B5	A0A3B3IUB1	18.5172	18.0263	18.321	13.4118	10.7088	13.807	+	0.00111081	2.33998	5.64564	0	0
EIF2S2	P20042	18.7831	18.8428	19.0158	15.3554	14.4794	14.6909	+	0	3.91536	4.03866	176	0.24581
EIF3I	A0A7I2YQI2	15.946	15.7531	16.5585	13.2087	14.0808	13.034	+	0.000684632	2.54774	2.64468	0	0
EIF3J	O75822	17.2245	17.5666	17.6166	12.6239	15.0363	14.0024	+	0.00148655	2.14016	3.58167	53	0.0740223
EIF3L	B0QY89	18.7551	19.0854	18.7814	15.6473	14.6991	17.6201	+	0.0054257	1.53534	2.88515	204	0.284916
EIF4E	P06730	19.5758	18.9691	19.5725	15.5894	15.0032	14.4834	+	0.00015736	3.48714	4.34714	97	0.135475
EIF4ENIF1	Q9NRA8	17.9169	14.7853	18.15	11.6167	13.3668	12.4808	+	0.00368858	1.69226	4.46262	83	0.115922
EIF4G2	D3DQV9	22.3075	22.2602	22.3498	17.0326	17.1561	16.6744	+	0	5.47151	5.35146	119	0.166201
EIF5	P55010	19.526	19.5035	19.8931	15.7373	15.2398	15.2329	+	0	4.45368	4.23751	172	0.240223
ELL	P55199	17.1447	16.4748	16.6058	14.6817	14.5848	15.028	+	0.00051468	2.89115	1.97693	13	0.0181564
ELOVL1	Q9BW60	18.5978	18.9949	18.809	14.6742	14.5661	14.9313	+	0	4.87516	4.07669	63	0.0879888
ELP1	A0A6Q8PHC9	15.4767	15.343	15.9821	12.5802	11.2503	13.5306	+	0.00207916	1.98722	3.14688	0	0
ELP4	G5E9D4	16.4339	16.4973	16.6863	14.0654	15.059	14.3077	+	0.000604444	2.58375	2.06182	96	0.134078
ELP6	Q0PNE2	16.5863	15.6855	15.8951	13.0537	13.2342	11.0428	+	0.00172278	2.06171	3.61206	46	0.0642458
EMC1	H7C5A2	19.6553	19.7298	20.2277	14.979	15.4203	15.767	+	0	3.98836	4.48216	25	0.0349162
EMC3	Q9P0I2	16.0467	16.9508	17.2634	10.8132	13.9296	14.0259	+	0.00512341	1.57659	3.83075	5	0.00698324
EMC4	Q5J8M3	18.2092	18.547	19.2021	10.535	11.4041	13.8094	+	0.000690162	2.5621	6.73661	2	0.0027933
EMC7	Q9NPA0	19.0542	19.7699	19.8765	15.1993	13.8927	14.527	+	0.000150303	3.41056	5.02718	1	0.00139665
EMC8	O43402	19.2733	19.4634	20.0486	15.4458	14.8759	15.2388	+	0	3.98165	4.40827	6	0.00837989
ENAH	A0A0U1RRM6	19.6572	19.4888	19.6267	16.083	17.4594	16.6049	+	0.000539361	2.68399	2.87513	158	0.22067
EP300	Q09472	19.6549	19.5995	19.6571	15.6627	15.6042	15.9839	+	0	5.2728	3.88689	8	0.0111732
EP400	Q96L91	19.7839	19.465	19.5842	16.2101	16.2525	16.4269	+	0	5.07553	3.31452	89	0.124302
EPB41	P11171	17.6711	16.6145	16.9173	14.3932	15.06	14.3995	+	0.000737367	2.5082	2.45004	151	0.210894
EPB41L2	A0A994J5B1	17.1545	16.0267	15.601	13.7005	11.5011	14.0601	+	0.00512602	1.57735	3.17351	0	0
EPC2	Q52LR7	18.6506	18.2256	18.4788	15.5624	15.6382	15.2652	+	0	4.21752	2.96309	2	0.0027933
EPG5	Q9HCE0	18.8416	19.1647	19.0599	15.8747	15.0843	16.0881	+	0.000285386	3.32313	3.33971	3	0.00418994
EPHA2	P29317	17.0872	17.3106	17.1649	13.964	13.6771	13.7129	+	0	5.16335	3.40285	76	0.106145
EPN2	I3L356	15.6689	15.962	16.2026	14.925	13.5898	13.815	+	0.0027161	1.8508	1.83462	3	0.00418994
EPN2	O95208	22.4968	22.4219	22.5486	16.3324	16.6424	16.9655	+	0	5.20922	5.84236	3	0.00418994
EPS15	A0A994J5A3	19.1645	19.0093	19.0515	16.0747	17.053	16.179	+	0.000539367	2.96211	2.63952	0	0
EPS15L1	Q9UBC2	22.8595	22.7043	22.9219	18.4137	17.8511	17.6473	+	0	4.4673	4.85788	116	0.162011
ERBIN	A0A8V8TPC7	16.371	16.3998	16.5751	11.1584	13.385	13.4223	+	0.00148746	2.14071	3.79337	0	0
ERCC2	E7EVE9	17.5732	17.4184	17.7623	13.4071	14.5919	13.6777	+	0.000268398	3.23782	3.69239	1	0.00139665
ERCC3	A0A2R8Y6W8	18.4909	18.243	18.3856	14.3049	14.4875	14.8345	+	0	4.62748	3.83091	0	0
ERLEC1	Q96DZ1	17.4803	17.9656	17.9562	15.1201	15.2495	14.7281	+	0.000172702	3.6071	2.76809	2	0.0027933
ERLIN1	O75477	20.0878	20.096	20.3017	14.5189	14.3898	14.0272	+	0	5.4442	5.84989	81	0.113128
ERLIN2	O94905	21.0544	21.4329	21.621	16.0119	16.0653	16.9175	+	0	3.93131	5.03782	113	0.157821
ERO1A	Q96HE7	16.7914	16.3623	16.1983	13.1737	13.5087	14.199	+	0.000515571	2.89272	2.82353	97	0.135475
ESYT1	Q9BSJ8	22.3331	22.7778	22.8516	18.4699	18.7398	18.1194	+	0	4.19495	4.21112	173	0.24162
ESYT2	A0FGR8	20.0012	20.1162	20.1579	16.3319	15.8696	16.1991	+	0	4.96811	3.95822	77	0.107542
ETF1	P62495	21.3526	21.4243	21.4007	17.1258	20.1512	16.7072	+	0.00671709	1.45407	3.39781	167	0.23324
ETS1	P14921	15.3458	15.1873	13.9004	11.7658	13.2573	12.6696	+	0.00414609	1.62864	2.24694	0	0
EURL	Q9NYK6	15.9647	15.6115	14.9154	13.9048	11.4886	11.559	+	0.00362717	1.69388	3.17969	1	0.00139665
EXOC1	Q9NV70	17.773	17.4503	17.0097	14.5785	13.6426	13.8437	+	0.00025332	3.14754	3.38942	13	0.0181564
EXOC2	Q96KP1	16.5969	17.0864	17.2598	14.3411	15.8723	13.4726	+	0.00551427	1.53125	2.41902	5	0.00698324
EXOC3	O60645	19.9677	19.4973	19.7516	15.9514	16.5628	16.2877	+	0	4.00273	3.47156	23	0.0321229
EXOC4	Q96A65	22.313	22.023	22.2438	17.0961	16.6922	16.6583	+	0	5.27091	5.37776	112	0.156425
EXOC5	A0A0A0MSI8	16.6035	16.2623	16.3511	13.2231	13.9293	13.9517	+	0.000283753	3.31558	2.70423	9	0.0125698
EXOC7	Q9UPT5	18.6921	18.6255	18.3308	15.9609	15.9358	16.209	+	0	4.23369	2.51425	10	0.0139665
EXOSC10	Q01780	21.5678	21.5758	21.6737	18.1999	19.4622	17.3578	+	0.00116919	2.22507	3.26579	210	0.293296
FAF2	Q96CS3	20.0403	19.9745	19.9555	15.0569	15.2339	15.2671	+	0	6.56556	4.80413	70	0.0977654
FAM114A1	Q8IWE2	18.0828	17.519	17.5728	14.1916	14.2369	14.6083	+	0	3.95687	3.37927	9	0.0125698
FAM120A	Q9NZB2	21.1364	20.6652	20.8329	16.433	16.2623	16.4676	+	0	5.10905	4.49051	159	0.222067
FAM91A1	Q658Y4	16.6407	16.5504	16.677	14.6349	13.4907	13.7002	+	0.000486134	2.78899	2.6808	81	0.113128
FAM98A	Q8NCA5	20.4325	20.5109	20.9951	16.7554	16.9251	15.9332	+	0.00016	3.50536	4.10825	112	0.156425
FAM98B	Q52LJ0	19.3827	19.4816	19.2015	15.3872	15.7761	16.9996	+	0.000606241	2.58812	3.30095	113	0.157821
FARSA	K7ER00	16.5419	16.869	16.9903	15.5528	13.6003	13.8176	+	0.00334593	1.7626	2.47685	174	0.243017
FBLIM1	Q8WUP2	17.1624	17.0744	16.964	14.6675	14.0433	14.6622	+	0.00016825	3.57772	2.60924	1	0.00139665
FBLN2	P98095	15.1103	15.0953	15.4431	13.112	14.0384	13.5204	+	0.00110272	2.32958	1.6593	2	0.0027933
FECH	P22830	19.3585	19.2538	19.6523	14.8146	14.6662	15.5931	+	0	3.83659	4.39691	15	0.0209497
FERMT2	Q96AC1	21.2126	21.1607	21.0574	18.2063	19.2319	18.2247	+	0.000485342	2.7879	2.58923	81	0.113128
FERRY3	Q9NQ89	15.0677	14.8786	15.1118	12.6632	13.3827	12.6089	+	0.000528369	2.92448	2.13445	0	0
FGL2	Q14314	16.3723	16.97	16.8188	13.3751	13.5898	12.7178	+	0.00014994	3.40957	3.49286	1	0.00139665
FHL1	Q13642	20.1279	19.7247	20.1116	16.3121	15.497	16.0977	+	0	3.88049	4.01912	177	0.247207
FILIP1L	H7C4M0	15.4962	15.538	15.8085	13.6802	14.1065	14.1014	+	0.000260231	3.18348	1.65153	3	0.00418994
FIP1L1	A0A994J6B4	20.1013	19.843	20.113	16.8735	15.7354	15.118	+	0.000501684	2.85303	4.11013	0	0
FKBP15	A0A8I5KX71	21.2691	20.9875	21.0486	17.8074	18.0883	16.5829	+	0.000491749	2.81052	3.60884	0	0
FKBP4	Q02790	16.5722	16.3965	16.6969	15.3237	14.893	14.9268	+	0.000245302	3.11446	1.50733	197	0.27514
FKBP8	Q14318	21.7622	21.8483	21.6927	15.5158	15.4123	15.7992	+	0	6.01546	6.19197	82	0.114525
FLG2	Q5D862	17.1961	17.2926	17.9112	13.6771	11.888	13.5904	+	0.000537267	2.67637	4.41476	153	0.213687
FLI1	A0A8V8TM04	20.1733	19.9849	19.8581	15.4097	15.1764	16.1247	+	0	3.9164	4.43517	0	0
FLII	Q13045	19.2234	19.0108	19.713	15.2254	14.3881	16.4123	+	0.000738944	2.50889	3.97388	81	0.113128
FLOT1	O75955	19.1028	19.1566	19.3764	14.4503	15.275	14.3087	+	0	3.88094	4.53393	45	0.0628492
FLOT2	E7EMK3	18.6528	18.75	18.7694	15.1479	17.6631	14.7748	+	0.00650147	1.46331	2.86208	44	0.0614525
FNBP1L	Q5T0N5	17.3943	16.8317	17.1065	14.0623	13.9045	14.3196	+	0	3.92637	3.01539	2	0.0027933
FNBP4	Q8N3X1	17.3385	16.1844	17.3817	14.1621	15.6166	13.1975	+	0.00578732	1.51685	2.6428	76	0.106145
FNDC3A	Q9Y2H6	20.8736	21.1315	21.6219	17.4194	17.903	16.7273	+	0.000256729	3.16637	3.8591	15	0.0209497
FNDC3B	Q53EP0	20.2098	20.2459	19.9144	15.7512	16.9283	16.3066	+	0.000291422	3.35857	3.79466	0	0
FOSL2	P15408	20.5378	19.9992	19.7995	16.7664	14.5578	15.1785	+	0.000603104	2.57553	4.61127	0	0
FRA10AC1	Q70Z53	15.4619	15.764	16.2395	13.5644	13.924	13.4883	+	0.000527434	2.92256	2.16291	5	0.00698324
FRYL	O94915	20.0892	19.9776	20.0436	16.0661	16.358	15.8966	+	0	5.03587	3.92988	45	0.0628492
FUBP3	Q96I24	20.8359	20.3136	20.6904	16.2036	17.0358	16.379	+	0.000199678	3.78444	4.07382	212	0.296089
FXR1	A0A8V8TMQ1	21.1877	21.2157	21.1916	17.7711	18.1766	17.2613	+	0.000187029	3.70327	3.46201	0	0
FXR2	A0A994J7P9	19.9117	19.6221	19.7151	17.5445	15.8803	16.3335	+	0.000816901	2.48294	3.16358	0	0
FYTTD1	Q96QD9	17.7791	17.8325	18.2094	14.6782	14.021	15.0544	+	0.000276477	3.27374	3.35584	24	0.0335196
FZR1	Q9UM11	18.5795	18.2516	18.4557	16.5693	16.5872	15.0005	+	0.00228571	1.94754	2.3766	0	0
G3BP1	A0A7I2V5M7	20.9036	20.4763	20.7909	16.1054	17.4073	14.9011	+	0.000812894	2.47356	4.58568	0	0
GABPA	Q06546	14.7683	15.0482	15.1752	13.8272	12.512	13.9563	+	0.00579021	1.51695	1.56539	40	0.0558659
GAK	O14976	20.6399	19.707	19.8198	17.7794	16.9571	16.2352	+	0.00111007	2.33983	3.06503	84	0.117318
GALK1	P51570	16.1287	16.2259	15.4787	14.154	14.4167	13.4195	+	0.00134236	2.1654	1.94767	51	0.0712291
GALNT1	Q10472	15.6285	15.8028	16.4135	12.4839	13.1693	13.8582	+	0.000984993	2.41203	2.77778	0	0
GAR1	Q9NY12	19.1828	19.2568	19.0306	15.1067	15.1479	14.8907	+	0	5.61217	4.10828	89	0.124302
GATAD2A	Q86YP4	17.6592	16.2428	16.9573	14.7901	12.868	14.2109	+	0.00245327	1.88966	2.99674	164	0.22905
GATAD2B	Q8WXI9	22.6667	22.3532	22.2647	17.0574	16.3347	16.7172	+	0	4.7248	5.7251	178	0.248603
GBF1	A0A669KBG8	18.247	18.0487	18.2958	15.2242	15.4717	17.2297	+	0.00469867	1.60174	2.22194	0	0
GCC2	Q8IWJ2	17.9427	17.514	18.0642	13.9387	14.4289	14.1029	+	0	4.12381	3.68348	33	0.0460894
GCOM1	H8Y6P7	17.5931	17.4511	17.1974	13.4579	12.2569	12.9778	+	0.000171508	3.59788	4.51632	3	0.00418994
GDI2	P50395	15.6493	15.2306	15.4855	13.7377	10.5306	11.7218	+	0.00376029	1.66754	3.45846	166	0.231844
GEMIN4	P57678	19.048	19.4328	19.5537	14.901	15.1846	14.5626	+	0	4.33816	4.46208	79	0.110335
GEMIN8	Q9NWZ8	16.4511	16.4877	17.0434	13.9784	13.7811	12.8519	+	0.00050084	2.85195	3.12359	17	0.023743
GFPT1	Q06210	21.0012	20.6725	20.6848	16.0552	16.2382	16.2222	+	0	5.52842	4.61429	62	0.0865922
GGA1	Q9UJY5	15.8462	16.0876	15.9032	13.7539	10.7566	13.2195	+	0.00380468	1.65778	3.36902	1	0.00139665
GGA2	Q9UJY4	17.7049	17.5474	17.9154	11.7844	10.6779	13.5344	+	0.000617247	2.61854	5.72366	6	0.00837989
GGA3	Q9NZ52	16.1641	15.7906	15.8419	12.7335	12.2146	13.3276	+	0.000247752	3.12437	3.17364	19	0.0265363
GGCX	P38435	15.2129	15.8278	15.8144	10.9373	11.1574	13.2646	+	0.00161357	2.12021	3.83194	6	0.00837989
GIGYF2	Q6Y7W6	20.0757	20.1176	19.7629	15.4923	15.6217	15.884	+	0	4.9444	4.31941	156	0.217877
GIT2	Q14161	19.2842	19.0032	19.1389	15.2737	17.3722	17.1452	+	0.00358643	1.71873	2.54508	43	0.0600559
GLG1	Q92896	19.3251	19.396	19.4524	14.9071	14.4893	14.1345	+	0	4.56327	4.88086	28	0.0391061
GLS	O94925	16.8876	16.9038	16.5	10.5425	13.8629	12.4396	+	0.00190298	2.00425	4.48212	54	0.075419
GLYR1	Q49A26	17.734	18.264	18.2263	15.2831	16.166	14.1441	+	0.00185285	2.03739	2.87704	144	0.201117
GMEB1	Q9Y692	15.8084	16.1372	16.2024	12.4276	13.9529	10.4202	+	0.00376421	1.67038	3.78244	2	0.0027933
GMEB2	Q9UKD1	20.0505	19.6686	19.6998	13.7401	15.0477	14.7909	+	0.000178417	3.64438	5.28004	23	0.0321229
GMPPB	A0A7I2YQI5	17.5301	17.718	17.8159	10.7707	11.7186	13.8175	+	0.000874652	2.45758	5.58578	0	0
GNAI2	P04899	16.5052	16.535	17.4012	14.2888	14.51	14.2105	+	0.000515125	2.89125	2.47737	159	0.222067
GNL2	Q13823	17.8702	17.3381	17.6956	14.8691	15.1487	14.0278	+	0.000507234	2.86753	2.95272	138	0.192737
GOLGA2	A0A8J9BZL8	22.1299	22.1795	22.0013	18.0383	18.7378	17.3833	+	0.000279279	3.29391	4.05044	0	0
GOLGA3	Q08378	22.0097	21.8917	22.051	18.5694	18.7927	17.6005	+	0.000268689	3.23814	3.66328	51	0.0712291
GOLGA4	C9J0Y3	24.1642	24.2473	24.3532	20.0744	20.3143	19.701	+	0	4.64671	4.225	14	0.0195531
GOLGA5	Q8TBA6	20.0085	19.8863	19.3813	16.4286	18.504	16.3525	+	0.00380863	1.66075	2.66369	67	0.0935754
GOLGB1	A0A8J9C4H3	23.1507	23.4993	23.6364	18.9021	18.9676	19.0765	+	0	5.07584	4.44674	0	0
GOPC	Q9HD26	18.8729	18.7432	18.64	14.6001	15.1832	14.4393	+	0	4.15465	4.0112	9	0.0125698
GORAB	Q5T7V8	19.4401	19.1041	19.0114	15.0375	15.5378	15.488	+	0	4.31123	3.83078	1	0.00139665
GORASP2	Q9H8Y8	19.2274	19.0775	19.4584	13.1988	10.5648	13.8656	+	0.000600442	2.56866	6.71137	30	0.0418994
GOSR2	I3NI02	16.8093	17.1755	17.4506	11.8297	11.2979	12.6298	+	0.000169168	3.58266	5.22599	7	0.00977654
GPAA1	A0A994J3Z2	17.8735	17.8089	18.0927	15.2829	16.3109	12.5634	+	0.00895437	1.33762	3.20601	0	0
GPAT3	Q53EU6	15.7703	15.8007	15.9613	14.0006	13.3625	11.2356	+	0.004302	1.62492	2.9779	0	0
GPATCH1	Q9BRR8	19.7559	20.0627	20.0937	16.5032	17.291	16.1551	+	0.000253579	3.14852	3.32098	126	0.175978
GPATCH4	Q5T3I0	18.8945	18.7878	18.5769	15.8696	15.7868	15.71	+	0	5.04358	2.96427	114	0.159218
GPATCH8	Q9UKJ3	16.2654	14.9659	15.7646	13.1189	12.1351	13.1884	+	0.00114771	2.30277	2.85115	86	0.120112
GPKOW	Q92917	15.4675	15.2145	15.1158	13.7854	13.6715	13.2917	+	0.000246032	3.1161	1.68308	107	0.149441
GPR89B	P0CG08	18.0694	19.0598	19.323	16.7559	16.4338	14.7846	+	0.00328432	1.76508	2.82597	10	0.0139665
GRAMD1B	A0A1B0GUD6	17.0346	16.7745	17.2405	13.7419	14.5623	13.3067	+	0.000512027	2.88343	3.14628	2	0.0027933
GRB2	P62993	16.5817	16.7281	17.0223	14.2248	13.5725	13.6766	+	0.000172222	3.59907	2.95275	80	0.111732
GRIPAP1	A0A994J436	16.1323	16.3321	16.9249	14.5417	12.2571	14.0017	+	0.0032861	1.76526	2.86292	0	0
GRK2	P25098	16.5458	16.5153	16.9748	14.7438	14.2339	12.5412	+	0.0027146	1.85033	2.839	0	0
GRWD1	Q9BQ67	17.7691	18.5054	16.9536	15.4395	15.2995	15.2532	+	0.00117067	2.22739	2.41192	160	0.223464
GSK3B	P49841	17.2087	15.5756	16.863	13.9921	14.8739	13.539	+	0.00359214	1.72438	2.41412	14	0.0195531
GSPT1	P15170	23.5496	23.4344	23.52	17.9914	17.4993	17.1196	+	0	4.70523	5.96454	180	0.251397
GSPT2	Q8IYD1	17.6895	18.1974	18.2706	14.7089	14.8023	12.7532	+	0.00110418	2.33626	3.96439	124	0.173184
GSR	P00390	14.9465	16.3153	16.2376	14.0036	10.9781	12.6813	+	0.00538771	1.53997	3.27879	109	0.152235
GSTK1	Q9Y2Q3	16.6987	17.412	17.8781	14.1309	14.0578	14.6247	+	0.000505085	2.86052	3.05847	42	0.0586592
GTF2A1	P52655	15.8318	16.0961	16.2972	13.6681	10.2373	13.07	+	0.0045907	1.60998	3.74989	100	0.139665
GTF2B	Q00403	15.7394	15.5552	15.7263	13.1006	11.6776	13.2481	+	0.000976996	2.39652	2.99819	28	0.0391061
GTF2F2	P13984	18.4062	17.9341	17.8408	14.1657	14.2692	14.4657	+	0	4.36256	3.76017	125	0.174581
GTF2H2	Q13888	18.2579	17.605	17.6648	14.9731	14.2675	14.7122	+	0.000148681	3.39449	3.19164	6	0.00837989
GTF2H3	Q13889	18.0168	17.3222	18.0027	14.2424	13.976	15.8884	+	0.00172484	2.06517	3.07835	2	0.0027933
GTF2I	A0A494C1K3	19.5224	19.6091	19.5579	17.6871	17.5011	16.5303	+	0.000677722	2.52993	2.32362	0	0
GTF3C1	Q12789	20.6623	20.3847	20.3417	16.7949	18.1611	17.1367	+	0.000476419	2.73492	3.09866	134	0.187151
GTF3C2	Q8WUA4	17.561	17.4298	17.1245	13.9679	14.0079	15.0002	+	0.000540345	2.96415	3.04644	23	0.0321229
GTF3C3	Q9Y5Q9	19.5912	19.4277	19.592	16.0215	16.5119	16.1525	+	0	4.52946	3.30829	113	0.157821
GTF3C4	Q9UKN8	18.4168	18.4955	18.6786	14.5167	15.4959	15.0101	+	0.000166667	3.56101	3.52273	150	0.209497
GTF3C5	Q9Y5Q8	18.2074	17.426	18.4287	14.0168	14.7427	14.3225	+	0.000267819	3.23275	3.66004	136	0.189944
GTPBP4	Q9BZE4	16.2316	15.8783	16.4019	12.5173	14.0988	13.8908	+	0.00134319	2.1667	2.66831	186	0.259777
GULP1	H7BZV7	18.5927	18.6058	18.7761	14.348	15.2777	16.6026	+	0.00160579	2.10888	3.24877	0	0
HACD3	H3BS72	21.0186	21.5246	21.7575	15.5615	18.0677	17.1516	+	0.00112281	2.38394	4.50664	176	0.24581
HADHA	H0YFD6	21.3365	21.5509	21.4955	18.4671	16.9094	18.5659	+	0.000676259	2.52452	3.48015	154	0.215084
HADHB	P55084	18.4608	18.7546	18.6507	15.6221	16.5486	15.7436	+	0.000469484	3.02543	2.65056	123	0.171788
HBE1	P02100	18.3848	18.6889	18.9219	14.8048	14.3031	14.8426	+	0	4.17489	4.01503	90	0.125698
HBS1L	Q9Y450	17.3745	17.4363	17.7142	14.6532	15.2195	14.5335	+	0.000156962	3.4818	2.70628	94	0.131285
HCCS	P53701	14.061	14.0969	14.4678	12.5533	12.757	11.5242	+	0.00172074	2.05961	1.93036	29	0.0405028
HDGF	P51858	15.9746	15.4017	15.3101	11.2639	13.3491	13.8085	+	0.00523279	1.56451	2.75495	174	0.243017
HDGFL2	Q7Z4V5	16.9145	17.3231	17.3504	12.1066	13.7913	13.2416	+	0.000513351	2.88782	4.14953	185	0.25838
HEATR1	Q9H583	18.1806	18.536	18.9806	16.3099	15.7508	15.6416	+	0.000459137	2.99474	2.66501	111	0.155028
HEATR5B	Q9P2D3	17.3031	16.7532	16.6549	13.6717	14.1903	14.5755	+	0.000534529	2.94784	2.75793	9	0.0125698
HEBP1	A0A3B3IRV5	17.4473	17.3288	18.1373	11.1838	13.6182	11.9498	+	0.00053685	2.67621	5.3872	0	0
HELLS	A0A0B4J1V9	21.1526	21.1066	21.3268	17.3316	17.3942	17.8179	+	0	4.60245	3.68078	97	0.135475
HEXIM1	O94992	17.8564	16.7967	17.7894	13.939	14.2877	13.8042	+	0.000250252	3.13523	3.47053	77	0.107542
HGS	A0A7I2V5A3	19.3848	19.3714	19.3771	15.4401	18.3043	15.6156	+	0.00650467	1.46416	2.92443	0	0
HINT1	P49773	13.9611	13.7703	14.1179	10.9169	11.9467	12.8523	+	0.00403514	1.6425	2.04447	64	0.0893855
HIP1	O00291	20.6278	20.3926	20.4275	17.3936	17.881	16.9134	+	0.000293144	3.36239	3.08662	2	0.0027933
HIP1R	O75146	21.7637	21.5175	21.7527	18.6832	17.4293	17.303	+	0.000462535	3.00735	3.87279	10	0.0139665
HK1	P19367	22.0616	22.1591	22.2278	18.2601	18.2168	17.7412	+	0	4.71559	4.07683	103	0.143855
HK2	P52789	19.2873	19.0619	19.2642	15.3661	15.9399	15.6638	+	0	4.40333	3.54787	55	0.0768156
HLA-A	A0A140T913	22.2405	22.3379	22.352	16.4676	17.0828	16.5596	+	0	5.06241	5.60681	114	0.159218
HLA-C	A0A140T9J9	21.6493	21.442	21.3499	15.7812	15.4131	15.5853	+	0	5.73907	5.88721	118	0.164804
HM13	A0A3B3IUB5	19.034	18.9048	18.8224	15.1195	14.5789	14.7187	+	0	4.72898	4.11474	0	0
HMGCR	P04035	17.5726	17.3968	16.944	13.6767	12.3313	14.5251	+	0.00110199	2.32949	3.79344	0	0
HMMR	O75330	20.1953	19.81	20.1928	16.9016	17.2335	17.0263	+	0	4.32386	3.01224	12	0.0167598
HNRNPA3	A0A7I2V4G0	20.1227	19.7902	19.992	16.0557	15.9634	15.0399	+	0.00017971	3.64846	4.282	0	0
HNRNPK	B4DUQ1	22.5933	22.3616	22.3272	19.9601	18.5674	19.8198	+	0.000599559	2.56636	2.97828	0	0
HNRNPL	A0A3B3ITJ4	22.2783	22.0296	22.0958	17.085	16.9842	17.8321	+	0	4.19503	4.83411	0	0
HNRNPLL	Q8WVV9	17.0976	16.8607	17.1714	14.8024	14.9754	13.2437	+	0.00172896	2.07524	2.70271	80	0.111732
HNRNPUL2	Q1KMD3	19.1478	19.5776	19.5422	16.4361	15.7123	14.8638	+	0.00050423	2.85777	3.7518	135	0.188547
HP1BP3	Q5SSJ5	20.4815	20.5846	20.6718	15.7295	15.6278	16.8226	+	0.000161248	3.51498	4.51937	214	0.298883
HPS5	Q9UPZ3	16.0392	15.6298	16.2325	13.8317	12.7808	11.2222	+	0.00236353	1.90146	3.35562	0	0
HSD17B12	Q53GQ0	19.8756	20.2907	19.8185	14.7909	17.2249	15.1513	+	0.00113952	2.28138	4.27257	97	0.135475
HSD17B4	P51659	21.4965	21.6596	21.4258	17.7658	17.2206	16.8454	+	0	3.98374	4.25002	139	0.194134
HSP90B1	A0A7P0TAT8	20.7142	20.8144	20.9295	15.4922	16.7618	15.7089	+	0.000168937	3.58234	4.83169	0	0
HSPE1-MOB4	S4R3N1	16.9887	16.7541	17.4728	13.3749	13.6543	14.7076	+	0.000621951	2.63676	3.15958	158	0.22067
HTATSF1	O43719	18.262	18.5738	18.9285	16.0519	15.8861	15.3951	+	0.000277405	3.2832	2.8104	182	0.25419
ICAM1	P05362	15.9319	15.8726	15.9402	13.8272	13.3983	12.4727	+	0.000607595	2.58841	2.68216	0	0
IDH1	O75874	17.6457	17.8546	17.7636	13.4703	15.9036	12.2772	+	0.00391913	1.65131	3.87096	62	0.0865922
IFI16	Q16666	24.5192	24.3328	24.3761	17.9464	17.8595	18.1337	+	0	6.48039	6.4295	17	0.023743
IFIT1	P09914	18.725	18.7806	18.9255	15.756	16.3959	16.221	+	0.000194053	3.74948	2.68609	17	0.023743
IFIT3	A0A7P0T855	19.3524	19.1055	19.5093	15.444	17.0776	17.4885	+	0.00272515	1.85452	2.65239	0	0
IFIT5	Q13325	17.4891	17.9488	17.9811	13.3019	14.6274	13.8221	+	0.00025	3.13314	3.8892	102	0.142458
IGF2R	P11717	20.1959	19.8473	20.3149	17.7536	18.1969	18.6337	+	0.000602214	2.57146	1.92464	31	0.0432961
IK	Q13123	19.3827	18.2185	19.0263	16.8689	15.1457	17.388	+	0.00631164	1.46952	2.40827	134	0.187151
IKBIP	Q70UQ0	18.7634	19.0131	19.0012	15.0977	15.0475	15.8524	+	0.000189024	3.71727	3.59335	14	0.0195531
IKBKG	A0A8I5KQX1	16.0443	16.1518	15.9645	14.6994	14.2485	13.9921	+	0.00052007	2.90702	1.74018	0	0
ILK	A0A0A0MTH3	20.921	20.8205	20.8179	19.6188	19.091	18.4266	+	0.00115318	2.19065	1.80764	10	0.0139665
IMMT	Q16891	18.8572	18.9493	19.0069	16.8635	17.4314	17.2829	+	0.000269273	3.24027	1.74518	93	0.129888
IMPDH	A0A994J749	16.4438	17.2716	16.9234	15.2693	14.6016	14.8314	+	0.000739472	2.51121	1.9788	0	0
INF2	A0A6Q8PHA2	19.898	19.792	19.6235	17.015	17.7868	17.8404	+	0.000510711	2.8758	2.22376	0	0
INO80	Q9ULG1	18.2218	18.4236	18.3044	15.5553	15.9088	15.908	+	0	4.36386	2.52588	3	0.00418994
INTS1	Q8N201	19.1851	19.3106	19.3149	16.1655	16.3479	16.1316	+	0	5.56203	3.05522	28	0.0391061
INTS10	Q9NVR2	17.3703	17.9833	18.3698	14.0244	13.4512	12.6065	+	0.00024031	3.07705	4.54712	1	0.00139665
INTS12	Q96CB8	19.9522	19.1457	19.2787	14.948	17.1196	14.9737	+	0.00160772	2.11335	3.77846	68	0.0949721
INTS13	Q9NVM9	17.459	17.4508	17.4197	13.7802	16.142	14.0827	+	0.00363483	1.69607	2.77489	14	0.0195531
INTS2	Q9H0H0	17.2821	15.9147	17.6338	14.9215	14.718	14.3038	+	0.00284862	1.84127	2.29577	2	0.0027933
INTS4	A0A8Q3SII1	18.7557	18.3439	18.9193	16.6942	15.8986	16.0088	+	0.000524186	2.91595	2.47244	0	0
INTS5	Q6P9B9	18.0301	16.3938	16.4601	14.5827	14.0217	14.4294	+	0.00190744	2.02143	2.61673	0	0
INTS7	Q9NVH2	17.9194	16.303	16.7611	14.7046	15.4739	15.1131	+	0.0040289	1.63546	1.8973	19	0.0265363
INTS8	Q75QN2	17.3605	17.7328	18.1633	14.9945	13.6414	13.6733	+	0.000548771	2.71891	3.64912	1	0.00139665
INTS9	Q9NV88	17.6971	17.2518	17.1962	14.5577	16.5324	14.0648	+	0.00756998	1.40899	2.33005	69	0.0963687
IPO7	O95373	20.3988	20.5537	20.8029	17.4533	17.555	16.3293	+	0.000542311	2.97283	3.47263	191	0.26676
IQGAP1	P46940	20.0364	20.3425	20.2238	16.8222	16.8759	16.6276	+	0	5.09516	3.42568	197	0.27514
IRF3	Q14653	15.152	15.3004	15.3056	12.5687	14.069	13.935	+	0.00403098	1.63751	1.72841	4	0.00558659
ISG15	P05161	19.0708	19.5221	20.0911	14.4917	13.7434	13.6411	+	0	3.8271	5.60257	6	0.00837989
IST1	P53990	20.4065	19.3425	19.4743	16.5263	15.5275	16.2042	+	0.00052511	2.91868	3.65507	8	0.0111732
ITCH	Q96J02	16.2271	15.8198	16.265	11.6955	13.0033	12.9527	+	0.00050253	2.85354	3.5535	7	0.00977654
ITGB1	C9JPK5	19.4307	19.3666	19.2015	16.1599	15.2927	14.244	+	0.000478331	2.73829	4.10076	38	0.0530726
ITM2C	Q9NQX7	19.3219	19.3471	19.4415	14.8613	15.1252	14.8142	+	0	5.75343	4.43662	1	0.00139665
ITSN1	Q15811	18.4155	18.3365	18.5697	14.4166	14.6214	14.964	+	0	4.57532	3.77323	63	0.0879888
ITSN2	Q9NZM3	20.4899	20.5248	20.4317	17.3294	19.0337	17.2013	+	0.00228309	1.94691	2.62736	12	0.0167598
IWS1	Q96ST2	17.5928	17.2992	16.8228	13.9867	12.4721	12.6318	+	0.000505942	2.86477	4.20807	21	0.0293296
JUN	P05412	18.555	19.0052	18.8073	15.6434	14.1584	14.557	+	0.000462963	3.00873	4.00292	21	0.0293296
JUNB	P17275	21.6219	21.4673	21.5449	18.3175	18.2143	17.2728	+	0.000295238	3.37447	3.60985	18	0.0251397
JUND	P17535	18.741	18.5894	18.7938	14.4647	14.6518	15.2321	+	0	4.09422	3.92519	9	0.0125698
KANK1	A0A8J9BYE6	17.3168	17.3014	17.1412	14.8437	15.2153	15.0335	+	0	4.28514	2.22233	0	0
KANK2	Q63ZY3	18.5006	18.0826	17.9886	14.7175	15.3784	14.7207	+	0.000166891	3.56261	3.25169	87	0.121508
KAT6B	Q8WYB5	16.0473	15.6316	15.9393	14.2084	13.0594	13.3499	+	0.000823279	2.50484	2.33354	3	0.00418994
KATNAL1	Q9BW62	15.1473	13.8303	15.7801	13.3192	12.7764	12.9007	+	0.00601782	1.48908	1.92047	0	0
KCNB1	Q14721	16.134	16.1728	15.9747	13.3031	13.3702	13.4325	+	0	5.55502	2.72523	0	0
KDM2A	Q9Y2K7	17.0321	15.0683	16.5982	14.2618	14.361	14.0136	+	0.00539315	1.54123	2.02072	24	0.0335196
KDM3B	Q7LBC6	17.2755	16.8324	17.3847	14.7921	14.4141	12.1357	+	0.00308261	1.79101	3.38361	121	0.168994
KDM5A	P29375	16.6769	16.3889	16.8509	13.6397	14.6085	14.8821	+	0.00115375	2.31626	2.26212	7	0.00977654
KIAA1191	Q96A73	16.4144	15.8826	16.2347	12.269	14.0858	11.2631	+	0.00236887	1.90759	3.63796	3	0.00418994
KIF13B	Q9NQT8	16.303	16.1517	16.8241	12.4323	13.7801	10.9137	+	0.00186052	2.04749	4.0509	38	0.0530726
KIF16B	Q96L93	17.6774	17.8117	18.1245	16.2268	16.0732	15.3397	+	0.000686131	2.55113	1.99127	44	0.0614525
KIF22	H3BRB3	16.1	15.9175	16.0277	14.0969	13.929	11.1742	+	0.0066908	1.44391	2.94835	65	0.0907821
KIF23	A0A7I2V5Y5	19.6761	19.176	19.2493	15.8616	14.5845	15.2483	+	0.000283105	3.30479	4.13562	0	0
KIF4A	O95239	16.2304	15.2104	15.5721	14.0328	14.0596	11.8908	+	0.00767892	1.40352	2.34327	136	0.189944
KMT2A	A0A8I5KXR3	15.0562	14.8053	13.811	12.2474	12.6737	13.3327	+	0.00375442	1.66403	1.80627	0	0
KMT2C	Q8NEZ4	17.7399	17.3573	17.6336	14.5967	16.7419	14.7036	+	0.00649828	1.46314	2.22958	2	0.0027933
KMT2D	A0A804HHR9	16.6687	15.859	16.185	13.783	14.5103	14.2051	+	0.000686633	2.55335	2.07145	0	0
KNOP1	Q1ED39	19.141	18.945	18.9689	15.4427	18.1064	14.7399	+	0.00912257	1.33117	2.92195	117	0.163408
KPNA2	A0A7I2YQE1	19.4402	19.3992	18.1652	15.8776	16.5738	14.9129	+	0.00148474	2.13707	3.21342	0	0
KPNA3	O00505	17.9292	18.3841	18.7092	13.7336	14.2564	14.5168	+	0.000183704	3.68467	4.17191	143	0.199721
KPNA6	O60684	17.7443	17.9531	18.421	14.3665	15.77	15.3225	+	0.000817477	2.48332	2.88646	155	0.21648
KRI1	A0A494C108	19.0844	17.1668	17.7566	14.9507	14.2299	14.3072	+	0.00110933	2.33946	3.50669	0	0
KRR1	Q13601	15.5413	16.1052	16.4185	10.5796	12.4807	13.4704	+	0.00237154	1.91128	3.84477	76	0.106145
KTN1	Q86UP2	25.0351	24.993	25.0305	19.8047	20.2968	20.4359	+	0	4.83305	4.84041	132	0.184358
LARP6	Q9BRS8	18.0963	17.9131	17.877	14.7069	14.1404	14.1675	+	0	4.29303	3.62392	2	0.0027933
LARP7	A0A8Q3SHN7	18.2402	18.1397	18.6876	14.1579	14.6001	14.4425	+	0	4.31062	3.95568	0	0
LAS1L	Q9Y4W2	20.5897	20.9172	21.3137	16.123	16.4702	16.0841	+	0	4.38329	4.71446	108	0.150838
LASP1	Q14847	20.6129	19.9804	20.0256	14.4512	14.1161	14.7634	+	0	4.50444	5.76276	60	0.0837989
LCLAT1	Q6UWP7	16.2266	16.3746	15.953	13.1447	13.7869	12.0959	+	0.000814035	2.47621	3.17556	2	0.0027933
LCP1	P13796	17.5117	17.4569	15.9623	15.3768	15.7671	14.7745	+	0.00889967	1.33848	1.67085	167	0.23324
LDHB	A0A5F9ZHM4	20.3136	19.9486	19.7857	15.6884	17.2614	15.6784	+	0.000626247	2.64467	3.8066	0	0
LEMD3	Q9Y2U8	23.4022	23.281	23.5446	18.4838	18.0617	18.067	+	0	5.28235	5.2051	82	0.114525
LENG8	A0A087WUE4	15.546	14.9271	15.2033	12.4502	12.2919	12.7635	+	0.000167116	3.56294	2.72355	104	0.145251
LEO1	Q8WVC0	15.1627	15.8039	15.8188	12.5424	14.0134	13.7757	+	0.00244916	1.88543	2.15131	57	0.0796089
LIMS3	A0A0J9YXC7	19.108	19.4864	19.8442	15.3594	15.1251	15.2678	+	0	4.33974	4.22878	6	0.00837989
LIN54	Q6MZP7	15.8193	16.142	16.2113	14.0537	14.0639	11.3432	+	0.00627978	1.47446	2.90393	37	0.051676
LLGL1	Q15334	14.8637	14.7454	15.4484	13.8756	11.803	10.7832	+	0.00709357	1.42546	2.86523	19	0.0265363
LLPH	Q9BRT6	17.1786	17.3919	17.0797	12.4565	12.2134	13.4528	+	0.000158365	3.49442	4.50915	43	0.0600559
LMAN1	P49257	17.9689	18.0341	18.3527	16.8398	16.6619	14.7491	+	0.00771249	1.39603	2.03493	31	0.0432961
LMF2	Q9BU23	18.4834	18.3447	18.1175	11.4388	12.4059	14.0624	+	0.000477947	2.73733	5.67951	22	0.0307263
LMNA	A0A6Q8PFJ0	24.9953	24.7419	24.9021	20.5028	20.7136	20.1692	+	0	4.83595	4.4179	0	0
LMNB2	Q03252	19.8053	18.9232	19.6214	14.9385	15.554	16.0299	+	0.000256463	3.16532	3.94248	156	0.217877
LMO7	E9PMS6	23.3193	22.9892	23.0645	18.7909	19.3025	18.5134	+	0	4.14367	4.25543	87	0.121508
LNPK	Q9C0E8	18.4502	18.6592	19.0574	16.4714	16.317	15.843	+	0.00026327	3.19412	2.51182	3	0.00418994
LONP1	P36776	15.6397	16.0082	16.1173	10.9284	14.0689	11.6394	+	0.00336865	1.7402	3.7095	149	0.208101
LPIN1	Q14693	16.6555	16.1078	17.1782	15.679	14.1276	14.5562	+	0.00539043	1.54118	1.85957	0	0
LPIN2	Q92539	15.6449	15.4963	15.9604	14.0154	12.9301	13.9848	+	0.00118188	2.23999	2.05712	0	0
LPP	Q93052	21.0453	20.8881	20.9479	16.2692	15.7214	17.4396	+	0.000474834	3.03859	4.48371	59	0.0824022
LRBA	P50851	20.3206	19.8162	20.1899	17.2476	17.8101	16.908	+	0.000244576	3.10801	2.78701	90	0.125698
LRCH1	Q9Y2L9	21.374	21.0447	21.1996	15.1857	16.3771	15.7718	+	0	3.96288	5.4279	1	0.00139665
LRCH3	Q96II8	17.7528	17.9263	18.3602	15.0077	15.0372	14.3593	+	0.000153846	3.44835	3.21169	1	0.00139665
LRCH4	O75427	16.3167	16.5021	16.8285	13.7148	15.6319	14.672	+	0.00577291	1.51271	1.87617	1	0.00139665
LRP1	Q07954	19.8086	19.2328	19.6937	15.8621	15.2211	15.2743	+	0	3.96792	4.12586	32	0.0446927
LRPAP1	P30533	18.866	18.7286	18.6604	16.5272	17.6075	15.7479	+	0.00334412	1.76153	2.12411	31	0.0432961
LRRC59	Q96AG4	20.4864	20.1385	19.9594	18.4443	19.5161	17.6801	+	0.00785	1.38656	1.64795	175	0.244413
LRRC8A	Q8IWT6	17.0871	17.2041	17.0624	15.4401	12.9813	13.1307	+	0.00296916	1.82782	3.26714	0	0
LRRFIP1	Q32MZ4	21.2982	21.1305	21.0428	16.2964	15.8892	15.9418	+	0	5.37604	5.11471	158	0.22067
LRRFIP2	Q9Y608	17.5984	17.8834	18.5031	14.8445	14.1822	14.8109	+	0.000266954	3.22627	3.38241	72	0.100559
LRSAM1	A0A6Q8PGB2	16.704	16.5708	16.6862	15.0114	14.6682	14.3401	+	0.000271038	3.24848	1.9804	0	0
LRWD1	Q9UFC0	18.3932	17.9674	17.7453	15.0339	14.9035	14.4429	+	0.000174894	3.6151	3.24181	86	0.120112
LSG1	Q9H089	21.6559	21.9578	22.0673	18.464	17.0298	17.9394	+	0.000250505	3.13751	4.08259	85	0.118715
LSM14B	Q9BX40	19.2535	18.6072	18.8567	14.7675	14.2473	14.7091	+	0	4.18627	4.33115	29	0.0405028
LTN1	O94822	17.5891	17.8394	17.8728	14.0049	13.8441	15.4507	+	0.000675287	2.52116	3.33386	26	0.0363128
LUZP1	Q86V48	22.5504	22.4495	22.5856	18.3858	18.7294	19.0684	+	0	4.3345	3.80063	122	0.170391
LYAR	Q9NX58	22.3503	21.7647	21.8913	17.8059	17.4056	17.3984	+	0	4.43439	4.46545	94	0.131285
LYPLA2	O95372	19.3894	19.6801	19.8032	15.1349	14.0845	14.8143	+	0	3.91643	4.94633	128	0.178771
MACF1	A0A590UJG2	24.1568	23.9809	24.13	21.2229	20.0701	20.5236	+	0.000278652	3.29249	3.48368	0	0
MACROH2A1	O75367	16.4464	15.9848	15.8073	13.9489	13.8622	13.4964	+	0.000265809	3.21758	2.31033	148	0.206704
MAEA	E7ESC7	15.699	15.2498	15.3412	13.8806	10.7997	13.1008	+	0.00753958	1.41302	2.83633	9	0.0125698
MAGED2	Q9UNF1	18.4081	17.6176	18.4966	15.4722	15.9876	15.9816	+	0.000544025	2.70674	2.36033	133	0.185754
MAGI1	Q96QZ7	18.3244	18.0093	17.7391	14.4757	15.8725	13.8895	+	0.00117737	2.23217	3.27834	7	0.00977654
MAGOHB	Q96A72	18.7421	19.317	19.1315	13.0618	12.2934	13.3958	+	0	4.12463	6.14652	83	0.115922
MAGT1	A0A087WU53	18.956	19.0418	19.1544	14.6287	15.7184	16.7405	+	0.00112999	2.26719	3.35486	13	0.0181564
MAP1A	E9PGC8	18.9088	18.7158	18.814	15.0014	15.1369	17.096	+	0.0021993	1.97176	3.06813	113	0.157821
MAP2K7	O14733	16.2838	15.9027	15.8854	12.6783	13.1134	11.5532	+	0.000481422	2.75159	3.57568	3	0.00418994
MAP4	A0A804HKE7	25.2113	25.049	25.3138	19.6598	19.2585	18.549	+	0	4.25971	6.03563	0	0
MAP4K5	A0A804HIS2	17.5807	17.5528	17.1269	12.3993	13.9208	13.3851	+	0.000356663	3.05897	4.18507	0	0
MAPK1	P28482	18.3923	18.4404	18.3827	16.0773	15.3479	15.5692	+	0.00017945	3.64792	2.74032	47	0.0656425
MAPRE1	Q15691	18.9099	18.9385	18.9779	15.1526	14.8136	14.5313	+	0	4.65515	4.10963	118	0.164804
MAPRE2	Q15555	18.5865	18.7817	19.0156	17.8669	15.4099	15.0145	+	0.00771622	1.39622	2.69752	101	0.141061
MARF1	Q9Y4F3	16.6916	16.3957	16.6029	14.8199	15.2573	14.7465	+	0.000355981	3.0578	1.62217	5	0.00698324
MAU2	Q9Y6X3	15.2999	15.0056	15.0462	13.6569	10.8228	12.3539	+	0.00513384	1.58219	2.83939	1	0.00139665
MAVS	Q7Z434	19.649	19.3784	18.8653	15.0966	15.9507	15.3035	+	0.000152147	3.43422	3.84731	75	0.104749
MBD2	Q9UBB5	17.1781	17.6072	17.5753	11.1544	13.4999	13.1373	+	0.000685131	2.55042	4.85635	25	0.0349162
MBNL1	A0A0A0MQX8	17.5483	17.7947	17.4351	13.9661	13.7847	13.5451	+	0	4.72417	3.82738	8	0.0111732
MBOAT7	Q96N66	23.0846	23.1564	22.9572	16.1218	15.9056	15.0928	+	0	4.68161	7.35931	3	0.00418994
MCAM	P43121	15.1688	14.4316	14.5207	13.9083	12.7912	12.9107	+	0.00434854	1.62358	1.50363	3	0.00418994
MCM3AP	O60318	19.1301	18.3538	18.9175	15.7354	15.7507	15.3119	+	0.000162304	3.52157	3.20112	52	0.0726257
MCU	Q8NE86	18.3149	18.6527	18.6193	13.9929	12.7089	13.901	+	0.000161039	3.51397	4.99467	1	0.00139665
MCUB	Q9NWR8	16.1044	15.8788	15.3975	13.0972	13.7973	13.9326	+	0.000687135	2.55691	2.18452	0	0
MDC1	Q14676	20.5536	20.3334	20.3667	14.8123	15.346	15.5798	+	0	4.58171	5.17182	148	0.206704
MDN1	Q9NU22	22.5452	22.5493	22.7387	19.3504	18.8351	18.7428	+	0	4.27249	3.63496	85	0.118715
MECP2	P51608	18.8291	18.7778	18.9017	13.9237	12.8213	11.6981	+	0.000251012	3.13897	6.02185	80	0.111732
MED1	Q15648	19.8745	19.4809	19.609	16.3666	17.3279	16.3512	+	0.000463822	3.01003	2.9729	116	0.162011
MED12	A0A8I5KUR0	19.9594	20.252	20.4125	16.8737	16.4669	16.8674	+	0	4.28722	3.47199	0	0
MED13	Q9UHV7	20.026	20.1586	20.1377	16.0519	15.8662	16.2317	+	0	5.44094	4.05752	0	0
MED14	O60244	19.8732	20.3344	20.3557	15.7002	16.3738	16.4465	+	0	3.83146	4.01426	7	0.00977654
MED23	Q9ULK4	23.2182	23.4641	23.6861	17.7102	17.8638	18.2752	+	0	4.85099	5.5064	9	0.0125698
MED8	Q96G25	14.4466	15.0334	15.1767	12.4042	13.2704	12.4349	+	0.000927298	2.4223	2.18238	9	0.0125698
MGA	A0A994J6L2	20.3239	19.6172	19.73	16.1293	16.2275	15.354	+	0.000155	3.45727	3.98678	0	0
MGST1	P10620	21.1047	21.6527	22.0016	14.6481	15.1339	14.9822	+	0	4.62666	6.66493	1	0.00139665
MGST3	Q5VV89	19.3223	19.6335	19.4306	13.6322	13.6052	14.6201	+	0	4.04069	5.50961	9	0.0125698
MIA2	Q96PC5	18.5547	18.3517	18.4408	15.8414	15.0633	15.2519	+	0.000180233	3.65214	3.06353	0	0
MIA3	Q5JRA6	20.6423	20.7743	20.9371	16.331	16.9534	16.9497	+	0	4.25715	4.03984	51	0.0712291
MICALL2	Q8IY33	17.2307	16.9145	17.6639	14.7522	14.0756	14.4098	+	0.000265241	3.21308	2.8572	1	0.00139665
MIER1	Q8N108	16.2684	14.9253	16.0605	13.7443	12.7688	13.9223	+	0.00284547	1.8391	2.27293	9	0.0125698
MIOS	Q9NXC5	17.0189	16.1417	17.3656	13.7631	14.638	14.4697	+	0.00115299	2.31377	2.5518	11	0.0153631
MLEC	Q14165	15.5703	15.5221	16.247	13.923	12.9499	12.9593	+	0.000816327	2.48283	2.50237	7	0.00977654
MLH1	P40692	18.6779	18.6157	19.1242	12.8793	14.5258	13.9276	+	0.000268108	3.23595	5.02836	105	0.146648
MLKL	I3L2U3	15.822	16.1532	16.605	13.5623	11.528	13.8738	+	0.00271761	1.85091	3.20539	3	0.00418994
MLLT1	Q03111	17.6552	17.9094	18.0559	14.0003	14.4348	14.7191	+	0	3.88833	3.48876	28	0.0391061
MMGT1	Q8N4V1	15.8149	15.5102	16.5095	10.6682	13.1026	11.2582	+	0.00118339	2.24453	4.26855	3	0.00418994
MNAT1	P51948	17.6064	17.7339	17.9086	15.287	15.6663	15.3249	+	0	4.00493	2.32361	48	0.0670391
MOGS	Q13724	16.4054	16.6191	16.5774	14.5022	13.908	14.2919	+	0.000173427	3.61089	2.29996	59	0.0824022
MON2	A0A286YFF8	20.8205	20.7368	20.8607	17.6433	17.172	17.4895	+	0	4.71096	3.37102	0	0
MORC2	Q9Y6X9	18.9388	17.7985	17.753	15.708	15.245	16.2006	+	0.00134402	2.16732	2.44557	44	0.0614525
MOSPD2	Q8NHP6	17.9079	18.0693	18.4133	12.8631	11.4847	13.2021	+	0.000280543	3.29721	5.61353	1	0.00139665
MOXD1	Q6UVY6	16.7619	16.6107	16.4455	13.6307	12.8685	13.4749	+	0.00018845	3.7123	3.28135	4	0.00558659
MPRIP	Q6WCQ1	18.7548	18.3949	18.5842	13.3092	17.1034	11.7426	+	0.00920095	1.32827	4.52623	86	0.120112
MPRIP	A0A494BZV2	22.7075	22.4675	22.6188	18.1622	18.8238	17.8874	+	0	3.94217	4.30682	0	0
MRC2	Q9UBG0	18.508	18.4452	18.4386	14.7878	15.1498	15.688	+	0.000174648	3.6148	3.2554	1	0.00139665
MRE11	P49959	22.8273	22.9	22.9842	19.8516	19.9222	19.1715	+	0.000192846	3.74159	3.25543	191	0.26676
MRGPRF	Q96AM1	16.1164	15.9725	16.3835	13.3971	13.4471	11.696	+	0.00115148	2.31024	3.3107	0	0
MROH1	Q8NDA8	15.7482	15.8523	15.988	12.3602	14.7007	14.165	+	0.00776482	1.39058	2.12088	1	0.00139665
MRPS16	Q9Y3D3	19.621	19.1604	19.3295	13.606	13.1956	12.8025	+	0	4.67461	6.16895	26	0.0363128
MRPS31	Q92665	15.9336	15.8753	15.7755	13.4593	11.3578	13.4127	+	0.00218916	1.9625	3.11817	92	0.128492
MRPS5	P82675	15.9385	15.6685	16.0114	10.6571	10.9406	13.898	+	0.00332797	1.74848	4.04087	66	0.0921788
MSANTD2	A0A6I8PS01	16.4979	16.6694	16.8229	13.2901	12.5729	14.015	+	0.000503804	2.8571	3.37071	0	0
MSH6	A0A8V8TQJ0	17.7196	17.8558	18.2624	15.7444	16.0881	15.6898	+	0.000278965	3.29283	2.10514	0	0
MTA1	Q13330	15.292	15.414	15.6561	13.7723	12.8138	12.7411	+	0.000608955	2.59222	2.34495	192	0.268156
MTA2	O94776	23.1166	23.0236	22.9286	18.0244	18.1351	17.5423	+	0	4.94957	5.12237	206	0.287709
MTCH2	Q9Y6C9	20.2126	19.8482	19.9445	13.3534	13.5053	13.1515	+	0	5.81868	6.66502	85	0.118715
MT-CO2	P00403	14.0906	15.8561	16.2025	11.7412	13.9416	12.0602	+	0.00809021	1.37941	2.80206	63	0.0879888
MT-CO3	P00414	18.7766	18.728	18.4279	13.1096	12.8706	13.3554	+	0	5.20052	5.53231	1	0.00139665
MTDH	Q86UE4	22.578	22.3183	22.5938	16.8139	18.0183	17.0761	+	0.000201626	3.79608	5.19391	179	0.25
MTFR1L	Q9H019	15.4072	14.8352	16.2092	12.8659	12.9147	13.2328	+	0.000980978	2.405	2.47939	0	0
MTHFD1L	B7ZM99	15.0953	15.5126	15.8783	13.5119	11.8666	13.9886	+	0.0047514	1.59692	2.37302	150	0.209497
MTMR6	A0A9L9PXJ0	19.6097	19.4903	19.8264	15.9228	15.9312	15.9491	+	0	5.52307	3.70774	0	0
MT-ND6	P03923	16.4167	17.4633	17.9979	13.7024	12.5409	13.6793	+	0.0006	2.56814	3.9851	2	0.0027933
MTOR	P42345	16.1118	16.0366	16.2734	10.505	11.1846	12.8039	+	0.000614458	2.60572	4.64277	11	0.0153631
MTPAP	Q9NVV4	16.9302	16.4288	17.1948	14.1707	14.5237	14.5921	+	0.000249748	3.13275	2.42242	59	0.0824022
MUC5B	Q9HC84	14.5814	15.2208	14.9284	13.5685	11.7116	11.568	+	0.00334954	1.76341	2.62749	4	0.00558659
MYCBP2	A0A804HL12	18.9186	18.9674	19.1444	16.2692	17.0765	16.9319	+	0.000468165	3.02318	2.25091	0	0
MYEF2	A0A0A0MR39	15.271	16.0547	14.7842	12.7334	13.7407	13.8097	+	0.00360362	1.72778	1.94202	27	0.0377095
MYH10	A0A8I5KZ38	21.8495	21.4556	21.7642	18.9253	18.7653	18.3376	+	0	3.84432	3.01374	0	0
MYH9	A0A8I5KWT8	27.4897	27.2951	27.3343	21.6664	21.8555	21.6796	+	0	6.50748	5.63919	0	0
MYLK	A0A8I5KU53	19.8974	18.5992	19.3132	16.258	15.9205	15.8104	+	0.000526037	2.92076	3.27362	0	0
MYO18A	Q92614	20.4845	20.401	20.7729	17.3581	16.6721	16.7229	+	0	3.90083	3.6351	25	0.0349162
MYO1B	O43795	21.2285	21.1815	21.3068	17.3172	18.3451	16.83	+	0.000535009	2.94918	3.74154	159	0.222067
MYO1C	O00159	22.5148	22.6053	22.7927	17.5878	17.792	17.6602	+	0	5.98106	4.95761	152	0.212291
MYO1D	O94832	20.4403	20.2547	20.5843	17.0872	17.2903	17.2484	+	0	5.03189	3.2178	57	0.0796089
MYO1E	Q12965	16.2411	15.526	13.1841	11.2387	11.3021	12.3065	+	0.00518053	1.57071	3.368	30	0.0418994
MYO5A	F8WE88	22.3893	22.196	22.2862	19.6497	19.0442	18.7339	+	0.000156764	3.48062	3.14789	52	0.0726257
MYO6	A0A0A0MRM8	25.3023	25.2835	25.3688	19.5004	19.4769	18.9628	+	0	5.34329	6.00483	148	0.206704
MYO9B	M0R0P8	17.7335	16.74	17.6889	15.0982	14.8144	14.5664	+	0.000540625	2.692	2.56114	34	0.047486
N4BP1	O75113	17.0034	16.5893	16.6245	13.7701	13.6308	14.0218	+	0	4.12732	2.93149	42	0.0586592
N4BP2	Q86UW6	16.3109	15.5901	16.0173	11.8471	10.8183	12.831	+	0.000608048	2.58913	4.14066	6	0.00837989
NAB1	Q13506	17.0412	16.5246	16.7681	14.0846	13.3574	14.0685	+	0.00028473	3.31856	2.94112	1	0.00139665
NACC2	Q96BF6	15.9564	15.6038	16.0598	13.81	12.2717	14.0294	+	0.00233808	1.9293	2.50296	9	0.0125698
NARS1	O43776	15.4988	15.9644	17.0546	14.0783	13.4951	12.4579	+	0.00245602	1.89078	2.82887	64	0.0893855
NBEAL1	A0A804HKS6	18.2142	17.9294	17.8793	14.9484	14.9962	15.3236	+	0	4.30263	2.91825	0	0
NBEAL2	Q6ZNJ1	17.472	18.0293	18.1167	13.6315	11.7907	12.8053	+	0.000240077	3.07575	5.13012	0	0
NCAPD3	P42695	18.2127	17.559	17.4183	11.0562	14.5541	13.9854	+	0.00306425	1.82064	4.53147	25	0.0349162
NCAPH2	Q6IBW4	14.466	14.9526	14.672	12.0853	11.3895	13.9285	+	0.00855672	1.35241	2.22913	9	0.0125698
NCBP1	Q09161	16.3287	16.4259	17.1958	15.0196	14.3811	14.028	+	0.0011887	2.25761	2.17391	124	0.173184
NCBP2	P52298	17.5584	17.4881	17.7962	13.1063	13.4539	14.0499	+	0	3.82326	4.07754	80	0.111732
NCKAP1	Q9Y2A7	19.2568	19.028	18.9771	14.9699	14.7852	14.8154	+	0	5.67296	4.23042	94	0.131285
NCLN	Q969V3	18.6895	18.9179	19.1128	16.2341	16.4845	16.0355	+	0	3.92549	2.65538	41	0.0572626
NCOA5	Q9HCD5	16.4562	16.3152	16.4923	14.0323	13.9781	13.9769	+	0	5.73744	2.4255	44	0.0614525
NCOA7	Q8NI08	15.7248	15.7848	16.7575	13.7171	11.8443	11.5204	+	0.00166387	2.09215	3.72839	32	0.0446927
NCOR1	H0Y459	18.4354	18.2225	18.1067	14.1067	15.5597	14.6219	+	0.000511588	2.87971	3.49208	101	0.141061
NDC1	Q9BTX1	20.5672	20.3124	20.709	16.7568	17.2385	16.9228	+	0	4.38576	3.55687	18	0.0251397
NDUFA10	E7ESZ7	19.7592	19.9367	20.2356	15.2167	15.3605	15.6386	+	0	4.78738	4.57185	67	0.0935754
NDUFA4	O00483	18.9642	19.7873	19.9383	16.3399	14.9167	14.3236	+	0.000683636	2.54342	4.36983	75	0.104749
NDUFA9	Q16795	16.4066	17.2625	18.1901	14.2963	11.0869	13.9157	+	0.00377209	1.6759	4.18675	35	0.0488827
NDUFB4	O95168	16.7954	16.8991	17.3721	13.8771	12.6015	13.5982	+	0.000460405	2.99818	3.66324	5	0.00698324
NDUFS1	P28331	16.0548	16.248	16.3597	14.0733	15.2711	13.9304	+	0.00284705	1.84062	1.79593	54	0.075419
NDUFS2	A0A7I2YQG7	14.5811	15.3018	15.6151	13.5888	13.9348	13.2185	+	0.00246154	1.89508	1.5853	0	0
NECAP2	Q9NVZ3	19.6838	20.0442	19.9068	14.8269	13.4156	14.0715	+	0.000200323	3.78555	5.77361	10	0.0139665
NEK1	A0A8I5KRM5	16.0059	16.7214	16.3159	11.0714	13.7518	13.398	+	0.00271911	1.85154	3.60731	0	0
NEK9	A0A7I2V5R1	16.2319	15.9291	16.0421	11.4539	14.0682	12.0537	+	0.00223705	1.94988	3.54246	0	0
NELFE	P18615	17.1672	16.5136	16.6038	14.5805	14.6824	13.7437	+	0.00060941	2.59333	2.426	152	0.212291
NEMP1	O14524	17.9101	18.353	18.376	16.731	14.5161	16.8527	+	0.00944974	1.31806	2.17981	17	0.023743
NEPRO	Q6NW34	15.607	15.5155	15.6146	13.9056	13.6099	13.5934	+	0	4.21777	1.87601	20	0.027933
NES	P48681	23.5674	23.3837	23.6508	19.2362	19.5951	18.8326	+	0	4.29289	4.31265	28	0.0391061
NEU1	Q99519	17.691	17.3305	17.4904	14.9416	14.4693	14.0631	+	0.000149758	3.40753	3.01265	3	0.00418994
NEXN	Q0ZGT2	20.9326	20.6554	20.7222	17.2774	16.3835	18.0415	+	0.000549643	2.72104	3.53592	46	0.0642458
NF1	A0A8I5KWR6	17.1062	17.1614	17.3992	14.3658	15.5126	14.4252	+	0.000741059	2.51442	2.45446	0	0
NF2	P35240	21.0874	20.7056	20.7532	16.4467	18.0935	16.9427	+	0.000477564	2.73688	3.68781	8	0.0111732
NFAT5	O94916	20.5096	20.2523	20.5412	17.652	16.2703	18.095	+	0.00114249	2.28948	3.09529	23	0.0321229
NFATC3	Q12968	16.1642	13.4006	16.0828	12.2574	12.8414	11.1302	+	0.00752496	1.4096	3.13947	0	0
NFIL3	Q16649	15.6519	15.8447	16.31	13.7183	12.9069	13.537	+	0.000519164	2.90158	2.54812	0	0
NFIX	A0A8J8YL86	16.7074	17.0435	17.1406	13.4802	12.5537	13.8681	+	0.000355301	3.05585	3.66318	0	0
NFIX	B4DHW2	19.9677	19.7762	19.7353	14.9774	15.5294	14.3542	+	0	3.8264	4.87275	0	0
NFXL1	Q6ZNB6	18.485	18.3948	18.5527	15.6963	15.8071	15.1691	+	0	3.87509	2.91995	9	0.0125698
NIBAN1	Q9BZQ8	15.2663	15.6258	15.8004	13.7449	10.7228	12.0719	+	0.00359023	1.72286	3.38427	3	0.00418994
NIBAN2	Q96TA1	17.5786	17.4556	16.9438	13.3801	14.9795	13.3704	+	0.000984322	2.4119	3.41599	47	0.0656425
NIPA1	Q7RTP0	15.2397	15.2826	16.0966	12.5897	12.5356	13.4425	+	0.000601326	2.57049	2.68368	2	0.0027933
NIPBL	Q6KC79	19.6139	19.5472	19.5242	15.8143	15.3863	15.9591	+	0	4.60333	3.84187	97	0.135475
NKRF	A0A8I5KX72	20.5682	20.3743	20.534	16.6265	17.9049	16.9652	+	0.000459982	2.99703	3.32663	0	0
NKTR	P30414	16.905	16.0462	16.5551	12.0929	12.0307	14.8374	+	0.00376225	1.66893	3.51514	11	0.0153631
NMD3	C9JA08	20.0329	19.3224	19.2096	15.0429	14.6896	15.3105	+	0	3.86242	4.50729	10	0.0139665
NME3	Q13232	17.1074	15.9712	17.6323	14.7375	13.7775	13.7997	+	0.00172381	2.06205	2.79874	20	0.027933
NMT1	P30419	16.4585	16.0442	18.105	13.9917	13.9824	13.9422	+	0.00195794	1.99931	2.89711	113	0.157821
NMT2	Q5VUC6	14.5241	14.5808	14.9602	10.3895	10.9281	13.0407	+	0.00323294	1.77175	3.23558	63	0.0879888
NNMT	P40261	16.31	15.6549	16.4175	13.2124	11.8978	13.8566	+	0.00155949	2.13532	3.13851	0	0
NNT	Q13423	17.5324	17.5205	17.7403	14.0899	15.4172	14.706	+	0.000476038	2.73472	2.86001	33	0.0460894
NOC2L	Q9Y3T9	15.8512	16.3153	17.04	14.5455	14.8863	12.3362	+	0.00907576	1.33215	2.47952	86	0.120112
NOC3L	Q8WTT2	16.534	16.429	17.0284	12.9719	14.0496	12.457	+	0.000626728	2.64722	3.50424	122	0.170391
NOL11	Q9H8H0	16.9528	16.2986	16.1989	12.9423	13.9863	13.8961	+	0.00062963	2.66528	2.87518	98	0.136872
NOL6	Q9H6R4	19.1668	18.6776	18.642	15.6433	15.3876	15.7258	+	0	4.09366	3.24323	147	0.205307
NOL9	Q5SY16	19.5409	20.4089	20.405	15.1456	15.381	14.8056	+	0	3.94062	5.00753	78	0.108939
NOM1	Q5C9Z4	19.4668	18.9896	19.0021	15.9724	16.029	15.746	+	0	4.25741	3.23699	39	0.0544693
NONO	A0A7I2V535	21.1637	21.1286	20.8694	15.7449	15.8195	15.8225	+	0	6.1736	5.25828	0	0
NOP14	P78316	13.5808	14.024	14.7663	13.2269	12.0015	12.3955	+	0.00635584	1.46799	1.5824	46	0.0642458
NOP56	O00567	21.4417	21.2797	21.1177	17.945	18.3261	18.2816	+	0	4.45996	3.0955	208	0.290503
NOS1AP	O75052	16.317	16.6708	16.7372	13.9235	10.5132	13.8314	+	0.0052821	1.55687	3.81892	7	0.00977654
NOSIP	A0A075B6F9	17.3673	17.5521	17.8845	15.2403	15.4476	13.7391	+	0.00161552	2.12358	2.79227	69	0.0963687
NPAT	Q14207	15.5204	15.2854	15.3106	12.7918	10.654	13.9429	+	0.00767521	1.40298	2.90924	35	0.0488827
NPM1	A0A7I2YQC0	23.0326	23.0236	22.5105	18.0335	16.6675	14.8424	+	0.000612613	2.59851	6.34112	0	0
NR2C2	P49116	17.5215	17.3967	17.6126	15.219	15.2573	14.6421	+	0.000164894	3.53649	2.47082	16	0.0223464
NRBF2	Q96F24	16.4604	16.5699	16.5318	13.803	13.8082	13.9899	+	0	5.55619	2.65369	48	0.0670391
NSA2	O95478	15.9539	15.9481	16.3876	14.2897	14.7397	13.351	+	0.00213132	1.97784	1.96975	36	0.0502793
NSD3	Q9BZ95	15.9034	15.6838	15.408	10.4368	13.4073	13.7178	+	0.00775734	1.38955	3.14445	71	0.099162
NSF	K7EQD6	15.2043	15.4032	15.4766	13.1262	13.7164	11.6232	+	0.00309438	1.80721	2.53945	98	0.136872
NSMCE2	Q96MF7	16.6431	16.0234	16.3449	11.9616	10.4142	12.0658	+	0.000461255	3.00252	4.85663	2	0.0027933
NSUN5	Q96P11	15.6803	15.5261	16.1383	13.9372	11.5649	13.9193	+	0.00583085	1.50947	2.64107	12	0.0167598
NUDT16L1	Q9BRJ7	16.3386	16.1001	16.3939	13.144	14.7293	12.9345	+	0.00190632	2.01899	2.67491	46	0.0642458
NUDT5	A6NFX8	15.969	16.5183	16.5855	13.7978	13.2755	10.7624	+	0.00334232	1.76092	3.74568	124	0.173184
NUMB	P49757	20.051	19.6549	19.9614	15.9908	16.4168	15.6529	+	0	3.9825	3.86895	42	0.0586592
NUMBL	Q9Y6R0	17.3222	17.0321	17.1669	13.8944	13.9023	16.011	+	0.00392116	1.65266	2.57113	55	0.0768156
NUP107	P57740	22.6816	22.527	22.5177	17.6255	18.338	17.3489	+	0	4.0547	4.80468	135	0.188547
NUP133	Q8WUM0	22.8542	22.7345	22.9837	17.767	18.1553	17.8813	+	0	5.46073	4.9229	145	0.202514
NUP153	P49790	23.8075	23.4767	23.6302	19.3755	19.6214	19.6974	+	0	5.12749	4.07335	200	0.27933
NUP155	O75694	21.5622	21.4238	21.5829	17.3986	17.5153	16.453	+	0.000184524	3.687	4.40067	175	0.244413
NUP160	Q12769	22.4421	22.2131	22.3281	16.9087	17.158	17.3045	+	0	5.59225	5.20406	83	0.115922
NUP188	Q5SRE5	20.1392	20.255	20.7502	16.3489	15.8696	15.7832	+	0	4.15799	4.38093	52	0.0726257
NUP205	Q92621	22.7326	22.5608	22.5661	18.1981	18.0779	17.2801	+	0	4.07542	4.76779	158	0.22067
NUP35	Q8NFH5	19.2687	18.9201	18.8552	14.6135	16.2789	15.2185	+	0.000546172	2.71412	3.64436	17	0.023743
NUP42	O15504	20.3622	20.1725	20.031	16.7685	17.7327	15.6297	+	0.0011545	2.31655	3.47827	17	0.023743
NUP50	Q9UKX7	18.8121	18.3652	18.0308	16.958	16.7683	15.2581	+	0.00430421	1.62557	2.07456	175	0.244413
NUP54	A0A8Q3WKJ4	18.7698	18.9994	19.157	16.9742	17.5933	15.4583	+	0.00408445	1.6317	2.30012	0	0
NUP58	Q9BVL2	20.0987	19.9279	19.8792	16.0565	15.8968	15.5206	+	0	4.75207	4.14395	15	0.0209497
NUP62	P37198	21.1063	20.8952	20.9362	14.8574	18.3337	15.5661	+	0.00228703	1.9485	4.72683	118	0.164804
NUP85	Q9BW27	19.701	19.7957	19.9516	16.1681	15.6789	15.9037	+	0	4.78345	3.89918	81	0.113128
NUP88	J3KMX1	20.8631	20.6276	20.5933	16.4883	16.6776	16.5801	+	0	5.66522	4.11267	156	0.217877
NUP93	H3BVG0	21.5592	21.434	21.5978	18.1966	18.007	17.6715	+	0	4.60902	3.57196	211	0.294693
NUP98	P52948	22.559	22.3327	22.385	18.2323	18.5326	17.5991	+	0	3.95965	4.30421	136	0.189944
NXF1	Q9UBU9	18.4781	17.9935	17.9975	13.4345	13.5347	14.567	+	0.000148503	3.39292	4.31096	111	0.155028
OASL	Q15646	17.7227	17.6293	18.0652	15.3492	14.8885	15.0243	+	0	3.85476	2.71839	8	0.0111732
OBI1	Q5W0B1	15.5864	15.466	14.9289	13.9114	13.5455	11.9698	+	0.00474898	1.59339	2.18483	22	0.0307263
OCRL	Q01968	24.3167	24.3009	24.469	18.3173	19.0873	19.2318	+	0	4.34338	5.48339	21	0.0293296
ODR4	Q5SWX8	14.4953	15.3609	15.7414	13.9104	13.94	12.8506	+	0.00627358	1.47227	1.63214	11	0.0153631
OGT	O15294	20.2516	19.9778	20.0984	16.8468	16.4874	15.7825	+	0.000159383	3.49915	3.73704	162	0.226257
OPTN	Q96CV9	15.8301	15.1262	15.447	12.5645	13.849	13.9917	+	0.00309101	1.79963	1.99938	7	0.00977654
ORC1	Q13415	17.0149	16.8358	17.0067	13.5245	13.9555	13.9718	+	0	4.4233	3.13521	4	0.00558659
ORC3	Q9UBD5	17.633	17.6072	17.7588	15.9649	15.1184	15.5333	+	0.000546288	2.98829	2.12746	85	0.118715
ORC4	O43929	17.2396	17.2131	17.6233	14.8894	14.2292	13.0854	+	0.00092921	2.42572	3.29068	7	0.00977654
OS9	A0A8V8TQI8	18.2732	18.1007	18.2329	14.7333	13.7837	14.7495	+	0.00016083	3.51334	3.7801	0	0
OSBPL3	Q9H4L5	18.136	18.176	18.0591	14.3202	15.8816	15.9013	+	0.0011575	2.20093	2.75597	2	0.0027933
OSBPL8	Q9BZF1	20.1055	20.1944	20.3897	16.0597	15.0821	15.5307	+	0	4.03363	4.67234	90	0.125698
OTUD4	Q01804	16.1309	16.367	17.1614	13.7247	13.3112	12.8667	+	0.000522349	2.9126	3.25226	68	0.0949721
OXR1	Q8N573	14.8043	14.9745	15.3824	10.6952	13.485	10.672	+	0.0039171	1.65031	3.43632	0	0
P3H1	Q32P28	17.4775	17.3137	17.0687	13.6873	10.8453	13.7744	+	0.00190521	2.01817	4.51762	43	0.0600559
P3H2	Q8IVL5	17.71	17.8596	18.4119	14.0868	14.9944	14.6192	+	0.000274945	3.26877	3.42705	0	0
P4HA1	P13674	20.7907	20.6747	20.8155	18.5613	17.0925	18.0702	+	0.000687637	2.55742	2.85226	96	0.134078
P4HA2	O15460	15.3244	15.2646	15.648	11.9031	13.0904	12.4068	+	0.000516912	2.89668	2.94558	17	0.023743
P4HB	A0A7P0TA71	18.8332	18.9214	18.974	16.5298	17.5139	15.741	+	0.00219169	1.96537	2.31466	0	0
PACS1	Q6VY07	15.2907	14.4843	15.0866	12.0418	13.1272	12.8826	+	0.00114323	2.29073	2.27004	2	0.0027933
PAF1	Q8N7H5	20.1257	20.2371	20.6861	15.8838	17.2531	16.2636	+	0.000470367	3.03109	3.88283	131	0.182961
PAK2	Q13177	20.1489	19.9215	19.9584	16.4019	15.3373	15.4592	+	0.000175389	3.62012	4.27682	77	0.107542
PAK4	O96013	16.5342	16.0716	15.865	14.0558	13.3097	13.0352	+	0.000481033	2.74995	2.69002	83	0.115922
PALLD	Q8WX93	20.6592	20.2295	20.3144	16.1741	16.9406	17.1402	+	0.000155194	3.4591	3.64935	85	0.118715
PALM2AKAP2	Q9Y2D5	23.1136	22.6199	22.561	17.8158	18.1926	17.6018	+	0	4.42422	4.89477	96	0.134078
PAM16	A0A0A6YYL4	20.7245	20.4809	20.696	16.1009	16.3655	15.4977	+	0	4.18679	4.64577	25	0.0349162
PARD3	Q8TEW0	18.4555	18.0137	17.9258	15.7641	15.3919	15.444	+	0.000183976	3.68493	2.59834	46	0.0642458
PARP16	Q8N5Y8	16.0734	16.4407	16.7942	14.6885	14.1955	14.5381	+	0.000495017	2.81968	1.9621	1	0.00139665
PARP4	Q9UKK3	17.8061	17.8402	17.6998	15.4002	15.1671	15.2373	+	0	5.19309	2.5138	6	0.00837989
PARVA	Q9NVD7	19.7443	20.1443	20.161	15.684	15.3635	15.176	+	0	4.66569	4.6087	9	0.0125698
PATL1	Q86TB9	19.7276	19.3012	19.4898	15.6962	15.4944	15.2008	+	0	4.54455	4.04241	25	0.0349162
PBK	Q96KB5	15.6292	15.0637	15.2792	12.3503	13.4674	11.4403	+	0.00186603	2.05363	2.90472	23	0.0321229
PBRM1	A0A9L9PXL4	21.432	19.257	20.6827	16.3082	18.6619	15.8767	+	0.00582795	1.50872	3.50829	0	0
PCBP4	P57723	15.7116	15.3882	15.7385	12.3434	12.9915	12.3115	+	0.000172462	3.60467	3.06393	61	0.0851955
PCF11	A0A8I5KX04	19.9555	19.8123	19.9131	16.253	16.2382	16.1241	+	0	6.41167	3.68855	0	0
PCID2	Q5JVF3	17.1356	16.1765	15.9633	13.9062	11.8633	11.7566	+	0.00161064	2.11849	3.91644	78	0.108939
PCMT1	A0A3F2YNX8	18.9775	18.7902	19.3402	16.5144	13.6618	14.1525	+	0.00186382	2.04985	4.25976	0	0
PCYT1A	C9JEJ2	17.279	17.2634	17.4665	10.9677	13.3249	13.0226	+	0.000689655	2.56097	4.89792	59	0.0824022
PDCD11	A0A3B3IUD7	18.9673	18.7747	18.964	17.9847	16.1892	17.5425	+	0.00719182	1.42341	1.66323	0	0
PDGFRA	P16234	15.7025	15.7492	15.7109	12.7755	13.7657	14.0657	+	0.00114621	2.30233	2.18527	1	0.00139665
PDIA3	A0A8I5KT88	18.9689	18.6492	18.5236	17.2857	16.1708	16.8098	+	0.00114846	2.30436	1.95845	0	0
PDLIM1	O00151	20.1964	19.9341	20.1622	16.5069	16.0314	16.973	+	0.000179971	3.64858	3.59383	136	0.189944
PDLIM4	P50479	20.7399	20.4491	20.4415	15.6816	16.7826	16.3183	+	0.000182353	3.67158	4.2827	5	0.00698324
PDLIM5	Q96HC4	21.7663	21.4787	21.4628	16.9474	18.1755	16.5542	+	0.000466418	3.02099	4.34363	116	0.162011
PDLIM7	Q9NR12	21.1661	21.2263	21.5092	15.8986	16.5108	18.8177	+	0.00185395	2.03763	4.22482	36	0.0502793
PDS5A	Q29RF7	17.7036	17.687	17.7176	15.4572	15.3795	15.1693	+	0	4.97592	2.36742	136	0.189944
PDS5B	Q9NTI5	20.6564	20.5381	20.7063	17.1288	17.3752	16.4638	+	0.000188737	3.71649	3.64434	65	0.0907821
PDXDC1	H3BND4	22.7658	22.5777	22.6332	17.8957	17.9289	18.4642	+	0	4.72604	4.56262	46	0.0642458
PDZD8	Q8NEN9	16.6364	16.8086	17.0314	14.635	14.8856	14.8328	+	0	3.92161	2.04101	18	0.0251397
PEAK1	Q9H792	16.5621	16.203	16.409	14.4345	14.2116	13.7121	+	0.000258065	3.17533	2.27201	37	0.051676
PELO	Q9BRX2	17.5041	17.0599	17.3525	14.4957	14.017	15.054	+	0.000544292	2.98199	2.78326	63	0.0879888
PELP1	C9JFV4	20.5689	20.3402	20.2866	14.8087	14.5471	15.1577	+	0	5.02886	5.56072	87	0.121508
PES1	O00541	17.6207	17.6624	17.1023	13.3788	13.8201	13.074	+	0	3.86091	4.03749	178	0.248603
PEX14	O75381	19.0704	18.6524	18.8031	16.9371	15.0746	15.2068	+	0.00149202	2.14591	3.10247	99	0.138268
PEX3	P56589	17.7175	17.4286	17.2597	14.3682	14.1977	16.4841	+	0.00578155	1.51594	2.45194	2	0.0027933
PEX5	B4E0T2	16.0578	16.1081	15.4688	11.1366	13.7481	12.9448	+	0.00296427	1.82475	3.26846	29	0.0405028
PFKL	P17858	17.5261	17.4313	17.5707	14.1409	13.5101	14.1596	+	0	4.09546	3.5725	178	0.248603
PGAM5	A0A994J4Y8	19.1513	19.2515	19.1695	15.8707	15.5172	16.1191	+	0	4.33749	3.35512	0	0
PGRMC1	O00264	16.6115	16.8868	16.5362	13.2822	13.2083	13.6804	+	0	4.26505	3.28791	128	0.178771
PGRMC2	O15173	16.6197	16.9222	16.9912	11.5464	12.0402	13.5809	+	0.000541048	2.69336	4.45519	112	0.156425
PHAF1	Q9BSU1	15.6033	16.7854	16.3619	11.1485	13.7346	10.5963	+	0.00241259	1.90027	4.42377	3	0.00418994
PHF21A	Q96BD5	16.8554	17.167	16.909	13.608	13.816	13.9521	+	0	4.6707	3.1851	19	0.0265363
PHF5A	Q7RTV0	17.7366	17.6997	17.7804	15.1035	15.2578	15.3854	+	0	5.09729	2.48999	133	0.185754
PHF6	A0A0D9SGE8	16.5504	16.4364	17.0721	14.8445	14.4352	14.6467	+	0.000357349	3.06296	2.04415	156	0.217877
PHRF1	Q9P1Y6	16.3958	15.6809	15.5497	13.4481	14.0712	13.6826	+	0.000607143	2.58831	2.14152	37	0.051676
PHTF1	Q9UMS5	15.3915	15.3337	15.3631	12.5389	13.008	13.443	+	0.000241011	3.082	2.36615	0	0
PHTF2	Q8N3S3	20.5775	20.181	20.1816	15.8031	16.0067	15.9554	+	0	5.14385	4.39165	0	0
PI4KA	P42356	18.6734	18.6769	18.4872	15.1333	15.3893	16.6051	+	0.000820948	2.49768	2.90323	30	0.0418994
PI4KB	A0A0B4J1S8	15.2936	14.9969	15.4182	13.8342	14.0479	12.8617	+	0.00246016	1.89446	1.655	5	0.00698324
PICALM	H0YEH1	21.598	21.2152	21.2995	13.3695	14.0718	13.826	+	0	5.25766	7.61513	78	0.108939
PICALM	Q13492	22.4167	22.3423	22.2673	16.4024	16.8263	16.4627	+	0	5.69538	5.77828	78	0.108939
PIGG	Q5H8A4	16.8888	17.0233	17.1198	13.0478	13.7726	13.597	+	0	3.99443	3.53812	0	0
PIGS	A0A994J7M6	17.3827	17.2855	17.1229	14.3999	14.6713	14.2142	+	0	4.3036	2.8352	0	0
PIGU	Q9H490	16.4099	17.6242	17.6423	14.8654	13.8335	12.992	+	0.00166587	2.09726	3.32848	17	0.023743
PIK3C2A	O00443	23.5315	23.7899	23.8647	18.4988	19.3243	18.5984	+	0	4.2168	4.92154	8	0.0111732
PIK3C3	Q8NEB9	15.6701	15.8219	15.9404	14.4077	13.914	14.6044	+	0.000618182	2.62032	1.50209	27	0.0377095
PIK3CA	P42336	17.4233	17.3491	17.2787	14.7911	13.4436	14.8294	+	0.000685631	2.5506	2.99562	1	0.00139665
PIK3R4	Q99570	20.0587	19.6992	19.9617	16.4382	16.885	16.6938	+	0	4.36563	3.23422	9	0.0125698
PIKFYVE	Q9Y2I7	15.1985	15.5129	15.666	13.4879	13.3074	14.2733	+	0.0011849	2.24875	1.76963	3	0.00418994
PIP4K2A	P48426	15.4754	15.9898	16.0334	13.7765	13.1929	13.3513	+	0.000258603	3.17699	2.39268	33	0.0460894
PIP4K2C	Q8TBX8	16.1697	15.4478	14.8817	13.6514	12.6013	13.337	+	0.00185832	2.04516	2.30315	59	0.0824022
PKN1	Q16512	19.3933	18.9277	19.4007	15.3694	15.2851	15.7406	+	0	4.25072	3.77553	7	0.00977654
PKP4	Q99569	15.2886	15.3427	15.9118	13.6502	13.6375	12.4618	+	0.00134154	2.16458	2.26454	11	0.0153631
PLAA	Q9Y263	17.7179	16.878	17.9982	14.9218	16.5777	13.8792	+	0.00944528	1.31761	2.40513	28	0.0391061
PLD3	Q8IV08	18.0235	18.4426	18.4515	15.183	14.9985	15.7691	+	0.000150121	3.41021	2.98895	75	0.104749
PLIN3	O60664	21.304	20.9381	21.327	15.6751	15.3542	17.207	+	0.000467727	3.02313	5.11092	108	0.150838
PLOD1	Q02809	19.2536	19.0101	19.1401	14.6928	14.9733	15.8568	+	0.00015122	3.42178	3.96033	92	0.128492
PLRG1	O43660	16.8421	16.2404	17.0466	12.3508	13.4838	13.4419	+	0.000523266	2.91268	3.61749	108	0.150838
PML	P29590	19.9867	19.8046	19.8608	17.4092	17.8366	16.184	+	0.00113583	2.27384	2.74077	71	0.099162
PMS1	P54277	19.3143	18.8539	19.2251	16.1149	15.9557	15.3628	+	0.000172943	3.60748	3.31994	70	0.0977654
PNN	Q9H307	16.6666	17.4053	16.7023	11.6094	12.5695	14.0548	+	0.00114397	2.29243	4.18016	166	0.231844
PNPLA6	Q8IY17	17.3102	17.4341	17.4783	14.1327	13.5298	14.4509	+	0.000170799	3.59557	3.3697	9	0.0125698
PNPLA8	Q9NP80	15.375	15.0777	15.086	13.119	14.0452	13.5699	+	0.00115072	2.30871	1.60151	0	0
POGZ	A0A8V8TQ67	17.9131	17.7598	17.5064	15.7769	15.4014	15.5552	+	0.000192547	3.73864	2.1486	0	0
POLR1A	O95602	17.0512	17.044	17.5867	14.4186	13.1668	14.2388	+	0.000490132	2.80224	3.28591	22	0.0307263
POLR1B	Q9H9Y6	16.0355	16.1046	16.2292	14.1543	14.1861	14.7673	+	0.000541818	2.97194	1.75385	23	0.0321229
POLR2A	A0A6Q8PGB0	19.0751	19.1674	19.1673	16.1222	17.5815	16.1139	+	0.0012896	2.17929	2.53074	0	0
POLR2B	P30876	20.1589	19.9219	20.2006	16.5868	17.0492	16.1796	+	0.000188164	3.71111	3.48858	130	0.181564
POLR2C	P19387	15.6644	16.24	17.0643	14.7928	12.8629	13.7276	+	0.00375833	1.66698	2.52843	73	0.101955
POLR2J2	A6NFM0	14.3765	15.4837	15.851	13.7999	13.9161	13.4036	+	0.00582505	1.50738	1.53051	7	0.00977654
POLR3F	A0A8V8TLI4	18.7453	17.6776	19.5015	13.9894	13.8843	13.3996	+	0.00046729	3.02302	4.88368	0	0
POM121	Q96HA1	19.9511	19.5488	19.4613	15.165	14.9782	17.2077	+	0.00116405	2.21638	3.87004	75	0.104749
POMGNT1	A0A8I5KNB7	15.0799	15.5707	15.8398	13.4083	13.272	12.9843	+	0.000356322	3.05822	2.27527	0	0
POP1	Q99575	15.5614	15.5722	16.0279	13.726	12.9465	13.086	+	0.000463392	3.0092	2.46767	73	0.101955
POP4	O95707	18.8343	17.4441	17.8659	15.818	15.51	15.33	+	0.00110712	2.33786	2.49544	18	0.0251397
POR	H0Y4R2	19.049	18.7708	18.669	14.4614	15.0306	15.2499	+	0	3.93945	3.91563	31	0.0432961
PPA1	Q15181	15.7906	15.341	15.9108	12.9837	12.663	13.4843	+	0.000357006	3.06095	2.6371	200	0.27933
PPFIBP1	Q86W92	15.9393	15.7757	15.5491	14.0466	13.6447	13.5434	+	0.000288037	3.33763	2.00978	23	0.0321229
PPIF	P30405	15.178	14.3726	14.7225	12.642	12.2626	11.6793	+	0.000630603	2.66711	2.56309	53	0.0740223
PPIL4	Q8WUA2	15.2334	15.4716	15.606	10.9842	12.7153	13.6535	+	0.00364831	1.71244	2.986	213	0.297486
PPL	O60437	20.8721	20.3712	20.6544	18.3357	16.9405	18.1733	+	0.000932414	2.43004	2.81608	6	0.00837989
PPP1R10	Q96QC0	20.4093	19.0147	19.3238	14.5223	15.1021	14.6516	+	0.000288372	3.33793	4.82394	158	0.22067
PPP1R12A	O14974	21.4744	20.831	20.8608	16.5889	16.3383	16.7144	+	0	4.34661	4.50818	145	0.202514
PPP1R18	A0A0G2JHC2	21.4106	20.5783	20.8037	16.6586	17.806	16.6356	+	0.000542805	2.97545	3.89748	22	0.0307263
PPP3CA	Q08209	15.2681	15.6353	16.2284	14.2572	14.4383	13.6909	+	0.00233941	1.93382	1.58182	31	0.0432961
PPP6R1	Q9UPN7	17.1085	15.9007	15.7023	12.6363	13.9832	12.6571	+	0.00155759	2.13341	3.145	50	0.0698324
PPP6R3	Q5H9R7	18.3213	18.1485	18.4725	15.2738	15.3962	15.4138	+	0	5.04782	2.95283	116	0.162011
PRAG1	Q86YV5	13.7156	13.7689	14.1205	11.9377	12.835	11.8807	+	0.00160385	2.10694	1.6505	2	0.0027933
PRDM2	Q13029	16.5078	16.3963	16.5615	13.8716	13.9156	11.5746	+	0.00237557	1.91445	3.36793	5	0.00698324
PREB	Q9HCU5	20.2498	20.8365	20.6195	14.7399	15.9934	15.7307	+	0.000168478	3.57878	5.08059	7	0.00977654
PRKAA1	Q13131	17.5125	17.4243	17.3845	14.0669	14.5658	14.3213	+	0	4.51463	3.12243	18	0.0251397
PRKAR2A	A0A9L9PXM7	17.0698	17.5467	17.3105	14.7398	14.379	14.7984	+	0	3.8261	2.66989	0	0
PRP4K	Q13523	19.7476	19.6774	19.1263	16.5833	16.1381	17.4789	+	0.000820368	2.4938	2.78367	131	0.182961
PRPF3	O43395	23.4308	23.2275	23.3924	17.7722	17.2096	17.7944	+	0	5.05159	5.7582	168	0.234637
PRPF4	O43172	19.9458	19.4204	19.8073	15.9406	17.024	16.4721	+	0.000247505	3.12333	3.24559	148	0.206704
PRPF40A	H0YG38	15.5551	15.7469	16.3538	12.61	12.2968	13.8089	+	0.00110786	2.33845	2.98001	195	0.272346
PRPF40A	A0A7N4I394	22.4839	22.3393	22.5316	17.8622	18.0875	17.3416	+	0	4.47841	4.6878	0	0
PRPF6	O94906	20.922	20.6893	20.9449	17.7187	18.2999	18.0319	+	0	3.95987	2.83524	180	0.251397
PRRC2A	P48634	18.9023	18.4935	18.7688	16.3454	16.2356	16.8427	+	0.00027525	3.26926	2.24693	212	0.296089
PSMC1	P62191	19.7802	19.9617	20.0698	15.6113	16.5592	15.6164	+	0.000171983	3.59853	4.00825	195	0.272346
PSMC4	P43686	18.7208	18.6613	19.1899	15.3292	14.8082	14.4913	+	0.000194357	3.75264	3.9811	210	0.293296
PSMC6	A0A087X2I1	19.8553	19.7337	19.8262	15.0409	15.8882	15.5681	+	0	4.17792	4.30604	179	0.25
PSMD13	Q9UNM6	15.9279	15.0059	16.2072	13.9017	13.5141	12.2578	+	0.00305252	1.81003	2.4891	160	0.223464
PSMD6	Q15008	16.0068	15.5287	15.0999	12.4047	11.3046	13.5937	+	0.00238636	1.92382	3.1108	187	0.261173
PSTPIP2	Q9H939	17.1931	17.291	17.5188	14.7546	14.8575	15.4578	+	0.00026188	3.18987	2.31101	4	0.00558659
PTDSS1	P48651	19.2364	19.1837	18.8255	14.1506	13.7218	12.0371	+	0.000471254	3.03342	5.77867	14	0.0195531
PTK2	A0A8Q3WLM4	16.2663	16.1475	16.5982	12.4771	12.2789	13.6832	+	0.000491344	2.81018	3.52426	0	0
PTPN1	P18031	21.7671	21.4083	21.5618	17.2442	18.5143	17.2646	+	0.000240543	3.07826	3.9047	124	0.173184
PTPN12	Q05209	18.0468	17.8796	18.0281	15.6409	14.5247	14.988	+	0.000357692	3.06311	2.93365	67	0.0935754
PTPN2	P17706	15.0342	15.0662	14.268	13.8641	11.5307	10.9195	+	0.00876381	1.34374	2.68467	1	0.00139665
PTRH2	J3KQ48	15.9307	16.6651	17.0327	14.641	14.7008	14.4948	+	0.00111828	2.37229	1.93062	31	0.0432961
PUM1	Q5T1Z8	18.0567	17.9926	17.8546	14.8923	14.793	15.0466	+	0	5.25761	3.05735	64	0.0893855
PURA	Q00577	14.3044	15.4938	15.0231	12.5012	12.3213	12.6337	+	0.00061959	2.62797	2.45501	55	0.0768156
PWP2	Q15269	14.0804	14.9246	15.5344	12.1555	12.4008	12.3269	+	0.000980312	2.4018	2.55204	50	0.0698324
PXDN	Q92626	16.5562	16.3227	16.6021	14.6184	14.8879	13.1096	+	0.00296264	1.82318	2.28836	2	0.0027933
PXN	A0A1B0GTU4	18.6941	18.2062	17.9927	15.4264	16.5336	15.0009	+	0.00115967	2.20658	2.64399	82	0.114525
PYCR1	P32322	17.9845	17.3439	17.6493	14.0902	12.7821	14.3346	+	0.000487725	2.79368	3.92361	44	0.0614525
PYGB	P11216	17.809	17.4419	17.8542	14.4017	13.3292	14.4794	+	0.000245788	3.11609	3.63158	71	0.099162
PYGL	P06737	14.9344	15.1777	15.9851	13.8651	13.9887	12.8428	+	0.00369053	1.69326	1.8002	74	0.103352
QSER1	A0A3B3IRW6	16.33	15.8317	15.6172	13.7832	14.4723	13.4403	+	0.00113144	2.26916	2.02773	0	0
R3HCC1L	Q7Z5L2	16.468	15.8872	16.3732	12.0175	12.8739	12.9288	+	0.00028737	3.33606	3.63605	24	0.0335196
RAB10	P61026	22.5774	22.8854	23.0897	15.4556	15.6108	17.1855	+	0.000164021	3.53332	6.76685	176	0.24581
RAB11B	Q15907	17.7268	18.1647	18.3607	14.3928	12.7227	14.0774	+	0.000510274	2.87406	4.35311	125	0.174581
RAB11FIP5	A0A1B0GTL5	21.2126	20.7321	20.9978	17.0909	18.0763	17.1824	+	0.000280226	3.29565	3.53096	23	0.0321229
RAB13	P51153	16.4654	17.1905	17.2801	14.2478	14.7896	13.3894	+	0.00112205	2.37876	2.8364	128	0.178771
RAB14	P61106	18.423	18.6439	18.6184	14.7774	15.5439	14.4562	+	0.000150485	3.4132	3.63597	151	0.210894
RAB18	Q9NP72	14.94	15.3847	15.2677	12.5128	11.6235	14.3796	+	0.00886435	1.34064	2.35883	84	0.117318
RAB1A	P62820	16.1956	16.9792	15.9194	14.3154	14.5409	14.8714	+	0.00155664	2.13259	1.78882	195	0.272346
RAB21	Q9UL25	17.6579	17.7701	17.6405	13.8226	14.0872	13.2354	+	0	4.005	3.97445	131	0.182961
RAB23	Q9ULC3	17.0817	17.2295	17.5611	12.8117	16.236	13.9387	+	0.00835721	1.36018	2.96195	5	0.00698324
RAB2B	Q8WUD1	15.1742	15.4801	15.4685	13.0406	13.9516	12.7631	+	0.00110126	2.32846	2.12253	58	0.0810056
RAB34	Q9BZG1	17.4347	17.7917	18.2762	12.6948	13.9691	13.8858	+	0.000240777	3.07846	4.31763	37	0.051676
RAB35	Q15286	17.8979	17.7712	17.2555	15.5591	13.7777	14.9642	+	0.00134568	2.16801	2.87458	165	0.230447
RAB3B	P20337	15.6305	16.4796	16.5885	12.9326	14.6084	13.8013	+	0.00246292	1.89661	2.45212	131	0.182961
RAB3GAP1	A0A8J9AUI2	20.6066	20.6299	20.5174	17.0923	16.0569	16.8263	+	0.000176638	3.6374	3.92614	0	0
RAB3GAP2	A0A8I5KZB3	19.8143	20.0208	20.2868	15.5303	16.3726	16.2465	+	0.000196203	3.75786	3.99087	0	0
RAB3IL1	E9PK89	18.2059	17.5707	18.1944	14.9944	14.6422	15.9713	+	0.000808926	2.46352	2.78769	0	0
RAB5C	P51148	19.0529	16.9166	18.2112	13.9342	14.3036	14.0211	+	0.000818054	2.48775	3.97395	148	0.206704
RABEP1	Q15276	18.7148	18.8532	18.9234	15.3242	15.5585	14.9837	+	0	4.42655	3.54167	54	0.075419
RABGEF1	E9PFK9	16.5268	17.8473	17.2627	12.9679	14.2536	14.8265	+	0.00186714	2.05537	3.19624	0	0
RAC1	A0A994J6T1	20.2867	20.4424	20.251	14.3858	15.129	15.7412	+	0.000190184	3.72403	5.24137	0	0
RAD21	O60216	18.1293	17.8066	18.7266	14.4506	15.1578	15.1296	+	0.000249246	3.13155	3.30816	133	0.185754
RAD50	Q92878	19.1226	18.8903	19.2196	17.5711	17.3861	15.9513	+	0.00309776	1.80856	2.108	146	0.203911
RAE1	E9PQ57	18.9493	18.7357	18.9278	16.6935	15.4063	15.3713	+	0.000623853	2.64065	3.04723	112	0.156425
RAI1	Q7Z5J4	19.1802	18.4561	18.7887	15.5002	15.5643	15.9338	+	0.000177905	3.64328	3.14223	89	0.124302
RAI14	Q9P0K7	23.5528	23.5746	23.6303	19.076	18.4176	18.9662	+	0	4.69294	4.76597	121	0.168994
RALA	P11233	17.1248	17.2457	16.9884	15.1486	14.6031	12.3935	+	0.0038027	1.65524	3.07125	23	0.0321229
RALB	P11234	18.1892	18.0236	17.531	15.0168	15.3281	14.8583	+	0.000163588	3.53133	2.84686	17	0.023743
RALGAPA1	A0A1B0GUI1	19.3419	19.3762	19.5046	15.882	15.4085	16.1205	+	0	4.12932	3.60396	11	0.0153631
RALGAPB	Q86X10	20.8897	20.5055	20.5206	19.3893	16.1574	16.0213	+	0.00670392	1.44674	3.44929	12	0.0167598
RANBP6	O60518	16.7447	16.8367	16.767	12.9705	14.077	12.778	+	0.000462107	3.00688	3.50766	54	0.075419
RANBP9	Q96S59	17.2283	17.3894	18.2958	12.8325	12.7055	13.5453	+	0.000149038	3.39637	4.61008	38	0.0530726
RAPH1	C9K0J5	19.734	17.8266	17.0978	13.1604	12.7263	13.232	+	0.000677233	2.52948	5.17987	75	0.104749
RASSF8	Q8NHQ8	16.0613	16.9728	16.7159	14.888	14.0562	13.4938	+	0.00161749	2.12548	2.43731	17	0.023743
RB1	P06400	21.623	20.1862	21.1978	16.1666	16.381	15.8064	+	0.000291765	3.35892	4.88431	37	0.051676
RB1CC1	Q8TDY2	17.3031	17.1952	17.4097	14.9754	14.8357	13.2274	+	0.00115678	2.19781	2.95652	11	0.0153631
RBBP6	Q7Z6E9	19.4276	18.4153	19.1216	17.0344	15.821	15.8621	+	0.00113657	2.27879	2.74895	147	0.205307
RBM12	Q9NTZ6	16.3413	16.1113	16.5797	12.1609	11.4248	13.8996	+	0.00128801	2.17383	3.849	35	0.0488827
RBM15	Q96T37	20.2512	19.6957	20.5341	15.7136	16.2314	15.6532	+	0	3.81879	4.29427	127	0.177374
RBM17	Q96I25	16.397	16.0582	16.3115	13.8628	13.7191	14.6055	+	0.000482201	2.7692	2.1931	206	0.287709
RBM19	Q9Y4C8	18.4105	17.8958	18.088	14.7417	13.7855	14.6139	+	0.000152522	3.43984	3.75107	23	0.0321229
RBM27	Q9P2N5	18.2961	18.2761	18.2953	17.0888	15.5312	17.3615	+	0.00894587	1.33639	1.6287	165	0.230447
RBM4	Q9BWF3	19.1055	19.0218	19.3938	15.1326	15.6305	14.8069	+	0	3.94492	3.98369	82	0.114525
RBM45	Q8IUH3	15.1548	14.7937	15.1168	12.8446	13.8541	12.4281	+	0.00219549	1.97012	1.97951	2	0.0027933
RBM5	P52756	16.7749	16.7911	16.988	14.3343	13.8502	14.9641	+	0.000482591	2.7692	2.46851	99	0.138268
RBMS3	A0A1B0GUW5	16.3945	17.0829	17.306	12.5187	13.5622	11.9891	+	0.000502954	2.8544	4.23777	23	0.0321229
RBPJ	Q06330	16.2655	16.1347	16.3284	13.261	14.0386	13.8326	+	0.000289382	3.34404	2.53213	11	0.0153631
RC3H1	Q5TC82	17.968	17.748	17.7527	12.5829	12.991	12.9573	+	0	5.31384	4.97917	6	0.00837989
RCC1	P18754	18.3051	18.4939	18.3948	14.6973	14.0213	15.0009	+	0.000185075	3.69232	3.82481	143	0.199721
RCN1	Q15293	14.8991	15.0022	15.3456	13.6671	13.4751	13.5995	+	0.00027991	3.29516	1.50173	107	0.149441
RCN2	Q14257	16.655	16.8526	17.0583	12.4413	13.9776	13.7955	+	0.000624331	2.64118	3.45051	208	0.290503
RCOR1	Q9UKL0	14.2809	15.116	15.1202	13.824	12.3273	10.9743	+	0.0091966	1.32702	2.46386	63	0.0879888
RDX	A0A2R8Y5S7	18.918	19.0996	19.0524	15.2626	15.1321	15.2465	+	0	6.21119	3.80959	0	0
RECQL	P46063	21.3226	21.4396	21.4087	17.2026	17.2987	17.822	+	0	4.44923	3.9492	69	0.0963687
REEP4	Q9H6H4	18.816	18.4906	18.9122	16.559	16.7019	16.2819	+	0.000176136	3.63369	2.22534	4	0.00558659
REPS1	Q96D71	16.8172	16.9622	17.3634	12.6779	11.5473	13.178	+	0.000239845	3.07255	4.57987	69	0.0963687
RER1	O15258	19.6176	19.6174	19.6925	14.5438	13.7479	14.6908	+	0	4.25961	5.31501	8	0.0111732
RERE	Q9P2R6	14.7109	14.8781	15.1305	13.5321	11.5484	13.63	+	0.00846947	1.35844	2.00301	3	0.00418994
RETSAT	Q6NUM9	16.323	16.3302	16.7124	13.8987	13.9816	12.102	+	0.00161455	2.12309	3.12774	0	0
RFC1	P35251	17.4152	16.9928	17.7074	13.5389	13.6222	13.8171	+	0	4.11601	3.71241	129	0.180168
RFC3	P40938	15.5657	15.3542	15.6942	13.7336	11.6386	11.4571	+	0.00234609	1.94042	3.26161	120	0.167598
RFLNB	Q8N5W9	18.8502	18.9087	19.3525	12.5032	13.8511	13.5767	+	0.000185907	3.69362	5.72682	90	0.125698
RFTN1	Q14699	15.0829	15.4989	15.0232	13.6444	13.633	13.5921	+	0.000286044	3.33114	1.57851	10	0.0139665
RFX1	P22670	18.6967	18.2142	18.6191	14.9693	14.5139	15.2914	+	0.000190769	3.72649	3.58515	78	0.108939
RGPD5;RGPD6	Q99666	17.2071	16.6697	16.8484	14.0419	13.5259	11.4224	+	0.00172176	2.05999	3.91168	177	0.247207
RGPD8	O14715	18.0155	17.7288	17.4126	13.9291	14.5299	15.1408	+	0.000520524	2.90952	3.1857	178	0.248603
RHEB	Q15382	19.0899	19.3594	19.4674	12.0783	14.3515	14.4855	+	0.00054232	2.70102	5.66715	50	0.0698324
RHOG	P84095	20.5676	20.4038	20.6704	17.4138	15.6184	17.1119	+	0.00061865	2.62118	3.83257	14	0.0195531
RHOT1	Q8IXI2	16.312	16.2086	16.6508	14.9282	13.7433	14.7497	+	0.00166287	2.09026	1.91673	5	0.00698324
RIF1	Q5UIP0	19.4086	19.2592	19.3942	17.2132	15.596	16.6566	+	0.000985666	2.41366	2.86542	170	0.23743
RINT1	Q6NUQ1	19.0418	19.5396	19.478	16.063	15.4547	15.3757	+	0.000202946	3.80882	3.72197	8	0.0111732
RIOX1	Q9H6W3	15.4837	15.8874	15.8565	14.0066	12.4965	13.248	+	0.00113071	2.26756	2.49217	8	0.0111732
RMDN3	Q96TC7	15.7252	16.1398	16.3788	13.5131	12.1724	12.0572	+	0.000625767	2.64375	3.50037	2	0.0027933
RMI1	Q9H9A7	15.4455	15.063	15.1115	12.0733	13.1568	14.0258	+	0.00376815	1.67124	2.12139	1	0.00139665
RNASEK-C17orf49	H0YIS7	16.2437	16.24	16.6013	14.155	12.4996	13.5458	+	0.000977657	2.39672	2.96156	20	0.027933
RNF114	Q9Y508	16.2073	16.215	16.1556	13.1223	13.9423	12.9426	+	0.000247012	3.12273	2.85685	20	0.027933
RNF121	Q9H920	18.1214	18.1357	17.9766	12.9977	11.3819	12.3428	+	0.000173184	3.60965	5.8371	0	0
RNF149	Q8NC42	20.4303	20.398	20.6123	15.8614	15.6977	15.7187	+	0	6.21687	4.72092	0	0
RNF2	Q99496	19.0126	18.6978	18.1475	14.6035	14.6594	14.4788	+	0	4.00973	4.03873	67	0.0935754
RNF20	Q5VTR2	20.6138	20.1588	20.3304	16.0962	18.2532	16.4503	+	0.00148564	2.13893	3.43444	62	0.0865922
RNF213	A0A0A0MTC1	18.36	18.4162	18.9136	15.5146	17.3612	16.2128	+	0.00333333	1.75049	2.20039	23	0.0321229
RNF214	Q8ND24	18.579	18.1523	18.3746	15.7527	15.6713	15.9538	+	0	4.18137	2.57604	36	0.0502793
RNF40	O75150	21.064	20.6919	20.8812	18.0984	16.7532	16.4007	+	0.000542745	2.70131	3.79494	50	0.0698324
RNH1	P13489	19.29	19.0327	19.2825	15.8988	15.6308	15.6753	+	0	5.09134	3.46679	70	0.0977654
RNPEP	Q9H4A4	15.4677	16.0192	15.9981	11.568	13.9976	14.0933	+	0.00695261	1.43445	2.60868	50	0.0698324
RO60	P10155	19.1361	19.1751	19.5747	14.7992	15.341	14.3203	+	0.0002	3.78501	4.4751	37	0.051676
ROBO1	Q9Y6N7	14.5272	14.7501	14.2752	11.5443	13.5519	13.0183	+	0.00822041	1.37427	1.8127	21	0.0293296
ROCK2	A0A8V8TL82	22.0308	21.8106	21.8169	18.3516	18.4716	17.8568	+	0	4.26644	3.65943	0	0
RPAP3	Q9H6T3	20.2894	20.24	20.7262	16.6535	16.6309	18.0255	+	0.000615849	2.61604	3.31526	114	0.159218
RPL19	A0A7I2YQG2	21.9956	21.8176	21.573	19.4268	15.1512	18.8617	+	0.00809798	1.38021	3.98218	0	0
RPL32	F8W727	23.4513	23.25	23.6661	21.3726	21.4746	21.0285	+	0.000165775	3.55504	2.16389	184	0.256983
RPL9	A0A2R8Y5Y7	19.378	20.0776	20.2184	16.7887	14.836	16.4659	+	0.00112054	2.37592	3.86113	0	0
RPN2	A0A994J5J1	21.6176	21.6636	21.8697	16.4769	16.2438	16.4005	+	0	6.07403	5.34323	0	0
RPRD1B	Q9NQG5	16.1418	15.9625	16.315	13.3405	12.651	13.9851	+	0.000632068	2.67381	2.81425	108	0.150838
RPRD2	Q5VT52	20.6841	20.3779	20.478	18.9148	17.8609	17.101	+	0.00171971	2.05908	2.55444	126	0.175978
RPS19BP1	Q86WX3	17.5314	17.3969	17.9817	14.1847	14.8422	13.6401	+	0.000469925	3.02792	3.41428	69	0.0963687
RPS20	A0A7P0S5H5	19.4957	19.8706	20.4564	13.8535	12.7878	14.57	+	0.000288708	3.33934	6.20379	0	0
RPS24	A0A2R8YD14	18.324	18.3996	18.683	11.1608	14.7695	15.0527	+	0.0036017	1.72756	4.80786	0	0
RPS6KA1	Q15418	16.7043	16.7866	16.8126	15.8209	13.6545	15.1697	+	0.00821254	1.37066	1.8861	19	0.0265363
RRAS	P10301	17.2885	16.8742	17.4379	14.2906	13.6623	14.0304	+	0.000183432	3.68284	3.20576	10	0.0139665
RRAS2	P62070	17.7112	16.3794	16.5177	14.3232	14.8198	15.161	+	0.0023622	1.90097	2.10145	20	0.027933
RRBP1	Q9P2E9	22.9533	22.6823	22.7369	17.5024	17.8692	18.0187	+	0	5.05416	4.99407	172	0.240223
RREB1	Q92766	15.6946	16.1703	16.7109	13.3308	13.4396	13.4688	+	0.000251521	3.14117	2.77885	63	0.0879888
RRP12	Q5JTH9	16.2539	16.3059	16.3522	13.4208	13.0651	13.4887	+	0	4.61049	2.97912	176	0.24581
RSF1	Q96T23	15.1896	14.9849	14.7994	12.9876	13.4088	13.3476	+	0.000273731	3.26226	1.74336	89	0.124302
RSPH10B2	B2RC85	19.2873	18.9521	18.9608	12.4762	11.4348	10.5451	+	0.000192248	3.73703	7.58136	0	0
RTN3	O95197	16.7219	16.8325	17.0866	13.4247	12.6214	14.0936	+	0.000509402	2.87252	3.50044	54	0.075419
RTN4	Q9NQC3	15.9168	16.1564	16.1219	13.1525	13.4625	13.5872	+	0	4.23684	2.66429	169	0.236034
S100A16	Q96FQ6	16.7142	16.404	16.0615	12.4004	13.373	13.0811	+	0.000271335	3.24946	3.4417	10	0.0139665
S100A6	P06703	17.9626	18.2902	18.299	10.6368	11.1897	12.5248	+	0.000162943	3.52821	6.73349	72	0.100559
S1PR1	P21453	15.649	14.9115	15.0086	12.5147	10.6677	12.4847	+	0.0014902	2.14202	3.30063	0	0
SAFB	Q15424	22.4518	22.5768	22.6563	16.7051	16.439	16.7737	+	0	6.02329	5.92238	206	0.287709
SAFB2	Q14151	24.5071	24.3469	24.4976	18.1339	18.179	17.097	+	0	4.30921	6.64726	185	0.25838
SAP18	O00422	14.8337	15.0309	14.6681	13.1022	13.7804	11.4535	+	0.0080941	1.37956	2.06558	167	0.23324
SARNP	F8VZQ9	18.6287	16.9123	18.6648	14.7532	13.7373	13.2048	+	0.00115908	2.32169	4.17016	213	0.297486
SARS1	Q5T5C7	16.4825	16.9702	17.7428	14.6001	14.609	15.2776	+	0.00122733	2.18597	2.23629	56	0.0782123
SART3	Q15020	17.9873	18.0483	19.1409	14.8617	14.5758	14.8606	+	0.000251777	3.14258	3.6261	198	0.276536
SASS6	Q6UVJ0	16.8738	16.1773	17.0522	13.0956	13.7308	14.0712	+	0.000498745	2.84594	3.06854	0	0
SCAMP1	O15126	19.8826	19.4563	19.819	15.4392	16.0157	14.8535	+	0.000165113	3.53998	4.28317	19	0.0265363
SCAMP2	O15127	16.4463	16.5292	16.4326	14.1624	14.1436	13.3553	+	0.000262156	3.19	2.58226	9	0.0125698
SCAMP3	O14828	18.2362	18.8634	18.9346	13.4196	14.5063	14.1999	+	0.000163804	3.53256	4.63613	56	0.0782123
SCAMP4	Q969E2	17.421	17.3902	17.602	13.9081	10.6643	12.6163	+	0.00117887	2.23582	5.07486	2	0.0027933
SCD5	Q86SK9	18.0083	18.257	18.6772	13.9662	14.489	14.0526	+	0	4.08642	4.14489	0	0
SCFD1	Q8WVM8	20.8713	20.9685	20.7201	17.5565	15.3379	17.4955	+	0.00114026	2.28285	4.05668	81	0.113128
SCFD2	Q8WU76	16.2626	16.2017	16.9542	14.0542	14.0957	13.7568	+	0.00025567	3.16228	2.50391	2	0.0027933
SCML2	Q9UQR0	17.8071	17.6905	16.3808	14.2822	13.5831	14.4445	+	0.000925394	2.42132	3.18953	120	0.167598
SCN10A	A0A590UJM0	16.827	17.2613	17.1057	13.1577	14.0949	13.6112	+	0.000157761	3.48904	3.4434	0	0
SCYL1	Q96KG9	22.1459	22.2868	22.4424	17.0008	18.3098	16.953	+	0.000294537	3.37349	4.87052	12	0.0167598
SCYL2	A0A0U1RQQ9	22.2694	21.9836	22.3284	17.4839	18.5008	17.6575	+	0.000186186	3.69541	4.31308	95	0.132682
SCYL3	Q8IZE3	14.6532	14.5887	14.8286	13.4231	12.2057	12.3804	+	0.00115389	2.19317	2.02042	34	0.047486
SEC16A	O15027	21.2881	20.8698	21.2468	17.2153	17.5492	17.3263	+	0	4.65949	3.77129	179	0.25
SEC22B	O75396	24.3815	24.4198	24.5201	16.0948	18.7198	16.3218	+	0.000473037	3.03549	7.39498	85	0.118715
SEC23A	Q15436	21.5542	21.1608	21.2866	15.8173	16.7334	16.6866	+	0	3.98364	4.92144	125	0.174581
SEC23B	Q15437	19.1087	18.9523	19.5035	15.4788	15.7828	14.5978	+	0.000270447	3.24505	3.90171	95	0.132682
SEC23IP	Q9Y6Y8	21.7511	21.6495	21.8173	17.6912	17.6557	16.7222	+	0.000198718	3.77831	4.3829	92	0.128492
SEC24A	O95486	20.2542	20.2316	20.2914	16.49	16.2493	16.7286	+	0	4.95322	3.76977	37	0.051676
SEC24B	O95487	21.1744	20.6461	20.6276	16.3031	16.0717	16.4225	+	0	4.59843	4.55026	139	0.194134
SEC24C	P53992	21.6392	21.6076	21.7887	16.7614	16.6403	16.792	+	0	6.55716	4.94727	122	0.170391
SEC24D	O94855	20.2871	20.389	20.6408	17.2878	16.1835	16.4628	+	0.000149218	3.39714	3.79427	4	0.00558659
SEC31A	D6REX3	21.0423	20.6145	20.8025	17.4923	18.6014	18.3284	+	0.000484159	2.77806	2.67908	79	0.110335
SEC61A1	A0A8V8TMZ5	21.2106	21.3739	21.5871	17.0707	17.5134	16.8587	+	0	4.3585	4.24293	0	0
SEC61B	P60468	18.8487	18.5903	19.4321	14.0765	12.1016	14.4247	+	0.000537685	2.67964	5.42276	166	0.231844
SEC63	Q9UGP8	18.1256	18.4091	18.6153	15.0995	15.3213	15.1002	+	0	4.43825	3.20964	64	0.0893855
SEH1L	Q96EE3	19.0639	19.1847	19.2528	15.5814	15.9635	15.7269	+	0	4.97877	3.40987	76	0.106145
SENP1	Q9P0U3	18.2443	17.9558	17.9354	15.3138	15.5524	14.9673	+	0	3.82701	2.76734	13	0.0181564
SENP3	Q9H4L4	18.4513	18.6148	18.6481	16.3279	15.6444	15.9223	+	0.000176387	3.63555	2.6065	136	0.189944
SENP7	Q9BQF6	16.1629	16.1184	15.9088	12.7168	13.0257	13.8004	+	0.000465549	3.01527	2.88238	3	0.00418994
SEPTIN10	B5ME97	17.7955	17.9873	18.1195	11.1251	13.9669	13.8815	+	0.00116478	2.21699	4.97629	1	0.00139665
SEPTIN11	D6RER5	22.0021	21.7447	21.667	17.7155	17.2977	16.5207	+	0.000180495	3.65428	4.62664	158	0.22067
SEPTIN5	G3XAH0	18.5313	17.3625	17.7178	14.5581	13.4804	13.831	+	0.000533572	2.94646	3.91405	0	0
SEPTIN7	E7EPK1	22.3716	22.0992	22.0146	16.7902	15.9982	16.2518	+	0	4.64496	5.81508	175	0.244413
SEPTIN9	Q9UHD8	22.8709	22.5155	22.5153	16.981	16.9161	17.6549	+	0	4.48597	5.44989	200	0.27933
SERPINB5	P36952	16.0467	16.7754	16.7716	13.9532	13.8047	11.5837	+	0.0024437	1.88158	3.41739	3	0.00418994
SERPINB6	A0A087X1N8	14.7397	15.2252	15.0577	12.7585	13.4122	12.2128	+	0.00112357	2.38537	2.213	73	0.101955
SERPINE2	P07093	15.5259	15.4794	15.6563	12.5255	12.934	12.6378	+	0	4.55693	2.85476	1	0.00139665
SETD2	Q9BYW2	17.4901	16.5997	16.6004	14.3069	14.4289	14.001	+	0.000526502	2.92139	2.65113	80	0.111732
SF1	A0A9L9PXR5	21.7508	21.1879	21.1057	15.5826	15.3757	15.846	+	0	4.7139	5.74674	0	0
SF3B5	Q9BWJ5	16.5095	16.2824	16.008	13.7792	11.564	13.7238	+	0.00238095	1.91959	3.24432	141	0.196927
SF3B6	Q9Y3B4	18.7555	18.6373	18.733	14.1438	13.7926	14.5459	+	0	4.4852	4.54784	206	0.287709
SFPQ	A0A8Q3WMA7	22.4107	22.3142	21.9849	18.0818	17.5542	16.5281	+	0.000278027	3.2883	4.84856	0	0
SFXN1	Q9H9B4	17.647	17.4395	17.9033	14.7997	15.8306	15.0476	+	0.000543598	2.70565	2.43725	140	0.195531
SFXN3	A0A8V8TP06	18.9231	18.7516	18.8589	14.6757	15.4026	15.3399	+	0	4.00339	3.70509	0	0
SGO2	Q562F6	18.2318	17.6099	18.1205	15.0781	16.7567	15.9749	+	0.00322944	1.76826	2.05085	22	0.0307263
SGPL1	O95470	16.2046	16.8292	16.8267	11.9798	13.0336	13.9074	+	0.000869806	2.44537	3.64654	15	0.0209497
SH3GL1	Q99961	14.9456	15.2008	15.4341	13.8551	13.6982	12.1186	+	0.00513123	1.58096	1.96952	109	0.152235
SH3PXD2B	A1X283	18.1714	17.7895	17.7989	15.1833	15.0089	15.2207	+	0	4.40167	2.78233	17	0.023743
SHTN1	A0MZ66	19.4802	19.3641	19.3163	17.1171	17.8923	17.4089	+	0.000529307	2.93479	1.91414	100	0.139665
SIN3A	A0A994J7C7	19.8601	19.6558	19.9619	17.2745	16.6308	17.1635	+	0.000182622	3.67501	2.80304	0	0
SKIC3	A0A8V8TMA8	14.946	14.553	15.4873	13.7437	12.579	12.5071	+	0.00244234	1.87828	2.05218	0	0
SKOR1	P84550	18.4684	18.4517	18.7411	13.6984	11.9422	12.5924	+	0.000151775	3.43347	5.80937	2	0.0027933
SLC12A4	Q9UP95	15.9599	16.2902	16.4538	13.7758	13.7618	10.4208	+	0.00628289	1.47559	3.58183	2	0.0027933
SLC16A1	P53985	18.6182	17.8632	18.1588	14.8191	13.2708	12.8243	+	0.000540203	2.68555	4.57533	172	0.240223
SLC16A3	O15427	18.2932	18.1636	18.5121	14.4196	14.486	14.7382	+	0	4.94184	3.77504	17	0.023743
SLC25A1	P53007	18.7579	19.3289	19.087	17.326	17.5663	15.8203	+	0.00364444	1.70864	2.1537	175	0.244413
SLC25A12	O75746	19.1576	19.3791	19.5946	16.6711	16.2995	16.2705	+	0	4.09469	2.96338	66	0.0921788
SLC25A13	Q9UJS0	19.6288	19.8767	20.1982	16.2628	15.8936	16.7835	+	0.000161669	3.51768	3.58791	160	0.223464
SLC27A4	Q6P1M0	19.52	19.9137	19.8431	16.0632	17.2277	17.0017	+	0.000508099	2.86841	2.99473	5	0.00698324
SLC2A1	P11166	18.1558	18.1437	18.0501	15.1582	15.2947	14.35	+	0.000293491	3.36834	3.18222	40	0.0558659
SLC30A5	Q8TAD4	18.6981	18.6406	19.0905	14.9304	13.4913	14.7376	+	0.000251266	3.13903	4.4233	1	0.00139665
SLC30A6	Q6NXT4	20.0667	20.334	20.4543	15.4517	14.6137	14.0771	+	0.000193448	3.7449	5.57083	2	0.0027933
SLC30A7	Q8NEW0	18.1992	18.2722	18.6877	14.5201	13.243	14.6049	+	0.000243376	3.10099	4.2637	2	0.0027933
SLC33A1	O00400	15.3408	16.5179	16.987	13.7686	13.3484	13.083	+	0.00118947	2.25921	2.88187	7	0.00977654
SLC35A2	P78381	17.9296	17.7165	18.4619	13.7303	14.0129	14.4934	+	0.00017689	3.64039	3.95709	1	0.00139665
SLC35D1	Q9NTN3	15.1612	15.4036	15.3875	12.6328	13.8263	13.3391	+	0.00111603	2.35025	2.05138	0	0
SLC35E1	Q96K37	17.8593	18.0431	17.9434	15.4352	15.3841	14.5404	+	0.000259686	3.18006	2.82869	27	0.0377095
SLC38A1	F8VX04	16.4922	17.0544	17.5346	14.3924	13.9719	13.2953	+	0.000541471	2.69397	3.14056	25	0.0349162
SLC38A2	Q96QD8	19.7389	20.2481	20.1745	12.2981	14.6581	14.4751	+	0.000514236	2.89078	6.2434	34	0.047486
SLC39A7	Q92504	21.1484	20.8361	20.6259	14.0168	13.8871	12.0602	+	0.000159794	3.50373	7.54875	41	0.0572626
SLC3A2	A0A7P0Z4P5	20.7888	21.0691	21.2228	16.3935	16.2486	16.1847	+	0	5.33173	4.7513	0	0
SLC9A1	P19634	16.2658	15.8452	16.4684	14.0053	13.7975	12.7997	+	0.00074212	2.51641	2.65899	0	0
SLK	Q9H2G2	18.2531	18.1845	17.9256	15.5453	16.5569	15.598	+	0.000678211	2.53029	2.22102	139	0.194134
SLMAP	A0A994J5K5	18.7744	18.7524	18.9558	16.2699	15.4966	17.1217	+	0.00117289	2.22844	2.53147	0	0
SLTM	Q9NWH9	20.7317	20.4804	20.4758	17.2925	15.9237	15.6904	+	0.000538392	2.96025	4.26044	82	0.114525
SLU7	O95391	15.4931	15.2911	16.0913	13.6821	13.4343	12.5588	+	0.00111453	2.34525	2.40011	118	0.164804
SMAP1	Q8IYB5	19.4529	19.2547	19.4125	14.0617	14.1031	14.3404	+	0	5.99061	5.20493	106	0.148045
SMARCA2	P51531	21.1511	20.9369	21.0001	16.1628	17.8873	16.4902	+	0.0005	2.84767	4.18258	145	0.202514
SMARCA4	Q9HBD4	21.6786	21.6221	21.7347	18.1381	18.3138	17.0477	+	0.000263549	3.19518	3.84527	183	0.255587
SMARCA5	O60264	21.6114	21.4625	21.5344	17.3794	17.1207	17.0443	+	0	5.61206	4.35465	210	0.293296
SMARCAL1	Q9NZC9	19.7231	19.1511	19.5181	15.4881	14.7765	16.3102	+	0.000532143	2.94233	3.93911	4	0.00558659
SMARCB1	G5E975	16.5638	17.0018	16.6349	14.0322	11.9813	12.7223	+	0.000810622	2.46742	3.82158	75	0.104749
SMARCC1	Q92922	20.8488	20.9351	21.2002	17.0374	16.8106	16.329	+	0	4.27427	4.26906	188	0.26257
SMARCC2	F8VXC8	20.1561	20.0938	19.4931	15.4283	15.3224	15.8225	+	0	4.13889	4.38993	164	0.22905
SMARCD1	Q96GM5	15.6833	15.9131	15.2659	13.3744	13.9588	12.141	+	0.0023702	1.90951	2.46267	60	0.0837989
SMARCD2	Q92925	18.1769	18.2929	18.2038	14.9134	14.9666	15.0178	+	0	6.61437	3.25862	65	0.0907821
SMARCD3	Q6STE5	23.1346	22.8072	22.8768	17.1629	17.2623	16.6966	+	0	5.09706	5.89895	29	0.0405028
SMARCE1	Q969G3	16.8673	16.8561	17.2096	13.688	11.5058	13.0803	+	0.00074	2.51131	4.21968	168	0.234637
SMC2	O95347	21.0249	20.9012	20.9606	18.8612	18.8555	17.9479	+	0.000501262	2.85276	2.40739	194	0.27095
SMC3	Q9UQE7	21.7657	21.4656	21.6814	17.4101	18.0806	17.5397	+	0	4.22165	3.96076	194	0.27095
SMC5	Q8IY18	18.4018	17.9458	17.945	14.5375	14.4411	13.7639	+	0.00019375	3.74793	3.85002	3	0.00418994
SMC6	Q96SB8	18.2938	18.1519	17.2399	14.5715	14.9247	15.0896	+	0.000533095	2.94633	3.03327	6	0.00837989
SMG1	Q96Q15	18.2212	18.0069	18.4725	15.1442	15.1217	14.8886	+	0	4.4517	3.18203	14	0.0195531
SMG7	A0A8I5KSL3	17.0743	16.7867	17.0646	12.0032	13.5432	13.3605	+	0.000517361	2.89789	4.00619	0	0
SMG8	Q8ND04	16.6719	16.4385	16.9458	13.8547	12.7093	13.7688	+	0.000523726	2.91414	3.24112	3	0.00418994
SMG9	Q9H0W8	18.7108	18.0131	17.1879	14.3915	12.5484	14.6197	+	0.00115246	2.19009	4.11738	54	0.075419
SMN1	E7EQZ4	19.8344	19.5714	20.1181	15.1264	17.3812	15.4722	+	0.00117587	2.23149	3.84803	123	0.171788
SMPD4	A0A7P0T9J6	21.4457	21.2318	21.3498	18.3545	16.5879	18.144	+	0.000682148	2.54067	3.64696	0	0
SMTN	A0A087WVP4	18.686	18.7924	18.8283	16.6093	16.7329	14.2132	+	0.00429979	1.62438	2.91715	11	0.0153631
SNAP29	O95721	18.0148	17.3659	17.0567	12.3426	13.5053	12.9209	+	0.000283429	3.31451	4.5562	124	0.173184
SNCA	A0A669KBH5	17.8021	17.2825	17.1347	15.5718	14.5212	14.7341	+	0.000681653	2.53861	2.46409	0	0
SNRNP40	Q96DI7	18.6438	18.4921	18.1906	13.2148	14.4333	14.3212	+	0.000295943	3.38504	4.45241	150	0.209497
SNRPA	P09012	21.7143	21.6585	21.5014	16.9067	15.1519	16.2798	+	0.00029108	3.3571	5.51197	194	0.27095
SNTB2	Q13425	17.2994	17.1176	17.9006	15.3493	14.7254	14.7318	+	0.000508532	2.87112	2.50369	26	0.0363128
SNU13	A0A3B3IUA2	16.7763	13.8076	14.1824	12.0741	12.0117	12.2509	+	0.00771994	1.39926	2.80991	0	0
SNW1	G3V3A4	18.0786	17.9633	17.8059	16.5681	13.6986	15.7634	+	0.00754325	1.41412	2.6059	191	0.26676
SNX1	Q13596	16.6479	16.4799	16.706	12.4165	13.9788	10.475	+	0.00244506	1.88231	4.32118	140	0.195531
SNX18	Q96RF0	16.9286	16.7431	17.2486	10.8973	12.6445	10.4166	+	0.000520979	2.91105	5.65392	2	0.0027933
SNX2	O60749	20.2133	20.5049	19.3098	16.0929	16.1004	15.5082	+	0.000272827	3.25495	4.10883	141	0.196927
SNX27	Q96L92	17.155	16.8919	16.6784	13.0855	14.1732	13.9588	+	0.000473485	3.03657	3.16928	4	0.00558659
SNX3	O60493	18.5777	18.4077	18.8753	15.9676	14.4728	14.5957	+	0.000547036	2.71471	3.60826	17	0.023743
SNX6	A0A0A0MRI2	14.636	15.0247	15.5216	11.9932	13.0351	12.0477	+	0.000823864	2.50486	2.70208	42	0.0586592
SNX8	Q9Y5X2	19.2603	18.8148	18.8373	15.5109	15.3674	13.7721	+	0.000538941	2.68206	4.0873	0	0
SNX9	A0A7P0T8C7	21.1795	21.0519	21.3957	15.9079	17.5273	16.9877	+	0.000241245	3.08242	4.40143	0	0
SOAT1	P35610	18.549	19.4918	19.7887	13.8172	14.1494	14.6695	+	0.000154613	3.45521	5.06443	5	0.00698324
SORBS1	Q9BX66	16.1875	15.8404	15.9424	13.851	13.0348	13.6796	+	0.000244094	3.10629	2.46829	17	0.023743
SORBS3	O60504	17.1007	16.7372	17.3504	13.9018	12.1539	13.6342	+	0.000606691	2.58828	3.83277	2	0.0027933
SPAG9	O60271	21.306	21.1094	21.3454	16.8592	16.7769	17.1391	+	0	5.29149	4.32848	151	0.210894
SPART	Q8N0X7	21.9355	21.6841	21.6887	17.7198	18.3353	18.3287	+	0	4.10522	3.6415	103	0.143855
SPCS1	A0A5F9YFS9	15.5085	15.8526	14.9058	13.5412	12.4996	12.7499	+	0.00097832	2.39908	2.49207	0	0
SPCS2	E9PI68	17.5141	17.7198	18.3703	14.6865	15.4475	15.6025	+	0.00061912	2.62329	2.62256	17	0.023743
SPCS3	P61009	19.5294	20.1324	20.2422	15.4244	15.711	14.711	+	0.000178674	3.64641	4.68584	20	0.027933
SPECC1	Q5M775	20.0323	19.8789	19.6008	15.9989	16.3877	16.6332	+	0	4.0099	3.49734	32	0.0446927
SPECC1L	Q69YQ0	20.2958	20.2712	20.333	16.3268	16.6359	16.653	+	0	5.40004	3.76149	28	0.0391061
SPEN	Q96T58	18.9146	18.6981	18.4913	16.0513	16.5433	15.6458	+	0.000243137	3.09925	2.62123	101	0.141061
SQOR	Q9Y6N5	20.3687	20.5277	20.9568	19.0568	15.9316	16.7594	+	0.00448746	1.62011	3.36845	2	0.0027933
SQSTM1	Q13501	20.0418	19.7415	19.5642	15.3355	18.5445	16.32	+	0.00627668	1.47388	3.0492	138	0.192737
SRBD1	Q8N5C6	17.203	17.446	17.7407	14.3975	13.8179	13.1561	+	0.000252803	3.14585	3.67271	44	0.0614525
SRFBP1	Q8NEF9	18.3141	17.4197	16.6592	11.7886	11.4442	12.7708	+	0.000471698	3.03351	5.46314	34	0.047486
SRP54	P61011	21.0216	21.4221	21.1746	16.3712	18.3789	16.3739	+	0.000871012	2.44633	4.16478	120	0.167598
SRP68	Q9UHB9	20.9299	21.1198	21.0345	16.3775	18.1021	16.9444	+	0.000489327	2.79675	3.88676	192	0.268156
SRP72	O76094	19.1681	19.0457	19.5017	15.6001	15.7498	16.4243	+	0.00015756	3.48843	3.31375	168	0.234637
SRPK2	A0A994J591	16.4828	16.3851	16.3122	13.5137	13.4599	12.8861	+	0	3.94138	3.1068	0	0
SRPRA	P08240	21.3052	21.2218	21.1619	16.3733	17.3551	16.3285	+	0.000194969	3.75398	4.54399	115	0.160615
SRPRB	Q9Y5M8	20.644	20.9703	21.0209	17.2549	16.7165	17.4007	+	0	4.01628	3.75435	90	0.125698
SRRT	Q9BXP5	18.5061	18.3563	18.109	14.3117	15.3877	15.0936	+	0.00026898	3.24025	3.39281	171	0.238827
SRSF10	O75494	15.5756	15.6071	16.6667	14.0257	14.0089	13.5961	+	0.00118112	2.23968	2.0729	150	0.209497
SRSF9	Q13242	17.6545	17.7995	18.0384	14.155	13.4818	13.6217	+	0	4.19885	4.07798	151	0.210894
SSR3	Q9UNL2	18.3752	18.5223	18.7959	12.3298	13.8517	13.6179	+	0.000296296	3.38551	5.29798	44	0.0614525
SSRP1	Q08945	17.8248	17.3762	17.4783	14.5424	15.0748	14.477	+	0.000171745	3.59825	2.86169	175	0.244413
STAM	Q92783	18.9048	19.2289	19.3945	14.7665	14.3721	14.0402	+	0	4.32623	4.7831	69	0.0963687
STAMBPL1	Q96FJ0	19.7118	19.2913	19.3636	15.7798	16.2662	15.6463	+	0	4.00126	3.55815	2	0.0027933
STAT3	A0A7I2V3V0	18.5034	17.5003	18.6527	16.7046	15.4253	16.2048	+	0.00305586	1.81365	2.10724	0	0
STBD1	O95210	20.353	20.1768	20.1418	13.6411	12.3749	12.9274	+	0	4.38557	7.24277	16	0.0223464
STEEP1	Q9H5V9	14.6422	14.727	14.993	13.9499	12.151	11.4655	+	0.00753227	1.4102	2.26526	167	0.23324
STIM1	H0YDB2	23.5597	22.9173	22.7969	17.8259	16.9502	17.7807	+	0	3.94466	5.57235	7	0.00977654
STIM2	A0A8V8TMC8	18.4007	18.3111	17.5647	14.5533	14.2556	14.6561	+	0.000174157	3.61234	3.60381	0	0
STK3	Q13188	16.676	16.812	17.0604	14.0632	14.2393	14.7346	+	0.000296651	3.39089	2.50372	29	0.0405028
STOM	P27105	19.5262	19.3082	19.5158	17.272	16.8208	16.4693	+	0.000292798	3.36224	2.59601	10	0.0139665
STOML2	Q9UJZ1	16.8527	16.5383	16.9595	12.99	12.555	11.2012	+	0.000524648	2.91836	4.53476	111	0.155028
STRBP	Q96SI9	15.8267	14.6898	15.415	12.7497	13.9076	11.3081	+	0.00597323	1.4952	2.65537	186	0.259777
STRIP1	Q5VSL9	15.4858	15.2193	15.5567	12.9467	12.8315	13.3425	+	0.000182085	3.67035	2.38038	4	0.00558659
STRN	O43815	18.7615	18.6885	18.7397	15.4421	15.1797	15.0524	+	0	5.13486	3.50521	38	0.0530726
STRN3	Q13033	20.5161	20.5611	20.7556	16.2066	16.5814	16.1453	+	0	4.99986	4.29985	37	0.051676
STRN4	Q9NRL3	17.1986	16.4559	15.9121	14.3218	14.0461	14.1158	+	0.000875261	2.45845	2.36095	53	0.0740223
STT3A	P46977	21.5482	21.6788	21.6689	15.4879	16.6939	16.0293	+	0	4.03161	5.56162	119	0.166201
STT3B	Q8TCJ2	21.0403	21.2353	21.3932	15.9481	17.9557	15.4516	+	0.000874043	2.45757	4.77112	12	0.0167598
STX10	O60499	17.7851	17.9552	17.6387	14.5302	13.9389	14.4273	+	0	4.16637	3.49422	0	0
STX12	Q86Y82	17.6477	18.1671	18.1402	13.5679	13.1973	13.0044	+	0	4.4339	4.72847	1	0.00139665
STX3	Q13277	15.9459	15.8063	15.9336	11.61	13.127	14.6658	+	0.00671379	1.4519	2.761	0	0
STX4	Q12846	18.34	17.958	17.462	12.8171	14.4686	13.1691	+	0.000502106	2.85305	4.43503	1	0.00139665
STX5	Q13190	21.0629	21.2131	21.1787	17.5994	18.4851	17.1074	+	0.000541326	2.96554	3.42095	11	0.0153631
STX6	O43752	18.9585	19.5987	20.2476	16.6203	13.8748	15.2561	+	0.00160967	2.11606	4.3512	4	0.00558659
STX7	O15400	18.3339	17.9062	18.3712	14.9119	14.3615	15.0304	+	0.000197138	3.75965	3.43577	7	0.00977654
STX8	Q9UNK0	17.2854	17.4928	17.4275	14.4941	15.3055	14.9233	+	0.000281498	3.29946	2.49426	0	0
STXBP1	P61764	15.6765	16.0329	16.7283	14.0664	13.2232	13.1255	+	0.000811189	2.46947	2.67423	2	0.0027933
SUGT1	Q9Y2Z0	15.1706	15.0908	15.0521	12.3975	12.616	12.8096	+	0	4.44406	2.49682	190	0.265363
SUN1	E9PHI4	19.455	19.4667	19.4189	17.604	15.3572	15.9553	+	0.00190856	2.02303	3.14138	22	0.0307263
SUPT16H	Q9Y5B9	16.6478	17.0165	16.8672	13.6495	11.445	12.3608	+	0.000609865	2.59363	4.35871	175	0.244413
SUPT20H	Q8NEM7	17.4236	17.5802	16.9766	13.1796	14.1195	14.0359	+	0.000275862	3.2706	3.54848	24	0.0335196
SUPT6H	Q7KZ85	16.4928	15.7215	16.4419	13.5836	12.0782	13.3755	+	0.000923497	2.41568	3.20631	85	0.118715
SVIL	O95425	20.3939	19.9808	20.0049	16.5375	18.532	18.4242	+	0.00474172	1.59239	2.29533	77	0.107542
SWAP70	Q9UH65	18.7768	18.4816	18.8934	14.8031	13.8021	15.1596	+	0.000264111	3.20407	4.12899	33	0.0460894
SYAP1	Q96A49	20.1409	19.4514	19.3841	17.666	14.3998	14.2594	+	0.00367505	1.6823	4.21704	89	0.124302
SYMPK	Q92797	23.8441	23.5637	23.4627	20.0285	20.0155	19.6482	+	0	4.60154	3.72609	111	0.155028
SYNE2	Q8WXH0	19.3054	19.3984	19.4812	16.9331	16.4239	17.7443	+	0.000934347	2.4343	2.36127	26	0.0363128
SYNE3	Q6ZMZ3	20.5826	20.5411	20.6597	17.3796	16.4833	17.5966	+	0.000273128	3.25812	3.44128	1	0.00139665
SYNJ1	J3KQV8	19.2684	19.0763	19.3696	16.0385	16.3382	16.3114	+	0	4.70219	3.00872	55	0.0768156
SYNJ2	O15056	19.8759	19.5281	19.6183	15.3655	17.006	16.5843	+	0.00060355	2.58172	3.3555	45	0.0628492
SYNM	O15061	20.8885	20.8563	21.1233	18.0659	16.9567	17.1119	+	0.000272527	3.25469	3.57786	25	0.0349162
SYNRG	Q9UMZ2	21.3994	21.4115	21.8545	18.9973	17.2992	19.7007	+	0.00312968	1.78036	2.88937	56	0.0782123
SYTL4	Q96C24	15.5943	16.3626	16.4011	11.3576	11.3058	11.484	+	0	4.22035	4.73685	0	0
TACC1	O75410	20.941	20.5146	20.6581	16.9497	16.9339	16.6724	+	0	4.81734	3.85253	80	0.111732
TACC2	E9PBC6	21.1133	20.941	21.162	16.9202	18.7959	16.9326	+	0.00114921	2.30733	3.52254	60	0.0837989
TADA1	Q96BN2	16.4122	16.7434	16.6915	13.0331	13.5485	14.4528	+	0.000620061	2.62909	2.93756	17	0.023743
TADA3	O75528	17.3335	17.2506	16.8781	13.872	14.0217	14.5797	+	0.000160414	3.51035	2.99628	25	0.0349162
TAF1	A0A804HIC2	18.3184	17.1642	17.4778	14.8652	14.6714	14.8999	+	0.000516017	2.89374	2.84129	0	0
TAF10	Q12962	16.5977	17.2999	17.1426	12.9664	12.2093	13.1653	+	0.000162092	3.52082	4.23307	52	0.0726257
TAF4	O00268	19.162	18.8548	19.096	14.4952	16.7202	13.641	+	0.00234743	1.94181	4.08547	109	0.152235
TAF5L	O75529	18.3209	18.1024	18.2127	13.9163	13.303	14.5956	+	0.000154421	3.45471	4.27369	16	0.0223464
TAF6	J3KR72	17.9175	17.5488	17.7923	14.7981	14.7152	14.5602	+	0	4.73163	3.06171	90	0.125698
TAF6L	Q9Y6J9	18.5549	18.7081	18.2368	15.3645	14.2533	15.1772	+	0.000261053	3.18734	3.56823	32	0.0446927
TAF9	Q16594	19.1062	18.7352	19.0204	14.9743	15.3261	15.4438	+	0	4.4815	3.7059	94	0.131285
TAGLN	Q01995	19.9711	20.0843	20.4135	15.4933	15.5741	15.0968	+	0	4.75023	4.76825	24	0.0335196
TANC1	Q9C0D5	18.6737	18.2813	18.0235	15.3952	15.5291	15.3702	+	0	3.91803	2.89466	38	0.0530726
TANC2	A0A8I5KXR5	17.3001	16.8166	16.4119	14.9464	15.0714	15.5064	+	0.00118642	2.2506	1.66815	0	0
TAP1	A0A8V8TM76	17.6917	17.4064	17.3569	14.6696	13.9058	13.7359	+	0.000151035	3.42142	3.38125	0	0
TAPT1	Q6NXT6	18.1078	18.6842	18.5752	14.6837	13.8942	14.6527	+	0.00018425	3.68523	4.04555	2	0.0027933
TARS1	P26639	18.5533	18.8952	18.8421	15.4251	15.911	15.9443	+	0	3.95295	3.00341	167	0.23324
TASOR	Q9UK61	18.6042	18.9758	19.1971	15.574	15.8049	15.4834	+	0	4.1248	3.3049	116	0.162011
TASOR2	A0A8V8TMN1	16.5622	16.5059	16.391	13.9487	14.2591	14.1608	+	0	4.64467	2.36346	0	0
TBC1D15	Q8TC07	17.6844	17.8558	17.66	14.763	12.5388	14.3214	+	0.00115526	2.31658	3.85902	103	0.143855
TBCD	A0A804HJY5	15.1002	15.4661	15.154	13.1408	13.8197	11.1225	+	0.00669408	1.44619	2.54575	0	0
TBK1	A0A494C045	15.7219	15.1823	15.4047	14.0697	11.4231	13.4266	+	0.00753592	1.41253	2.46316	0	0
TBL1XR1	Q9BZK7	17.9839	18.162	18.3753	13.9441	13.5939	14.2153	+	0	4.43561	4.25601	45	0.0628492
TBL2	Q9Y4P3	18.4199	18.3323	18.8935	16.3998	16.2895	14.9252	+	0.00116332	2.21521	2.67712	47	0.0656425
TCERG1	A0A7P0T8N8	20.0161	19.9929	19.9489	16.803	18.5991	17.4132	+	0.00219422	1.96968	2.38091	0	0
TCF20	Q9UGU0	20.5706	20.2542	20.0618	16.1307	17.0018	16.0611	+	0.000158568	3.49578	3.89763	101	0.141061
TCIRG1	Q13488	18.0924	17.695	17.7775	12.5875	11.5317	13.5409	+	0.000358037	3.06335	5.30155	1	0.00139665
TDP2	O95551	16.979	16.4799	16.7572	12.8881	13.0227	12.3679	+	0	4.06557	3.9791	5	0.00698324
TDRD3	Q9H7E2	15.8638	15.3386	15.983	10.8355	13.8703	12.6722	+	0.00391304	1.64849	3.26914	52	0.0726257
TDRD7	Q8NHU6	14.7037	15.7757	16.3884	13.832	14.0984	13.1841	+	0.00517528	1.56861	1.91778	1	0.00139665
TDRP	Q86YL5	17.1149	16.504	17.3234	13.7962	13.2973	13.487	+	0.000167568	3.57135	3.45391	4	0.00558659
TECR	Q9NZ01	21.1203	21.5185	21.445	15.185	15.9452	15.6265	+	0	4.6677	5.77565	192	0.268156
TEX10	Q9NXF1	19.7963	19.8206	19.9779	16.3088	17.1557	16.2474	+	0.000150668	3.41618	3.29431	115	0.160615
TEX13C	A0A0J9YWL9	17.9802	16.9924	17.5196	12.2952	13.6451	13.7853	+	0.000492155	2.81065	4.25555	1	0.00139665
TEX264	Q9Y6I9	18.4683	18.5847	18.4756	13.9752	14.4199	15.7975	+	0.000620532	2.6292	3.77869	16	0.0223464
TFCP2	Q12800	20.8185	20.5405	20.834	16.0396	15.74	16.1018	+	0	5.27139	4.77056	87	0.121508
TFG	A0A6Q8PFY7	19.5147	19.4742	19.5858	14.9481	17.1679	14.5622	+	0.00165988	2.0883	3.96551	0	0
TFIP11	Q9UBB9	17.6487	17.8521	17.6365	14.551	15.6088	14.7789	+	0.000531194	2.94067	2.73286	129	0.180168
TFRC	A0A8V8TLM6	16.9098	17.1422	17.1171	13.6167	13.6915	13.4501	+	0	5.34206	3.47024	0	0
TGFBR1	P36897	15.171	15.6843	16.0978	13.2033	14.4932	13.8737	+	0.00334052	1.75968	1.79431	0	0
TGM2	P21980	18.4694	18.4569	18.8473	14.8022	15.2021	15.1868	+	0	4.3687	3.52749	10	0.0139665
THOC1	Q96FV9	18.5998	18.6943	18.6854	15.2102	15.2669	14.7843	+	0	4.67514	3.57273	76	0.106145
THOC6	Q86W42	17.1885	16.4706	16.7286	12.6751	13.9211	12.4777	+	0.000484947	2.78705	3.77129	79	0.110335
TJAP1	H0Y4D6	15.3545	15.4469	15.7357	13.6381	11.882	13.701	+	0.00308764	1.79855	2.43867	6	0.00837989
TJAP1	Q5JTD0	15.5279	15.5094	15.7392	13.5558	12.5072	13.6474	+	0.000819788	2.49202	2.35537	6	0.00837989
TLK1	Q9UKI8	15.0964	15.4967	14.4802	12.8993	13.9379	13.0565	+	0.00323119	1.7712	1.72654	11	0.0153631
TLK2	Q86UE8	20.0055	19.5528	19.8113	16.372	16.1585	16.4646	+	0	4.57364	3.45814	20	0.027933
TLN2	Q9Y4G6	16.9663	16.3084	16.967	14.9687	14.7822	14.4613	+	0.000487326	2.79177	2.00985	88	0.122905
TM9SF2	Q99805	18.5134	18.5946	18.4989	14.1434	14.6974	13.7169	+	0	3.96623	4.34974	1	0.00139665
TM9SF3	Q9HD45	14.861	15.0819	15.5854	12.9416	12.827	12.3677	+	0.000354962	3.05462	2.46401	31	0.0432961
TMCC2	O75069	15.7771	15.7102	15.7842	14.0946	14.0391	13.1345	+	0.000742652	2.51719	2.00111	0	0
TMEM120B	A0PK00	16.6307	15.6697	16.1221	12.6811	13.6683	13.7671	+	0.000812325	2.47189	2.76865	1	0.00139665
TMEM126A	Q9H061	17.3369	16.9053	17.1749	11.3643	15.4965	14.1206	+	0.00908436	1.3327	3.47855	3	0.00418994
TMEM131	Q92545	18.0065	17.7525	18.287	14.5309	13.2397	14.2684	+	0.000254882	3.15673	4.00233	0	0
TMEM161A	Q9NX61	14.9794	16.667	15.9459	10.8939	13.9198	13.5725	+	0.00895012	1.33694	3.06868	0	0
TMEM165	Q9HC07	19.1423	18.9048	18.6543	14.1579	14.9613	14.7826	+	0	3.95761	4.26658	33	0.0460894
TMEM201	Q5SNT2	21.3805	21.2447	21.0296	17.2574	17.1744	16.5808	+	0	4.23593	4.21407	3	0.00418994
TMEM205	Q6UW68	18.3394	18.855	18.5694	12.9513	13.6892	14.67	+	0.000247258	3.12322	4.81776	1	0.00139665
TMEM209	Q96SK2	19.8739	19.3928	19.6835	17.2833	15.9806	16.2961	+	0.000483374	2.77499	3.13006	7	0.00977654
TMEM214	Q6NUQ4	21.6383	21.8021	21.8583	16.9427	17.2073	17.928	+	0	3.8935	4.40694	6	0.00837989
TMEM41B	Q5BJD5	16.9527	16.7841	16.4473	15.4144	12.7457	11.6757	+	0.00710395	1.43075	3.44948	3	0.00418994
TMEM87A	H3BTS6	16.4125	16.8223	17.3615	14.163	14.3043	14.0008	+	0.000252033	3.14509	2.7094	2	0.0027933
TMEM87B	A0A494BZZ8	15.0342	15.4451	15.8511	10.7083	13.7096	13.3667	+	0.0083692	1.36173	2.84861	0	0
TMF1	P82094	20.1348	19.6589	20.2735	16.7288	17.2994	16.2712	+	0.000248	3.12492	3.25594	44	0.0614525
TMOD3	Q9NYL9	19.1711	19.1569	19.4381	16.3918	16.1537	15.4681	+	0.000151961	3.43358	3.25081	169	0.236034
TMTC3	Q6ZXV5	20.9397	21.0876	21.1467	16.1346	16.3659	16.1335	+	0	5.98568	4.84666	2	0.0027933
TMX1	Q9H3N1	17.4816	17.9322	17.4901	12.9188	12.7743	14.0362	+	0.00028246	3.30301	4.39151	53	0.0740223
TMX3	Q96JJ7	16.5608	16.5767	16.4487	13.1806	13.1149	13.2692	+	0	6.19965	3.34048	17	0.023743
TNKS1BP1	Q9C0C2	22.9763	22.6828	22.9499	18.4952	20.0083	18.1185	+	0.000617714	2.61909	3.99563	85	0.118715
TNRC6A	Q8NDV7	20.327	20.0764	20.2266	17.0054	17.0312	17.5628	+	0	3.98205	3.01023	124	0.173184
TNRC6B	H0Y720	20.0593	19.762	19.8036	17.0269	16.4828	17.05	+	0	3.88959	3.02172	162	0.226257
TOE1	Q96GM8	17.0362	16.8868	16.7466	12.4379	12.9744	13.9525	+	0.00053549	2.94929	3.76824	31	0.0432961
TOM1	O60784	17.5881	16.859	16.9695	14.0553	11.8871	12.6447	+	0.00082153	2.49882	4.27647	29	0.0405028
TOMM40	O96008	18.2086	17.5262	17.0544	13.6572	12.8898	14.6197	+	0.000675773	2.52242	3.87413	91	0.127095
TOMM70	O94826	17.0375	17.6454	17.3806	12.3197	14.7988	14.4307	+	0.00234475	1.94032	3.50473	22	0.0307263
TOP2A	P11388	21.7327	21.9794	22.0058	17.1331	16.7542	17.3403	+	0	4.82551	4.83014	179	0.25
TOP3B	O95985	16.1563	16.2987	16.1447	14.0985	14.8314	14.1164	+	0.000482982	2.77464	1.85111	12	0.0167598
TOPBP1	Q92547	17.3605	17.08	17.3486	14.7011	13.4738	12.9377	+	0.000608501	2.59193	3.55886	17	0.023743
TOR1AIP1	Q5JTV8	23.4009	23.2539	23.1268	20.4205	18.9971	19.5703	+	0.000545788	2.98748	3.59787	69	0.0963687
TOR1AIP2	Q8NFQ8	16.1771	16.1858	16.2886	13.5802	13.9759	10.289	+	0.00699414	1.43299	3.60213	31	0.0432961
TOR4A	Q9NXH8	16.8719	17.0513	17.0005	13.5293	14.6481	15.0045	+	0.00111528	2.34768	2.5806	1	0.00139665
TOX4	O94842	21.3914	20.9653	21.0917	16.4219	16.0649	15.8124	+	0	4.69181	5.04972	155	0.21648
TP53BP1	Q12888	23.3925	23.0795	23.1604	18.1361	18.4012	18.2648	+	0	5.66715	4.94343	146	0.203911
TP53BP2	Q13625	18.7493	18.3235	18.3668	16.5478	16.5378	14.9072	+	0.00234074	1.93855	2.48226	78	0.108939
TP53I11	E9PPM1	16.6421	16.9279	17.6121	12.7195	13.5123	12.6346	+	0.000278339	3.289	4.1052	0	0
TPRN	Q4KMQ1	15.0119	14.6134	14.2689	12.3696	13.8078	13.1147	+	0.00578443	1.51633	1.53401	1	0.00139665
TPST1	O60507	15.7646	15.9829	15.8145	12.3767	12.6339	13.5884	+	0.000509837	2.87362	2.98767	0	0
TPX2	Q9ULW0	19.675	19.3293	19.1129	16.1131	15.6272	15.4918	+	0	3.88413	3.62839	152	0.212291
TRAF5	O00463	16.2391	15.9456	16.1816	13.7975	12.9134	11.1979	+	0.00213008	1.9778	3.48585	2	0.0027933
TRAF6	Q9Y4K3	16.9227	16.4361	16.5645	13.5294	13.3287	13.6477	+	0	4.2673	3.13919	0	0
TRAM1	Q15629	17.6326	17.4291	17.2093	13.2799	16.2854	14.1595	+	0.00635271	1.4677	2.84875	4	0.00558659
TRAPPC10	P48553	19.5903	19.6455	19.4641	16.3669	16.517	16.083	+	0	4.71083	3.24432	0	0
TRAPPC11	Q7Z392	15.6008	16.4762	16.3551	12.3982	10.9166	13.939	+	0.00306089	1.81906	3.7261	0	0
TRAPPC12	Q8WVT3	20.0803	20.0199	20.22	18.7082	16.303	15.9468	+	0.00403306	1.63907	3.12074	1	0.00139665
TRAPPC14	Q8WVR3	16.346	16.5362	16.7346	14.5423	14.263	14.9881	+	0.000519616	2.90254	1.94116	2	0.0027933
TRAPPC8	Q9Y2L5	19.6111	19.7938	19.8949	16.036	17.5342	17.9719	+	0.00238365	1.92135	2.5859	4	0.00558659
TRAPPC9	Q96Q05	19.5018	19.61	20.103	16.6773	16.909	16.3282	+	0.000173669	3.61098	3.10009	1	0.00139665
TRIM24	O15164	17.8376	17.8998	17.5212	14.3543	14.684	12.9793	+	0.000627692	2.65991	3.74703	59	0.0824022
TRIM25	Q14258	21.7689	21.9654	21.986	17.5238	16.7008	16.2623	+	0.000196513	3.75872	5.07784	136	0.189944
TRIM26	Q12899	16.8381	17.0342	17.1847	14.2534	14.177	12.6993	+	0.000674803	2.51847	3.3091	13	0.0181564
TRIM33	Q9UPN9	18.6573	18.3519	18.7151	14.5991	15.9199	15.0351	+	0.000537421	2.95496	3.39011	69	0.0963687
TRIM4	Q9C037	16.0566	16.6406	17.3142	12.52	11.6573	13.6081	+	0.000931129	2.4297	4.07534	31	0.0432961
TRIOBP	Q9H2D6	20.9601	20.7885	20.6683	16.0831	16.1456	16.9885	+	0	3.87807	4.39988	9	0.0125698
TRIP11	Q15643	19.8805	19.7488	19.8492	17.3991	16.789	17.0805	+	0	3.95638	2.73657	52	0.0726257
TRIP12	A0A6Q8PGG9	19.78	19.76	19.5664	16.8894	16.989	16.7707	+	0	5.15439	2.8191	0	0
TRIP4	Q15650	19.9458	19.9285	20.202	16.019	16.0357	15.9464	+	0	5.77653	4.02504	7	0.00977654
TRIP6	Q15654	19.9942	19.7048	20.1675	15.4325	14.2792	14.5714	+	0	3.81857	5.19445	85	0.118715
TRMT1L	Q7Z2T5	18.4816	18.4041	17.6533	14.9856	15.0452	15.1006	+	0.00016273	3.52703	3.13584	162	0.226257
TRPS1	Q9UHF7	16.4494	15.475	15.7572	10.8149	13.5235	12.8282	+	0.00305921	1.81578	3.50501	28	0.0391061
TRPV2	Q9Y5S1	20.5814	20.7589	20.807	16.065	16.4055	16.9157	+	0	4.11072	4.25367	0	0
TRPV4	Q9HBA0	14.0426	15.3045	15.5818	13.4454	12.8842	12.5861	+	0.003631	1.69493	2.00438	1	0.00139665
TRRAP	H0Y4W2	20.9799	20.6161	21.005	17.2725	17.0587	16.6375	+	0	4.17746	3.87742	13	0.0181564
TSC1	Q92574	14.9766	15.7441	15.6514	13.3609	13.71	11.9081	+	0.0029659	1.82494	2.46434	30	0.0418994
TSC2	P49815	17.9197	17.8486	17.7921	16.1531	16.3472	16.2581	+	0	4.73596	1.60065	8	0.0111732
TSG101	Q99816	15.6366	15.9544	16.679	14.7386	14.4998	14.3004	+	0.00185723	2.04068	1.57707	17	0.023743
TSN	Q15631	16.2008	16.223	17.1556	13.7935	14.0196	10.2482	+	0.0073463	1.41755	3.83937	36	0.0502793
TSPAN13	O95857	14.4673	14.7934	15.364	12.0367	13.9534	12.3828	+	0.00597027	1.49485	2.08394	0	0
TTC1	Q99614	16.0544	15.8603	16.143	13.3405	11.1702	10.7836	+	0.00116698	2.22066	4.25446	41	0.0572626
TTC17	A0A994J3X0	16.6466	15.2058	16.4931	14.1906	14.5073	14.0128	+	0.00334773	1.76314	1.87826	0	0
TTC9C	Q8N5M4	14.6557	14.6101	14.7715	11.5861	11.5433	13.6922	+	0.00528477	1.55749	2.40524	1	0.00139665
TTF2	Q9UNY4	19.291	18.9444	19.0614	16.2515	17.0536	16.3762	+	0.000254098	3.15187	2.5385	56	0.0782123
TUT7	Q5VYS8	17.8478	17.3187	17.8144	14.1122	15.3122	14.1261	+	0.000548336	2.71876	3.14344	7	0.00977654
TWF2	Q6IBS0	19.377	19.3773	19.7941	16.6567	14.1639	16.5626	+	0.00219042	1.96497	3.72175	35	0.0488827
TXLNA	P40222	18.8682	18.8789	18.9458	13.1706	14.8209	13.3221	+	0.00026383	3.20308	5.12642	53	0.0740223
TXNDC5	Q8NBS9	16.2779	16.3446	15.8643	13.8652	12.9066	11.5756	+	0.0016087	2.11487	3.37983	149	0.208101
UACA	Q9BZF9	18.8486	18.7602	19.1478	16.2523	16.5844	17.0782	+	0.000545288	2.98628	2.2806	8	0.0111732
UBAP2	A0A8C8KGQ8	19.2171	18.6444	18.35	16.1899	16.4396	15.4757	+	0.000629144	2.66332	2.70209	0	0
UBE2O	Q9C0C9	17.8033	16.0621	17.9771	13.1844	13.4797	12.9809	+	0.000679191	2.53182	4.06581	127	0.177374
UBE3A	Q05086	15.7489	14.901	15.8213	14.0525	13.6916	12.1202	+	0.00552534	1.53335	2.20228	14	0.0195531
UBIAD1	Q9Y5Z9	19.3131	19.0454	18.7278	12.0946	11.6385	12.5219	+	0	4.6506	6.94379	21	0.0293296
UBP1	Q9NZI7	15.5421	15.1571	14.9416	13.6049	12.4813	14.0323	+	0.00368277	1.689	1.84076	41	0.0572626
UBR4	Q5T4S7	17.2781	17.0832	16.8904	13.8627	14.1508	14.8117	+	0.000248497	3.12644	2.80883	106	0.148045
UBR5	O95071	19.0797	19.4637	19.0536	17.0235	16.5736	16.0984	+	0.000475285	3.04253	2.6338	44	0.0614525
UBTF	P17480	16.5505	16.5006	16.8446	13.2139	13.7303	10.5477	+	0.00272213	1.85227	4.13459	68	0.0949721
UBXN4	Q92575	21.2485	21.2037	20.9831	15.897	15.9344	15.3126	+	0	4.81683	5.43041	28	0.0391061
UFL1	O94874	17.0199	17.2839	17.6382	16.4845	15.8405	14.7533	+	0.00757364	1.40915	1.62126	53	0.0740223
UFSP2	Q9NUQ7	18.1472	18.0637	18.2294	14.7981	13.5758	14.5727	+	0.000275556	3.27038	3.83123	1	0.00139665
ULBP2	Q9BZM5	13.8566	15.008	14.588	12.8682	11.0638	11.8171	+	0.00291451	1.83813	2.56784	3	0.00418994
UNC13B	A0A1B0GUS7	20.4055	20.1016	20.4382	16.8882	16.1407	16.7704	+	0	3.88523	3.71533	11	0.0153631
UNC45A	A0A1W2PNX8	17.0448	17.2297	17.9125	14.6086	14.7153	14.6663	+	0.000281179	3.29761	2.73228	136	0.189944
UNK	Q9C0B0	17.1007	17.7449	18.0652	10.6628	11.9009	13.2926	+	0.000628659	2.66178	5.68479	37	0.051676
UPF1	Q92900	23.7662	23.6297	23.8576	19.2546	20.0145	18.9022	+	0.000186747	3.6977	4.36076	117	0.163408
UPF2	Q9HAU5	17.8206	17.5108	17.8804	15.2263	13.806	14.9643	+	0.000615385	2.61406	3.07175	14	0.0195531
UQCRC1	P31930	20.442	20.1543	20.3274	17.3302	17.4787	16.4915	+	0.000273429	3.26225	3.20779	157	0.219274
UQCRC2	P22695	20.8093	20.7268	20.6113	15.4763	16.2103	15.474	+	0	4.42016	4.99559	190	0.265363
UQCRFS1	P47985	18.0366	17.8649	17.4183	14.8846	14.0252	14.1651	+	0.000289044	3.33987	3.41497	66	0.0921788
USE1	Q9NZ43	16.0765	16.6933	16.3006	13.9434	12.2304	11.1767	+	0.00185504	2.04042	3.90663	0	0
USO1	O60763	20.825	20.4619	20.5791	17.2274	17.1141	16.8595	+	0	4.6968	3.55505	155	0.21648
USP10	Q14694	18.3011	18.2511	18.3534	14.8386	15.5662	15.1918	+	0	3.89579	3.10301	114	0.159218
USP15	Q9Y4E8	16.6242	17.1075	17.3214	14.5256	14.3339	12.8995	+	0.00114696	2.30248	3.09806	182	0.25419
USP24	Q9UPU5	20.1716	20.0183	19.9614	17.9497	15.7877	15.7468	+	0.00165789	2.08485	3.55573	48	0.0670391
USP32	Q8NFA0	17.3602	16.9125	17.502	14.9205	12.8616	14.8539	+	0.0023796	1.91911	3.04628	0	0
USP33	Q8TEY7	18.4009	18.5808	18.4145	13.8507	14.4332	14.8079	+	0	3.87156	4.1015	0	0
USP48	Q86UV5	16.5788	16.3064	15.7174	13.8042	12.9901	14.2116	+	0.00111379	2.34494	2.53223	57	0.0796089
USP5	P45974	16.0647	16.5945	15.7307	14.0464	13.4143	13.6937	+	0.000496253	2.8271	2.41184	148	0.206704
USP7	A0A669KBL1	21.6388	21.4242	21.6078	16.7645	16.8427	17.5548	+	0	4.18425	4.50296	0	0
USP8	P40818	19.6899	18.9566	19.1979	15.6362	15.7609	16.1332	+	0.000187879	3.70807	3.43803	32	0.0446927
USP9X	Q93008	19.1224	18.5117	19.1907	15.3825	15.5086	15.1841	+	0	3.96243	3.5832	177	0.247207
UTP14A	Q9BVJ6	17.1552	17.0764	17.2622	12.7863	13.5042	15.1367	+	0.00172586	2.0665	3.35554	117	0.163408
UTP20	O75691	15.0493	15.7851	15.6271	12.7844	13.8392	13.1722	+	0.00111753	2.36716	2.22193	43	0.0600559
UTRN	P46939	18.4026	18.5561	18.578	16.1643	17.9356	16.367	+	0.00772367	1.4006	1.68993	83	0.115922
VAPA	Q9P0L0	21.9313	22.1746	22.38	16.3323	19.0426	16.0485	+	0.00115174	2.19004	5.02085	116	0.162011
VAPB	O95292	23.4453	23.6991	22.5368	18.3763	16.4273	18.1058	+	0.000506372	2.86517	5.59056	100	0.139665
VAT1	Q99536	15.4838	15.2116	14.8561	12.8369	14.23	12.8168	+	0.00364059	1.70575	1.88927	64	0.0893855
VCL	P18206	18.5617	18.4337	18.7231	14.7945	15.3258	15.5632	+	0.000201954	3.79781	3.34501	156	0.217877
VDAC1	P21796	18.4306	18.8708	18.8882	14.4612	13.8026	14.137	+	0	4.34425	4.59624	213	0.297486
VEZF1	Q14119	18.4695	18.4112	18.2735	13.5636	11.926	13.2039	+	0.000149398	3.40608	5.4869	28	0.0391061
VEZT	Q9HBM0	19.3488	19.2447	18.9565	14.99	14.9258	14.4062	+	0	4.44518	4.40931	2	0.0027933
VIPAS39	G3V4K3	19.8389	19.7192	19.9048	15.6769	15.4646	15.3079	+	0	5.45722	4.33783	7	0.00977654
VIRMA	Q69YN4	18.0238	18.1252	18.1591	15.4552	15.2155	15.133	+	0	4.95387	2.83477	69	0.0963687
VMP1	Q96GC9	15.862	16.1082	15.3645	13.6785	13.4416	13.3198	+	0.000255407	3.15823	2.29827	15	0.0209497
VPS13A	Q96RL7	18.7237	19.2805	19.14	16.0606	15.9499	15.665	+	0	3.98752	3.15621	22	0.0307263
VPS13D	Q5THJ4	16.4585	17.0391	17.7246	14.5025	14.7804	14.9202	+	0.000929849	2.42734	2.33973	2	0.0027933
VPS16	Q9H269	19.2544	19.0504	19.395	16.6834	16.9093	15.5344	+	0.000684134	2.5477	2.85758	5	0.00698324
VPS18	Q9P253	17.3913	17.7167	18.0245	15.1145	15.4497	15.4259	+	0.000153086	3.44341	2.38085	2	0.0027933
VPS29	F8VXU5	17.0792	16.9376	17.6658	11.8475	12.372	13.8183	+	0.000545741	2.70935	4.54827	31	0.0432961
VPS33B	Q9H267	19.4607	19.0541	18.9708	18.383	17.1742	16.4299	+	0.00670064	1.44626	1.83287	12	0.0167598
VPS35	Q96QK1	18.0175	17.6889	18.2329	14.3195	13.7944	13.6684	+	0	4.04131	4.05238	75	0.104749
VPS41	P49754	18.2263	17.8558	18.0968	14.9374	15.5508	15.4007	+	0.000182891	3.68181	2.76333	0	0
VPS45	A0A8V8TMH2	20.6164	20.7477	20.9098	16.4775	16.0609	16.1887	+	0	5.1439	4.51561	0	0
VPS52	Q8N1B4	17.9333	18.2073	18.3502	15.5522	15.2893	15.9606	+	0.000151404	3.42956	2.56286	12	0.0167598
VPS53	Q5VIR6	15.5798	15.5824	16.0353	13.578	11.7193	14.0838	+	0.00439344	1.62217	2.60547	23	0.0321229
VPS8	C9JJN9	19.8416	19.7954	19.845	16.6845	16.9477	16.4919	+	0	4.70726	3.11933	0	0
VRK2	Q86Y07	20.1046	20.2929	20.3952	16.2124	16.338	16.193	+	0	5.701	4.01643	36	0.0502793
VWA8	A3KMH1	15.9456	15.5847	16.0723	13.9538	13.5509	14.008	+	0.00026753	3.2318	2.02999	8	0.0111732
WAC	Q9BTA9	17.6236	17.1645	16.8885	14.6176	13.6833	13.986	+	0.000239151	3.06839	3.12988	74	0.103352
WAPL	Q7Z5K2	21.4843	20.4672	20.5694	16.7866	18.1753	16.828	+	0.000740529	2.51347	3.577	123	0.171788
WASHC2A	Q641Q2	19.3685	19.0991	19.0465	17.4139	15.9543	16.1631	+	0.00110345	2.3307	2.66095	94	0.131285
WASHC5	Q12768	16.0142	15.9737	17.0043	11.9507	13.0308	14.6492	+	0.00375638	1.66444	3.12048	12	0.0167598
WDR1	A0A8V8TP22	19.1021	18.8427	19.1683	15.0713	16.185	15.9073	+	0.000255934	3.16396	3.31648	0	0
WDR11	Q9BZH6	16.694	16.7359	17.1347	13.4146	14.1722	13.3385	+	0.000292453	3.3608	3.21313	43	0.0600559
WDR18	Q9BV38	21.1758	21.0632	21.1512	15.8769	15.6769	15.7879	+	0	6.82624	5.34947	161	0.22486
WDR26	A0A499FIZ0	18.2234	18.3549	18.9457	15.0109	15.517	15.0887	+	0.000168022	3.57705	3.30245	0	0
WDR33	Q9C0J8	19.5523	19.1804	18.6187	16.8988	16.5071	15.359	+	0.00117141	2.2278	2.86221	117	0.163408
WDR36	Q8NI36	19.0093	18.3252	18.3676	15.4904	15.6669	15.2418	+	0.000170096	3.59214	3.10102	132	0.184358
WDR75	Q8IWA0	16.54	16.8579	16.7483	14.2213	14.549	13.0811	+	0.000933702	2.4328	2.76492	31	0.0432961
WDR82	Q6UXN9	16.6361	15.9137	17.6046	13.6155	13.6651	14.7375	+	0.00235146	1.94398	2.71209	130	0.181564
WDR83	Q9BRX9	19.8806	20.3637	20.5231	15.162	16.1476	15.3923	+	0.000189893	3.72222	4.68852	39	0.0544693
WFS1	A0A669KAX3	22.5719	22.5942	22.5611	17.3198	16.4652	16.998	+	0	4.64763	5.64808	0	0
WIPI2	Q9Y4P8	14.3533	14.5207	14.5391	12.795	12.9423	11.0696	+	0.00380665	1.66034	2.20207	103	0.143855
WIZ	A0A669KAV7	16.0188	15.7061	16.0434	12.2451	12.9767	14.0014	+	0.00112853	2.26464	2.84832	0	0
XAB2	Q9HCS7	24.7017	24.6039	24.4085	18.4531	17.8232	18.3037	+	0	5.1661	6.37802	140	0.195531
XRN1	Q8IZH2	21.4518	21.1101	21.371	17.0518	16.9813	17.1511	+	0	5.50592	4.24958	105	0.146648
YAP1	P46937	20.2991	19.8613	19.8502	15.2912	16.5518	15.2738	+	0.000259414	3.17979	4.29795	51	0.0712291
YKT6	A0A7I2V3V7	19.0082	18.9057	19.2321	14.9683	15.2069	14.6707	+	0	4.63273	4.1	0	0
YLPM1	P49750	20.271	19.376	19.266	14.9588	15.4116	15.9467	+	0.000266094	3.21973	4.19863	162	0.226257
YTHDC2	Q9H6S0	19.2531	19.2152	19.3081	15.3176	15.6434	14.7213	+	0	3.92276	4.03139	133	0.185754
YTHDF3	A0A087WY31	19.1723	19.3043	19.4459	16.4265	16.9463	15.8647	+	0.000239614	3.07117	2.89495	146	0.203911
YY1	P25490	18.3057	18.0683	18.2841	13.8972	13.483	13.5648	+	0	5.18852	4.57101	76	0.106145
ZBTB10	Q96DT7	20.3292	20.3445	20.3711	17.7124	16.5862	16.6549	+	0.000245545	3.11483	3.3638	24	0.0335196
ZBTB11	O95625	18.0239	17.2218	17.3503	15.376	13.6891	15.3113	+	0.00220186	1.97445	2.73988	17	0.023743
ZBTB2	Q8N680	20.0553	19.8167	19.8364	15.6312	16.6079	16.2546	+	0.000179191	3.64763	3.7382	0	0
ZBTB21	Q9ULJ3	17.3442	16.9556	17.3151	14.699	15.3735	15.8866	+	0.00128721	2.17179	1.88523	95	0.132682
ZBTB7A	O95365	19.5551	19.2985	18.6034	15.3294	13.8155	15.9227	+	0.000982982	2.40984	4.12981	5	0.00698324
ZC3H11A	O75152	19.8559	18.266	19.6964	18.0463	15.5035	16.2786	+	0.00821648	1.37192	2.66327	161	0.22486
ZC3H14	Q6PJT7	18.0458	18.7133	16.4129	13.6941	12.1738	13.813	+	0.00115103	2.18868	4.49704	145	0.202514
ZC3H14	H0YJA2	21.9245	21.5503	21.4766	17.2335	18.8407	17.336	+	0.000541895	2.69485	3.8471	145	0.202514
ZC3H15	Q8WU90	16.4084	16.5196	17.007	12.6695	13.464	13.4921	+	0.000287703	3.33716	3.43645	149	0.208101
ZC3H18	E7ERS3	18.4732	18.5896	18.2384	13.856	12.8354	12.7621	+	0	3.86442	5.28257	123	0.171788
ZC3H7A	Q8IWR0	20.0733	19.8775	19.9978	17.2807	17.8406	17.0211	+	0.000285714	3.32814	2.60205	24	0.0335196
ZC3HAV1	Q7Z2W4	20.3924	19.7423	20.1156	17.2069	16.6824	16.3359	+	0.000290058	3.34674	3.34171	210	0.293296
ZC3HC1	Q86WB0	17.3958	17.2096	17.6095	14.4187	13.3482	14.7851	+	0.000545311	2.70905	3.22099	88	0.122905
ZCCHC3	Q9NUD5	16.8591	16.3386	16.5833	13.3522	14.0666	11.1682	+	0.00243826	1.86959	3.73133	37	0.051676
ZDHHC5	Q9C0B5	16.5383	16.5791	17.0785	12.6785	13.0372	13.8759	+	0.000358382	3.06418	3.53474	8	0.0111732
ZEB2	A0A1B0GV02	16.5352	15.9274	15.9437	14.567	14.2126	14.1253	+	0.000488124	2.79385	1.83379	18	0.0251397
ZFC3H1	O60293	18.1904	18.0511	18.1879	15.6021	15.2881	14.4508	+	0.000468604	3.02456	3.02945	52	0.0726257
ZFYVE1	G3V5N8	17.5535	17.3055	17.4034	14.3067	14.8974	14.3226	+	0	3.82698	2.91188	0	0
ZHX2	Q9Y6X8	18.4201	18.6831	17.2434	13.571	13.232	14.8309	+	0.000676746	2.52502	4.23757	15	0.0209497
ZMPSTE24	O75844	16.7834	16.3881	16.7509	14.073	11.5696	12.7555	+	0.00115605	2.19595	3.8414	11	0.0153631
ZMYM2	Q9UBW7	20.9006	20.7244	20.8193	16.4585	17.0956	17.0193	+	0	4.35344	3.95694	87	0.121508
ZMYM3	A6NHB5	18.1548	17.7879	17.6942	15.8897	16.0907	14.7314	+	0.00128881	2.17774	2.30839	74	0.103352
ZMYM4	Q5VZL5	19.2362	19.7761	19.9236	16.5089	16.6766	16.6342	+	0	3.83789	3.03871	93	0.129888
ZMYND8	Q9ULU4	16.3613	16.5648	16.0639	14.1011	13.2002	12.8503	+	0.000479485	2.74237	2.94613	104	0.145251
ZNF148	Q9UQR1	19.6225	19.2207	19.2833	16.0261	16.2146	15.7044	+	0	4.19967	3.39377	111	0.155028
ZNF185	O15231	21.5352	20.8465	19.6898	16.0484	16.3165	16.0462	+	0.00053405	2.94752	4.55349	5	0.00698324
ZNF207	J3QRS9	17.7235	18.3883	19.132	14.735	16.6751	14.3796	+	0.00354511	1.73287	3.15141	92	0.128492
ZNF280C	Q8ND82	16.5175	16.8904	16.0571	13.1534	13.1362	11.9671	+	0.000517811	2.90079	3.7361	101	0.141061
ZNF280D	Q6N043	16.7289	16.7713	17.0149	13.9149	14.8406	14.258	+	0.000472144	3.03422	2.50057	27	0.0377095
ZNF281	Q9Y2X9	20.2397	20.1501	20.1085	15.7556	16.3625	15.8048	+	0	4.52746	4.19178	107	0.149441
ZNF326	Q5BKZ1	19.3251	19.1287	19.3929	15.8569	16.0932	18.1466	+	0.00448516	1.61655	2.58333	193	0.269553
ZNF384	A0A804HJE2	19.4296	19.2742	19.5194	14.8743	14.4551	14.2683	+	0	4.8364	4.87519	0	0
ZNF451	Q9Y4E5	15.2279	15.0747	14.8755	13.3014	13.3093	12.8307	+	0.000276786	3.27646	1.91222	65	0.0907821
ZNF512B	Q96KM6	16.6899	16.4689	16.5132	14.4354	14.5691	14.1298	+	0	3.92495	2.17923	71	0.099162
ZNF516	Q92618	14.8036	14.7649	15.0179	10.6272	13.4483	12.6429	+	0.00669736	1.44624	2.62266	15	0.0209497
ZNF521	Q96K83	16.2843	15.0669	15.1849	13.2731	13.157	11.7368	+	0.00228179	1.94678	2.78976	1	0.00139665
ZNF598	Q86UK7	17.949	17.7709	17.9279	15.0067	17.0861	15.3718	+	0.00611578	1.4841	2.06109	92	0.128492
ZNF609	O15014	18.0774	17.3596	17.7507	15.8586	14.7012	13.073	+	0.00359787	1.72564	3.18497	70	0.0977654
ZNF638	Q14966	21.5531	21.2333	21.2463	19.2177	18.3199	19.1204	+	0.000518712	2.90113	2.45825	152	0.212291
ZNF827	H0Y9M2	18.0253	16.729	16.0842	14.3577	14.0623	14.8891	+	0.00305085	1.80982	2.50977	0	0
ZRANB2	O95218	17.9518	18.4827	17.9803	13.6317	14.0712	13.9906	+	0	4.37715	4.24049	168	0.234637
ZYX	Q15942	25.3178	24.9576	24.8916	17.0171	16.4654	16.3939	+	0	5.42643	8.43021	181	0.252793

## Sheet: Viral Significant
Gene Symbol	Normalized LFQ UL78-1	Normalized LFQ UL78-2	Normalized LFQ UL78-3	Normalized LFQ WT-1	Normalized LFQ WT-2	Normalized LFQ WT-3	Student's T-test Significant	T-test: q-value	Log (q Value)	Log2(FC)
RL10	20.2753	20.9584	21.2061	14.7353	14.3425	14.9128	+	0	4.33596	6.14977
RL11	20.6523	20.8665	20.415	14.5625	14.9064	13.7734	+	0	4.18509	6.23052
RL12	19.6926	19.7408	19.8075	16.6672	17.1669	16.0083	+	0.000248746	3.12695	3.13281
TRS1	24.6076	24.7479	24.8643	19.7268	19.8266	20.3224	+	0	4.75353	4.78134
UL10	16.1862	16.4854	17.2281	13.0539	14.0982	13.8575	+	0.000605791	2.58809	2.96334
UL102	21.1437	21.1861	21.6403	17.2106	16.6688	16.192	+	0.000202284	3.8029	4.63288
UL103	16.3079	16.6379	17.904	12.5731	12.4114	10.8037	+	0.000612153	2.59657	5.02052
UL104	18.0474	18.0364	17.8458	16.4178	16.7622	15.1301	+	0.00363291	1.69595	1.87314
UL105	18.8435	18.6744	18.8222	16.9962	15.305	17.3163	+	0.00402682	1.63448	2.24086
UL112	25.1552	24.8476	24.3911	20.635	22.8951	23.1355	+	0.00670721	1.44762	2.5761
UL113	22.4132	22.0812	21.9955	16.0845	18.0375	18.3083	+	0.000688645	2.55933	4.68654
UL114	21.6021	21.7321	21.8225	15.6131	17.5868	17.0796	+	0.000532618	2.94536	4.95907
UL115	14.4066	14.9257	14.7274	11.7132	13.3457	12.6789	+	0.00244098	1.87606	2.10732
UL117	16.418	17.3571	17.0243	12.0033	13.5962	13.9052	+	0.00111678	2.35437	3.7649
UL118	17.9111	17.7168	18.4717	13.4572	14.0558	15.4498	+	0.00112129	2.37662	3.71222
UL121	18.059	17.9655	17.5671	14.8706	14.4297	15.8409	+	0.000822112	2.50275	2.81685
UL122	23.8017	23.6269	23.4149	18.5065	18.3689	17.933	+	0	4.88364	5.34501
UL13	23.366	23.3474	23.2245	16.8827	17.6296	16.8414	+	0	4.7354	6.19471
UL132	24.2636	24.2869	24.4114	17.734	16.1994	16.5381	+	0	4.05266	7.49679
UL14	17.7652	17.9877	17.3919	11.0587	10.3871	13.7483	+	0.0011123	2.34201	5.98357
UL146	18.1699	18.3592	18.6737	12.4466	14.0912	14.102	+	0.00054479	2.98384	4.85436
UL148	22.8089	23.5803	23.7165	19.2009	19.6999	20.0994	+	0.000261603	3.18905	3.70179
UL150	20.0864	19.8861	19.3896	14.3596	14.3065	14.2345	+	0	4.89244	5.48716
UL24	21.1771	21.3849	21.7962	15.7238	16.8544	16.0489	+	0.000200647	3.78673	5.24371
UL25	25.8239	25.6164	25.7567	20.3007	20.6593	21.4778	+	0.000203279	3.80999	4.91977
UL26	19.1686	19.4345	20.0703	16.3972	14.9587	14.8211	+	0.0004749	2.72767	4.16549
UL28	22.006	22.2273	22.3553	16.9771	17.4004	16.8559	+	0	4.91096	5.11841
UL31	22.598	22.6833	22.7439	17.2798	18.6226	18.334	+	0.000152898	3.44191	4.59623
UL32	22.0848	21.731	21.5429	18.7348	20.0863	19.6363	+	0.00118037	2.23769	2.30046
UL34	24.7231	24.4458	24.6808	19.2393	19.2172	18.7445	+	0	5.15236	5.5496
UL35	22.784	22.6935	22.7481	16.1954	16.2111	18.1177	+	0.000246521	3.11734	5.90048
UL37	18.7763	19.0809	19.2735	14.3893	14.2014	11.934	+	0.000621478	2.6359	5.53532
UL38	19.7956	19.0324	18.7034	13.2337	13.9259	13.2746	+	0	3.87858	5.69908
UL40	22.8084	22.75	22.3581	18.4543	19.6904	18.2739	+	0.000525573	2.92009	3.83262
UL43	15.8675	16.1032	16.1002	12.1547	13.8038	13.5562	+	0.00113437	2.27111	2.85204
UL44	26.5866	26.6885	26.4183	23.5545	23.9221	23.6778	+	0	4.54088	2.84634
UL45	21.8083	22.2154	22.3771	17.6915	17.5475	17.9889	+	0	4.48238	4.39095
UL46	20.2917	20.138	20.3971	16.9269	16.328	18.6109	+	0.00237288	1.91338	2.98703
UL47	23.7314	23.9243	23.9173	17.8078	18.9902	17.7207	+	0.000200972	3.78686	5.68479
UL48	24.5678	24.5034	24.3307	20.6096	20.4194	19.8477	+	0	4.19586	4.17512
UL49	19.693	18.7814	19.0128	15.749	15.836	15.9873	+	0.000161458	3.51644	3.30493
UL50	26.4867	26.6685	26.7912	19.5461	19.569	19.4712	+	0	6.75336	7.12004
UL52	23.1546	22.9553	23.315	18.3857	17.3438	18.2213	+	0	3.95977	5.15802
UL53	22.8685	22.7391	22.7342	18.1659	17.8087	18.8734	+	0	3.84972	4.49793
UL54	22.928	22.8664	23.0097	18.7792	19.5701	18.0818	+	0.000257796	3.17277	4.12434
UL55	22.0496	22.2332	21.9832	18.8224	18.2436	18.0636	+	0	3.98594	3.71214
UL56	22.3251	22.3176	22.4043	17.8622	18.1037	18.2319	+	0	5.55583	4.28308
UL57	25.7247	25.5306	25.5737	20.9978	21.1672	20.7382	+	0	5.33277	4.6419
UL69	25.2069	24.822	24.8022	19.3158	18.9516	20.4017	+	0.000164675	3.53556	5.38732
UL70	21.93	21.8275	21.7716	16.3015	16.9942	17.363	+	0	4.02326	4.95675
UL71	23.7295	24.0665	24.3065	17.0807	16.9137	17.2288	+	0	5.47469	6.9598
UL72	16.7651	17.1634	17.9783	14.0212	13.5081	12.0962	+	0.000927934	2.42264	4.09379
UL75	18.1973	18.5424	18.7262	14.605	13.8346	14.6753	+	0.000191063	3.72695	4.11698
UL77	18.1322	18.2616	18.4546	14.9651	15.5568	15.6821	+	0.00016622	3.55849	2.88143
UL78	21.9315	22.2279	22.4324	21.4189	17.7755	19.2314	+	0.0129152	1.8889	2.722
UL80	21.2763	21.3854	21.3713	18.2395	18.7914	18.4599	+	0	4.18972	2.84736
UL82	22.3368	22.6965	22.6322	16.3096	18.4348	17.1182	+	0.000536937	2.95349	5.26761
UL83	28.5349	28.4104	28.7295	25.1206	25.2199	25.359	+	0	5.05798	3.3251
UL84	23.6955	23.5362	23.8164	17.3513	17.1704	17.7804	+	0	5.21915	6.2487
UL85	20.4591	20.3494	20.494	17.3267	16.8873	19.0279	+	0.0029708	1.83076	2.68689
UL86	23.0634	22.8595	23.4091	20.7965	20.9936	22.2243	+	0.00362908	1.69427	1.77251
UL87	19.6428	19.4479	19.448	17.0627	17.1045	16.6734	+	0	4.14337	2.566
UL88	22.2632	22.1377	22.2482	18.1635	17.7932	17.5515	+	0	4.74948	4.38028
UL89	23.3767	23.4484	23.555	18.8668	19.0011	18.5348	+	0	5.2174	4.65914
UL92	16.7221	17.0994	16.9178	13.9708	13.9232	14.6161	+	0.000150852	3.41628	2.74304
UL93	19.0753	19.3005	19.915	17.0357	17.1267	17.2518	+	0.000354286	3.04813	2.29218
UL94	22.4981	22.5872	21.9197	17.1755	18.2737	18.7368	+	0.000538879	2.96095	4.273
UL95	21.6227	21.3556	21.7161	16.8438	16.3262	17.6411	+	0.000160207	3.50742	4.62772
UL96	14.9939	15.2823	15.9974	11.1608	13.4598	12.0331	+	0.00238501	1.92263	3.20659
UL97	23.1898	23.1088	23.1646	17.8087	18.1837	18.3931	+	0	5.0817	5.0259
UL98	20.026	19.8685	19.9529	16.476	16.7564	16.0516	+	0	4.13106	3.52115
US12	17.2788	16.8723	17.9233	13.7859	13.3611	13.6092	+	0.000156171	3.47691	3.77274
US14	19.1675	19.248	18.995	14.2169	14.2491	13.4556	+	0	4.35708	5.16302
US16	15.8625	16.39	16.7902	12.9223	12.5548	14.082	+	0.00105946	2.39281	3.1612
US18	20.7536	20.78	20.7997	13.9663	13.4668	13.4223	+	0	5.67201	7.15931
US20	16.4897	17.3394	17.6841	13.8662	14.0455	12.8348	+	0.000624809	2.64255	3.58885
US22	20.7057	21.107	21.2683	17.1665	16.4473	16.7625	+	0	4.0345	4.23491
US23	17.2769	17.7159	17.9986	15.1147	16.0447	15.5738	+	0.000868603	2.44258	2.08607
US26	17.3348	17.2471	17.6814	15.1108	14.9684	14.9397	+	0	4.14494	2.41477
US27	19.1387	19.8215	20.0114	11.6011	12.121	12.626	+	0	4.34364	7.54116
US28	21.1925	21.1778	21.2652	14.2817	14.7677	14.6706	+	0	5.79675	6.63849
US29	15.799	16.658	16.3518	12.9092	13.2304	12.9722	+	0.000165554	3.55498	3.23233
US30	18.2833	19.0259	19.8958	17.0454	13.2743	16.2029	+	0.00864983	1.34891	3.56079
