# Supplementary material for: Human cytomegalovirus UL78 is a nuclear-localized GPCR necessary for efficient reactivation from latent infection in CD34+ hematopoietic progenitor cells
Source: J Virol. 2025 Oct 8;99(11):e01402-25. doi: 10.1128/jvi.01402-25 (PMC12645970; doi:10.1128/jvi.01402-25)
Supplement: Data S4 — Results from Reactome overrepresentation analysis for proximity-dependent labeling experiments utilizing NHDF nuclear extracts. [file jvi.01402-25-s0004.xlsx]

## Sheet: Legend
Supplemental Data 4: Results from Reactome over representation analysis for proximity dependent labeling experiments utilizing NHDF nuclear extracts.

## Sheet: DATA S4
Pathway identifier	Pathway name	#Entities found	#Entities total	Entities ratio	Entities pValue	Entities FDR	Log(FDR)	#Reactions found	#Reactions total	Reactions ratio	Species identifier	Species name	Submitted entities found	Mapped entities	Found reaction identifiers
R-HSA-159231	Transport of Mature mRNA	31	46	0.00386295	8.45e-12	1.28e-08	7.89	3	3	0.000201	9606	Homo sapiens	P52298;Q9BTX1;P57740;Q12769;Q9UKF6;Q96EE3;Q92797;Q9BW27;Q9UBU9;Q9NRG9;Q8WUM0;Q8NFH5;Q10570;Q96HA1;P49790;Q09161;O75694;P37198;Q9P2I0;P52948;Q92621;Q5SRE5;Q9C0J8;Q9BVL2;O15504;Q9UKX7;P06730	P52948-3;P52948-4;P52298;Q9BTX1;P57740;Q12769;Q9UKF6;P52948-5;Q92797;Q9BW27;Q9UBU9;Q96EE3-1;Q96EE3-2;Q9NRG9;Q8WUM0;Q8NFH5;Q10570;Q96HA1;P49790;Q09161;Q9BVL2-2;Q9BVL2-1;O75694;P37198;Q9P2I0;Q92621;Q5SRE5;Q9C0J8;O15504;Q9UKX7;P06730	R-HSA-77594;R-HSA-158441;R-HSA-158447
R-HSA-3301854	Nuclear Pore Complex (NPC) Disassembly	23	40	0.00335909	6.7e-08	8.5e-06	5.07	2	2	0.000134	9606	Homo sapiens	P49790;Q9BTX1;P57740;O75694;Q12769;P14635;Q96EE3;P37198;P52948;Q92621;Q9BW27;Q5SRE5;Q9BVL2;O15504;Q9NRG9;Q8WUM0;Q8NFH5;Q9UKX7;Q96HA1	P52948-3;P52948-4;P49790;Q9BVL2-2;Q9BVL2-1;Q9BTX1;P57740;O75694;Q12769;P14635;P52948-5;P37198;Q92621;Q9BW27;Q5SRE5;O15504;Q96EE3-1;Q96EE3-2;Q9NRG9;Q8WUM0;Q8NFH5;Q9UKX7;Q96HA1	R-HSA-2990880;R-HSA-2990882
R-HSA-191859	snRNP Assembly	28	58	0.00487067	9.76e-08	1.01e-05	4.99	6	6	0.000401	9606	Homo sapiens	P49790;P52298;Q09161;Q9BTX1;Q8TEQ6;P57740;O75694;Q12769;Q9UHI6;P57678;Q9NWZ8;Q96EE3;P37198;P52948;Q92621;Q9BW27;Q5SRE5;Q9BVL2;O15504;Q9NRG9;Q8WUM0;Q8NFH5;Q9UKX7;Q96HA1	P52948-3;P52948-4;P52298;Q9BTX1;Q8TEQ6;P57740;Q12769;P52948-5;Q9BW27;Q96EE3-1;Q96EE3-2;Q9NRG9;Q8WUM0;Q8NFH5;Q96HA1;P49790;Q09161;Q9BVL2-2;Q9BVL2-1;O75694;Q9UHI6;P57678;Q9NWZ8;P37198;Q92621;Q5SRE5;O15504;Q9UKX7	R-HSA-191763;R-HSA-191825;R-HSA-191830;R-HSA-191786;R-HSA-191784;R-HSA-191790
R-HSA-194441	Metabolism of non-coding RNA	28	58	0.00487067	9.76e-08	1.01e-05	4.99	6	6	0.000401	9606	Homo sapiens	P49790;P52298;Q09161;Q9BTX1;Q8TEQ6;P57740;O75694;Q12769;Q9UHI6;P57678;Q9NWZ8;Q96EE3;P37198;P52948;Q92621;Q9BW27;Q5SRE5;Q9BVL2;O15504;Q9NRG9;Q8WUM0;Q8NFH5;Q9UKX7;Q96HA1	P52948-3;P52948-4;P52298;Q9BTX1;Q8TEQ6;P57740;Q12769;P52948-5;Q9BW27;Q96EE3-1;Q96EE3-2;Q9NRG9;Q8WUM0;Q8NFH5;Q96HA1;P49790;Q09161;Q9BVL2-2;Q9BVL2-1;O75694;Q9UHI6;P57678;Q9NWZ8;P37198;Q92621;Q5SRE5;O15504;Q9UKX7	R-HSA-191763;R-HSA-191825;R-HSA-191830;R-HSA-191786;R-HSA-191784;R-HSA-191790
R-HSA-2980766	Nuclear Envelope Breakdown	28	58	0.00487067	9.76e-08	1.01e-05	4.99	9	13	0.000869	9606	Homo sapiens	Q9Y2U8;Q92539;O95476;P49790;Q9BTX1;P57740;O75694;Q12769;P14635;Q96EE3;P37198;P52948;Q86Y07;Q92621;Q9BW27;Q5SRE5;Q9BVL2;O15504;Q9NRG9;Q8WUM0;Q8NFH5;Q9UKX7;Q96HA1;Q14693	P52948-3;P52948-4;Q9Y2U8;Q92539;O95476;Q9BTX1;P57740;Q12769;P14635;P52948-5;Q9BW27;Q96EE3-1;Q96EE3-2;Q9NRG9;Q8WUM0;Q8NFH5;Q96HA1;Q14693;P49790;Q9BVL2-2;Q9BVL2-1;Q86Y07-2;O75694;P37198;Q92621;Q5SRE5;O15504;Q9UKX7	R-HSA-2984220;R-HSA-5195402;R-HSA-5221130;R-HSA-5229194;R-HSA-2993898;R-HSA-2990880;R-HSA-5244669;R-HSA-2990882;R-HSA-4419948
R-HSA-168325	Viral Messenger RNA Synthesis	25	52	0.00436681	4.97e-07	3.82e-05	4.42	3	5	0.000334	9606	Homo sapiens	P49790;P30876;Q9BTX1;P57740;O75694;Q12769;P19387;P13984;Q96EE3;P37198;P52948;Q92621;Q9BW27;Q5SRE5;Q9BVL2;O15504;Q9NRG9;Q8WUM0;Q8NFH5;Q9UKX7;Q96HA1	P52948-3;P52948-4;Q9BTX1;P57740;Q12769;P13984;P52948-5;Q9BW27;Q96EE3-1;Q96EE3-2;Q9NRG9;Q8WUM0;Q8NFH5;Q96HA1;P49790;P30876;Q9BVL2-2;Q9BVL2-1;O75694;P19387;P37198;Q92621;Q5SRE5;O15504;Q9UKX7	R-HSA-192627;R-HSA-168326;R-HSA-192925
R-HSA-6784531	tRNA processing in the nucleus	26	62	0.00520658	3.47e-06	0.000173	3.76	4	7	0.000468	9606	Homo sapiens	P49790;Q9BTX1;P57740;O75694;Q12769;Q96EE3;P37198;Q99575;P52948;O95707;Q92621;Q9BW27;Q5SRE5;Q9BVL2;O15504;Q9NRG9;Q8WUM0;Q8NFH5;Q9UKX7;Q10570;Q96HA1;Q52LJ0	P52948-3;P52948-4;Q9BTX1;P57740;Q12769;P52948-5;Q9BW27;Q96EE3-1;Q96EE3-2;Q9NRG9;Q8WUM0;Q8NFH5;Q10570;Q96HA1;P49790;Q9BVL2-2;Q9BVL2-1;O75694;P37198;Q99575;O95707;Q92621;Q5SRE5;O15504;Q9UKX7;Q52LJ0	R-HSA-5696816;R-HSA-5696813;R-HSA-6783483;R-HSA-5696810
R-HSA-4551638	SUMOylation of chromatin organization proteins	25	62	0.00520658	1.02e-05	0.000467	3.33	5	15	0.00100254	9606	Homo sapiens	P49790;Q9BTX1;P57740;O75694;Q12769;Q96EE3;P37198;P52948;Q99496;Q15022;Q92621;Q9BW27;Q5SRE5;Q9BVL2;O15504;Q9HC52;Q9NRG9;Q8WUM0;Q8NFH5;Q9UKX7;Q96HA1	P52948-3;P52948-4;Q9BTX1;P57740;Q12769;P52948-5;Q15022;Q9BW27;Q96EE3-1;Q9HC52;Q96EE3-2;Q9NRG9;Q8WUM0;Q8NFH5;Q96HA1;P49790;Q9BVL2-2;Q9BVL2-1;O75694;P37198;Q99496;Q92621;Q5SRE5;O15504;Q9UKX7	R-HSA-4551655;R-HSA-4615987;R-HSA-4615872;R-HSA-4615873;R-HSA-4551727
R-HSA-199991	Membrane Trafficking	133	637	0.0534934	4.88e-05	0.00204915	2.69	155	219	0.0146371	9606	Homo sapiens	Q15811;O15084;P18085;O75146;Q9H444;Q9P299;Q96KP1;Q96L93;Q9UPN7;Q9Y6G9;P62993;Q92572;O15511;P61026;Q92574;P49815;O95721;P49257;O95208;Q5JRA6;Q9UBC2;Q9NV70;Q13409;Q8IWJ2;O00159;Q13492;P61158;P00533;Q15276;Q9Y6Y8;P50395;Q15436;O15144;O15145;P48553;Q96D71;Q8WVM8;Q8TC07;Q9Y6I3;Q9UQ16;Q12846;O00443;Q5T0N5;Q96CV9;O00203;P61163;Q5VIR6;O00291;P61160;O60664;Q15286;Q9BXS5;Q96Q05;P11717;A2RRP1;Q9H3P7;Q8TD16;…	Q15811;O15084;P18085;O75146;Q9H444;Q9P299;Q96KP1;Q96L93;Q9UPN7;Q9Y6G9;Q92572;P62993-1;O15511;P61026;Q92574;P49815;O95721;P49257;O95208;Q5JRA6;Q9UBC2;Q9NV70;Q13409;Q8IWJ2;O00159;Q13492;P61158;P00533;Q15276;Q9Y6Y8;P50395;Q15436;O15144;O15145;P48553;Q96D71;Q8WVM8;Q8TC07;Q9Y6I3;Q9UQ16;Q12846;O00443;Q5T0N5;Q96CV9;O00203;P61163;Q5VIR6;O00291;P61160;O60664;Q15286;Q9BXS5;Q96Q05;P11717;A2RRP1;Q9H3P7;Q8TD1…	R-HSA-8868230;R-HSA-1445143;R-HSA-6814831;R-HSA-1458463;R-HSA-8868236;R-HSA-8877451;R-HSA-6814833;R-HSA-8876191;R-HSA-8876190;R-HSA-8854173;R-HSA-8876188;R-HSA-2316349;R-HSA-376357;R-HSA-8876454;R-HSA-8854182;R-HSA-6807877;R-HSA-1458485;R-HSA-8877475;R-HSA-6807875;R-HSA-8876193;R-HSA-6807872;R-HSA-8877998;R-HSA-376364;R-HSA-8867756;R-HSA-8867754;R-HSA-376369;R-HSA-190519;R-HSA-432688;R-HSA-884754…
R-HSA-3371556	Cellular response to stress	30	95	0.00797783	0.000124	0.00496222	2.3	9	29	0.00193824	9606	Homo sapiens	Q09472;P28482;Q13535;Q9BTX1;P57740;Q12769;Q96EE3;P42345;O95817;Q9BW27;Q9NRG9;Q8WUM0;Q8NFH5;Q96HA1;P49790;Q86WX3;O75694;Q02790;P37198;P52948;Q92621;Q5SRE5;Q9BVL2;P49841;O15504;Q9UKX7	P52948-3;P52948-4;Q09472;P28482;Q13535;Q9BTX1;P57740;Q12769;P52948-5;P42345;O95817;Q9BW27;Q96EE3-1;Q96EE3-2;Q9NRG9;Q8WUM0;Q8NFH5;Q96HA1;P49790;Q86WX3;Q9BVL2-2;Q9BVL2-1;O75694;Q02790;P37198;Q92621;Q5SRE5;P49841;O15504;Q9UKX7	R-HSA-3371554;R-HSA-5324617;R-HSA-3371531;R-HSA-3371435;R-HSA-5082405;R-HSA-5252041;R-HSA-3371567;R-HSA-3371518;R-HSA-5252079
R-HSA-6807505	RNA polymerase II transcribes snRNA genes	25	74	0.00621431	0.000163	0.00635315	2.2	9	11	0.000735	9606	Homo sapiens	P52298;P50613;P13984;O00267;P52655;Q9NV88;Q5VT52;O60563;Q9NQG5;O75909;Q9NVM9;Q8N201;Q16594;P30876;Q9H0H0;Q09161;P55199;P19387;Q9NVR2;Q6P9B9;Q00403;Q9BXP5;Q9NVH2;Q96CB8;Q75QN2	P52298;P50613;P13984;O00267;P52655;Q9NV88;Q5VT52;O60563;Q9NQG5;O75909;Q9NVM9;Q8N201;Q16594;P30876;Q9H0H0;Q09161;P55199;P19387;Q9NVR2;Q6P9B9;Q00403;Q9BXP5;Q9NVH2;Q96CB8;Q75QN2	R-HSA-6814549;R-HSA-6814885;R-HSA-6814559;R-HSA-6810238;R-HSA-6810235;R-HSA-6814555;R-HSA-6810234;R-HSA-6814554;R-HSA-6810233
R-HSA-5578749	Transcriptional regulation by small RNAs	26	79	0.00663419	0.000182	0.00677609	2.17	5	5	0.000334	9606	Homo sapiens	P49790;P30876;Q9UKV8;Q9BTX1;P57740;O75694;Q12769;P19387;Q8NDV7;Q96EE3;P37198;P52948;Q92621;Q9BW27;Q5SRE5;Q9BVL2;O15504;Q9NRG9;Q8WUM0;Q8NFH5;Q9UKX7;Q96HA1	P52948-3;P52948-4;Q9UKV8;Q9BTX1;P57740;Q12769;P52948-5;Q9BW27;Q96EE3-1;Q96EE3-2;Q9NRG9;Q8WUM0;Q8NFH5;Q96HA1;P49790;P30876;Q9BVL2-2;Q9BVL2-1;O75694;P19387;Q8NDV7;P37198;Q92621;Q5SRE5;O15504;Q9UKX7	R-HSA-5578965;R-HSA-5578966;R-HSA-5578742;R-HSA-5578744;R-HSA-5578712
R-HSA-167152	Formation of HIV elongation complex in the absence of HIV Tat	18	45	0.00377897	0.000183	0.00677609	2.17	2	2	0.000134	9606	Homo sapiens	Q92759;P52298;P30876;Q09161;Q13889;Q13888;P55199;P50613;P19387;P13984;O00267;P18615;P51948;Q08945;O60563;Q14241;O75909;Q9Y5B9	Q92759;P52298;P30876;Q09161;Q13889;Q13888;P55199;P50613;P19387;P13984;O00267;P18615;P51948;Q08945;O60563;Q14241;O75909;Q9Y5B9	R-HSA-167077;R-HSA-167084
R-HSA-6796648	TP53 Regulates Transcription of DNA Repair Genes	22	62	0.00520658	0.000202	0.00747529	2.13	9	17	0.00113621	9606	Homo sapiens	P05412;Q14676;Q92759;Q14004;P30876;Q13889;Q13888;P55199;Q13535;P50613;P19387;P13984;O00267;P38398;P18615;P51948;P40692;Q08945;O60563;Q14241;O75909;Q9Y5B9	P05412;Q14676;Q92759;Q14004;P30876;Q13889;Q13888;P55199;Q13535;P50613;P19387;P13984;O00267;P38398;P18615;P51948;P40692;Q08945;O60563;Q14241;O75909;Q9Y5B9	R-HSA-6796647;R-HSA-6797606;R-HSA-6797090;R-HSA-6797616;R-HSA-6797712;R-HSA-6797100;R-HSA-6806412;R-HSA-6806394;R-HSA-6806392
R-HSA-167172	Transcription of the HIV genome	24	71	0.00596238	0.000216	0.00777098	2.11	47	47	0.00314129	9606	Homo sapiens	Q12962;Q92759;P52298;P30876;O43148;Q09161;Q13889;Q13888;P55199;P50613;P19387;O00268;P13984;O00267;P52655;P18615;P51948;Q00403;Q08945;O60563;Q14241;O75909;Q9Y5B9;Q16594	Q12962;Q92759;P52298;P30876;O43148;Q09161;Q13889;Q13888;P55199;P50613;P19387;O00268;P13984;O00267;P52655;P18615;P51948;Q00403;Q08945;O60563;Q14241;O75909;Q9Y5B9;Q16594	R-HSA-167234;R-HSA-167111;R-HSA-167115;R-HSA-167113;R-HSA-167118;R-HSA-167181;R-HSA-167117;R-HSA-170706;R-HSA-170704;R-HSA-167121;R-HSA-167191;R-HSA-167130;R-HSA-167192;R-HSA-167128;R-HSA-167134;R-HSA-167196;R-HSA-167197;R-HSA-167133;R-HSA-9613490;R-HSA-167459;R-HSA-167072;R-HSA-167136;R-HSA-167076;R-HSA-167077;R-HSA-9613498;R-HSA-167147;R-HSA-167083;R-HSA-167150;R-HSA-167087;R-HSA-167148;R-HSA-1…
R-HSA-8856828	Clathrin-mediated endocytosis	39	145	0.0121767	0.00035	0.0122331	1.91	29	35	0.00233926	9606	Homo sapiens	Q15811;P25098;O15144;P52594;Q96D71;O15145;P50570;O75146;Q9UQ16;Q9Y6I3;P51148;O00443;Q5T0N5;P62330;O00291;P62993;P61160;Q99961;O15511;P98082;Q9NZM3;Q01968;P11717;O94973;Q92747;O15056;O95208;Q9UBC2;Q9NVZ3;O00499;O95782;P63010;Q13492;P61158;Q92783;P00533;Q96RF0;O14976;Q8N6T3	Q15811;P25098;O15144;P52594;Q96D71;O15145;P50570;O75146;Q9UQ16;Q9Y6I3;P51148;O00443;Q5T0N5;P62330;O00291;P61160;Q99961;P62993-1;O15511;P98082;Q9NZM3;Q01968;P11717;O94973;Q92747;O15056;O95208;Q9UBC2;Q9NVZ3;O00499;O95782;P63010;Q13492;P61158;Q92783;P00533;Q96RF0;O14976;Q8N6T3	R-HSA-8868230;R-HSA-9681616;R-HSA-8868236;R-HSA-8862280;R-HSA-8867613;R-HSA-8871196;R-HSA-8866268;R-HSA-8871194;R-HSA-8871193;R-HSA-8868071;R-HSA-8866279;R-HSA-8863718;R-HSA-8866277;R-HSA-8866275;R-HSA-8863471;R-HSA-8856813;R-HSA-8867756;R-HSA-8868651;R-HSA-8866283;R-HSA-8867754;R-HSA-8868648;R-HSA-8868072;R-HSA-8856808;R-HSA-8868661;R-HSA-8868660;R-HSA-8868659;R-HSA-8868658;R-HSA-8863472;R-HSA-8…
R-HSA-162909	Host Interactions of HIV factors	36	131	0.011001	0.000394	0.0132554	1.88	20	54	0.00360914	9606	Homo sapiens	Q10567;Q9BTX1;P57740;Q12769;Q96EE3;Q6VY07;O60563;Q9BW27;Q9BXS5;Q8NFH5;Q8WUM0;Q9NRG9;Q96HA1;Q15008;O94973;P49790;Q9UNM6;P62191;O75694;O95782;O43747;P18754;P37198;P63010;P52948;Q92621;Q9BVL2;Q5SRE5;Q13177;O15504;P43686;Q9UKX7	P52948-3;P52948-4;Q10567;Q9BTX1;P57740;Q12769;P52948-5;Q6VY07;O60563;Q9BW27;Q9BXS5;Q96EE3-1;Q8NFH5;Q96EE3-2;Q8WUM0;Q9NRG9;Q96HA1;Q15008;O94973;P49790;Q9BVL2-2;Q9BVL2-1;Q9UNM6;P62191;O75694;O95782;O43747;P18754;P37198;P63010;Q92621;Q5SRE5;Q13177;O15504;P43686;Q9UKX7	R-HSA-167234;R-HSA-167235;R-HSA-180710;R-HSA-182279;R-HSA-182186;R-HSA-182286;R-HSA-180622;R-HSA-180687;R-HSA-164943;R-HSA-167597;R-HSA-165043;R-HSA-167601;R-HSA-167537;R-HSA-182198;R-HSA-182263;R-HSA-165047;R-HSA-180603;R-HSA-182171;R-HSA-180732;R-HSA-180573
R-HSA-167169	HIV Transcription Elongation	17	44	0.00369499	0.000402	0.0132554	1.88	15	15	0.00100254	9606	Homo sapiens	Q92759;P52298;P30876;Q09161;Q13889;Q13888;P55199;P50613;P19387;P13984;O00267;P18615;P51948;Q08945;O60563;Q14241;Q9Y5B9	Q92759;P52298;P30876;Q09161;Q13889;Q13888;P55199;P50613;P19387;P13984;O00267;P18615;P51948;Q08945;O60563;Q14241;Q9Y5B9	R-HSA-167234;R-HSA-167072;R-HSA-167147;R-HSA-167083;R-HSA-167087;R-HSA-167181;R-HSA-167085;R-HSA-170706;R-HSA-170704;R-HSA-167089;R-HSA-167478;R-HSA-167191;R-HSA-167192;R-HSA-167196;R-HSA-167197
R-HSA-167246	Tat-mediated elongation of the HIV-1 transcript	17	44	0.00369499	0.000402	0.0132554	1.88	8	8	0.000535	9606	Homo sapiens	Q92759;P52298;P30876;Q09161;Q13889;Q13888;P55199;P50613;P19387;P13984;O00267;P18615;P51948;Q08945;O60563;Q14241;Q9Y5B9	Q92759;P52298;P30876;Q09161;Q13889;Q13888;P55199;P50613;P19387;P13984;O00267;P18615;P51948;Q08945;O60563;Q14241;Q9Y5B9	R-HSA-170706;R-HSA-167234;R-HSA-170704;R-HSA-167191;R-HSA-167192;R-HSA-167196;R-HSA-167197;R-HSA-167181
R-HSA-167200	Formation of HIV-1 elongation complex containing HIV-1 Tat	17	44	0.00369499	0.000402	0.0132554	1.88	5	5	0.000334	9606	Homo sapiens	Q92759;P52298;P30876;Q09161;Q13889;Q13888;P55199;P50613;P19387;P13984;O00267;P18615;P51948;Q08945;O60563;Q14241;Q9Y5B9	Q92759;P52298;P30876;Q09161;Q13889;Q13888;P55199;P50613;P19387;P13984;O00267;P18615;P51948;Q08945;O60563;Q14241;Q9Y5B9	R-HSA-170706;R-HSA-167234;R-HSA-170704;R-HSA-167191;R-HSA-167196
R-HSA-70171	Glycolysis	25	79	0.00663419	0.000421	0.0134779	1.87	4	23	0.00153723	9606	Homo sapiens	P49790;Q9BTX1;P57740;O75694;Q12769;P19367;P52789;Q96EE3;P37198;P17858;P52948;Q92621;Q9BW27;Q5SRE5;Q9BVL2;O15504;Q9NRG9;Q8WUM0;Q8NFH5;Q9UKX7;Q96HA1	P52948-3;P52948-4;Q9BTX1;P57740;Q12769;P52948-5;Q9BW27;Q96EE3-1;Q96EE3-2;Q9NRG9;Q8WUM0;Q8NFH5;Q96HA1;P49790;Q9BVL2-2;Q9BVL2-1;O75694;P19367;P52789;P37198;P17858;Q92621;Q5SRE5;O15504;Q9UKX7	R-HSA-70467;R-HSA-70420;R-HSA-170825;R-HSA-170796
R-HSA-9705671	SARS-CoV-2 activates/modulates innate and adaptive immune responses	38	144	0.0120927	0.000584	0.0181181	1.74	18	47	0.00314129	9606	Homo sapiens	Q15436;Q9C037;Q8NEB9;Q9BTX1;P57740;Q12769;Q99570;Q9Y4K3;Q96EE3;O94826;Q9BW27;Q9UN86;Q8NFH5;Q8WUM0;P62633;Q9NRG9;Q96HA1;Q14258;O95487;P53992;P49790;Q14653;O94855;Q7Z434;O75694;O95486;P37198;P52948;P05161;Q92621;Q9BVL2;Q5SRE5;O15504;Q9UKX7	P52948-3;Q15436;P52948-4;Q9C037;Q8NEB9;Q9BTX1;P57740;Q12769;Q99570;P52948-5;Q9Y4K3;O94826;Q9BW27;Q9UN86;Q96EE3-1;Q8NFH5;Q96EE3-2;Q8WUM0;P62633;Q9NRG9;Q96HA1;Q14258;O95487;P53992;P49790;Q14653;O94855;Q9BVL2-2;Q9BVL2-1;Q7Z434;O75694;O95486;P37198;P05161;Q92621;Q5SRE5;O15504;Q9UKX7	R-HSA-9709852;R-HSA-9759709;R-HSA-9729725;R-HSA-9729437;R-HSA-9755359;R-HSA-9709663;R-HSA-9708889;R-HSA-983426;R-HSA-9716160;R-HSA-9729730;R-HSA-9755747;R-HSA-9755244;R-HSA-168184;R-HSA-9768142;R-HSA-9705320;R-HSA-9729481;R-HSA-918224;R-HSA-918225
R-HSA-2470946	Cohesin Loading onto Chromatin	7	10	0.00084	0.000825	0.0255891	1.59	2	2	0.000134	9606	Homo sapiens	O60216;Q7Z5K2;Q9Y6X3;Q9UQE7;Q9NTI5;Q6KC79;Q29RF7	O60216;Q7Z5K2;Q9Y6X3;Q9UQE7;Q9NTI5;Q6KC79;Q29RF7	R-HSA-2470935;R-HSA-2468040
R-HSA-9013405	RHOD GTPase cycle	18	53	0.00445079	0.00118398	0.0355195	1.45	5	9	0.000602	9606	Homo sapiens	O15173;Q9Y2U8;P49257;Q8IWW6;Q96C19;O95292;Q03135;Q9NSV4;O95210;Q07960;O60879;Q68EM7;Q8NHP6;Q5JTV8;Q86Y07;P43121;Q16643;Q9BSJ8	O15173;Q9Y2U8;P49257;Q8IWW6;Q96C19;O95292;Q03135;Q9NSV4;O95210;Q07960;Q68EM7;O60879-3;Q8NHP6;Q5JTV8;Q86Y07;P43121;Q16643;Q9BSJ8	R-HSA-9693250;R-HSA-9013437;R-HSA-9013438;R-HSA-9693198;R-HSA-9693214
R-HSA-72086	mRNA Capping	12	29	0.00243534	0.00154637	0.0463912	1.33	11	11	0.000735	9606	Homo sapiens	Q92759;P52298;P30876;P51948;O43148;Q13889;Q09161;Q13888;P50613;P19387;P13984;O00267	Q92759;P52298;P30876;P51948;O43148;Q13889;Q09161;Q13888;P50613;P19387;P13984;O00267	R-HSA-77073;R-HSA-77090;R-HSA-77077;R-HSA-77095;R-HSA-77078;R-HSA-77094;R-HSA-77081;R-HSA-77083;R-HSA-77069;R-HSA-77085;R-HSA-77068
R-HSA-72187	mRNA 3'-end processing	19	59	0.00495465	0.00160057	0.0464164	1.33	3	3	0.000201	9606	Homo sapiens	Q86W42;P52298;Q9H0L4;Q09161;O95391;O60508;Q9UKF6;Q96QD9;Q96FV9;O75152;Q9P2I0;Q92797;Q9C0J8;Q92620;Q8N684;Q96A72;Q9Y3Y2;Q10570;Q13242	Q86W42;P52298;Q9H0L4;Q09161;O95391;O60508;Q9UKF6;Q96QD9;Q96FV9;O75152;Q9P2I0;Q92797;Q9C0J8;Q92620;Q8N684;Q96A72;Q9Y3Y2;Q10570;Q13242	R-HSA-8849157;R-HSA-72180;R-HSA-72185
R-HSA-9933939	Formation of the polybromo-BAF (pBAF) complex	9	18	0.00151159	0.00167156	0.0481954	1.32	6	6	0.000401	9606	Homo sapiens	Q92925;Q68CP9;P51531;Q9NPI1;Q969G3;Q96GM5;O96019;Q92922;Q6STE5	Q92925;Q68CP9;P51531;Q9NPI1;Q969G3;Q96GM5;O96019;Q92922;Q6STE5	R-HSA-9933237;R-HSA-9932449;R-HSA-9932832;R-HSA-9932448;R-HSA-9932843;R-HSA-9932440
R-HSA-2995410	Nuclear Envelope (NE) Reassembly	23	78	0.00655022	0.00172127	0.0481954	1.32	19	24	0.00160406	9606	Homo sapiens	Q9Y2U8;P53990;Q9BTX1;Q9H444;P57740;O75694;Q12769;P14635;P18754;Q96EE3;P37198;P52948;Q86Y07;Q86XL3;Q8WYP5;Q92621;Q9BW27;Q5SRE5;Q9BVL2;Q8WUM0;Q8NFH5;Q96HA1	Q9Y2U8;P53990;Q9BVL2-2;Q9BVL2-1;Q9BTX1;Q86Y07-2;Q9H444;P57740;O75694;Q12769;P14635;P52948-5;P18754;P37198;Q86XL3;Q8WYP5;Q92621;Q9BW27;Q5SRE5;Q96EE3-1;Q8WUM0;Q8NFH5;Q96HA1	R-HSA-9667952;R-HSA-9668405;R-HSA-9634169;R-HSA-9668415;R-HSA-9667965;R-HSA-9615901;R-HSA-9668419;R-HSA-2995389;R-HSA-2995388;R-HSA-9624800;R-HSA-9615937;R-HSA-9668389;R-HSA-9634219;R-HSA-9618378;R-HSA-9668395;R-HSA-9615945;R-HSA-9668398;R-HSA-2995376;R-HSA-9624845
