# Supplementary material for: Human cytomegalovirus UL78 is a nuclear-localized GPCR necessary for efficient reactivation from latent infection in CD34+ hematopoietic progenitor cells
Source: J Virol. 2025 Oct 8;99(11):e01402-25. doi: 10.1128/jvi.01402-25 (PMC12645970; doi:10.1128/jvi.01402-25)
Supplement: Data S5 — Results from LC-MS/MS proximity-dependent labeling experiments utilizing CD34+ HPCs undergoing the early stages of viral reactivation. [file jvi.01402-25-s0005.xlsx]

## Sheet: Legend
Supplemental Data 5: Results from LC-MS/MS proximity dependent labeling experiments utilizing CD34+ HPCs undergoing the early stages of viral reactivation.

## Sheet: Host Processed
Gene Symbol	Accession	Exp. q-value: Combined	# AAs	MW [kDa]	calc. pI	Score Sequest HT: Sequest HT	Identified_UL78-TurboID	Identified_WT-HCMV	Crapome	Crapome %
A2M	P01023	0	1474	163.2	6.46	1.65	High	Peak Found	54	0.075419
AAAS	Q9NRG9	0	546	59.5	7.5	17.8	High	Peak Found	65	0.0907821
AARS1	H3BPK7	0	999	110.1	5.67	10.5	High	n/a	122	0.170391
ABCC4	O15439	0.01	1325	149.4	8.19	0	High	n/a	2	0.0027933
ABCD1	P33897	0	745	82.9	8.95	0	Peak Found	n/a	1	0.00139665
ABHD12	Q8N2K0	0	398	45.1	8.65	5.09	Peak Found	n/a	6	0.00837989
ACAA1	P09110	0	424	44.3	8.44	5.14	High	Peak Found	25	0.0349162
ACAA2	P42765	0.001	397	41.9	8.09	0	High	n/a	49	0.0684358
ACAD9	A0A7P0T871	0.002	660	72.5	7.4	2.59	Peak Found	n/a	0	0
ACADVL	P49748	0	655	70.3	8.75	4.13	High	Peak Found	46	0.0642458
ACAT1	A0A5F9ZHL1	0	434	46.1	8.97	7.52	High	n/a	0	0
ACBD3	Q9H3P7	0	528	60.6	5.06	9.68	Peak Found	n/a	107	0.149441
ACBD5	Q5T8D3	0	534	60.1	5.33	20.96	Peak Found	n/a	1	0.00139665
ACIN1	S4R3H4	0	1283	145.4	6	18.78	High	Peak Found	206	0.287709
ACO1	P21399	0	889	98.3	6.68	13.78	High	Peak Found	13	0.0181564
ACO2	A2A274	0	805	87.8	7.37	12.01	High	Peak Found	89	0.124302
ACOT7	O00154	0	380	41.8	8.54	2.44	High	n/a	128	0.178771
ACOT9	Q9Y305	0.019	439	49.9	8.6	2.38	Peak Found	n/a	63	0.0879888
ACOX1	Q15067	0.02	660	74.4	8.16	0	High	n/a	4	0.00558659
ACP1	P24666	0	158	18	6.74	3.58	High	Peak Found	95	0.132682
ACSF2	Q96CM8	0.002	615	68.1	7.55	2.67	High	n/a	1	0.00139665
ACSL1	P33121	0	698	77.9	7.15	0	High	n/a	7	0.00977654
ACSL3	O95573	0	720	80.4	8.38	22.1	High	n/a	153	0.213687
ACSS2	Q9NR19	0.024	701	78.5	6.46	0	High	n/a	0	0
ACTN1	A0A804HII9	0	913	105.4	5.39	58.43	High	Peak Found	0	0
ACTR1A	P61163	0	376	42.6	6.64	6.5	Peak Found	n/a	208	0.290503
ACTR1B	P42025	0	376	42.3	6.4	1.68	Peak Found	n/a	137	0.191341
ACTR2	P61160	0	394	44.7	6.74	12.75	High	Peak Found	140	0.195531
ACTR3	P61158	0	418	47.3	5.88	14.08	High	Peak Found	137	0.191341
ACTR8	Q9H981	0	624	70.4	7.78	2.47	Peak Found	n/a	0	0
ADH5	P11766	0.002	374	39.7	7.49	2.21	High	Peak Found	56	0.0782123
AFF1	P51825	0	1210	131.3	9.2	2.23	Peak Found	n/a	3	0.00418994
AGFG1	P52594	0	562	58.2	8.63	28.92	Peak Found	n/a	65	0.0907821
AGK	Q53H12	0.001	422	47.1	8.09	0	Peak Found	n/a	88	0.122905
AGPS	O00116	0	658	72.9	7.34	24.6	High	n/a	56	0.0782123
AHCYL2	Q96HN2	0	611	66.7	7.36	6.47	Peak Found	n/a	68	0.0949721
AIFM1	A0A6Q8PFE1	0	622	67.9	8.94	1.67	High	n/a	0	0
AIMP1	Q12904	0	312	34.3	8.43	6.03	High	Peak Found	163	0.227654
AIMP2	Q13155	0	320	35.3	8.22	6.91	High	n/a	172	0.240223
AK3	Q9UIJ7	0	227	25.6	9.16	2	High	Peak Found	6	0.00837989
AKAP8L	Q9ULX6	0	646	71.6	5.05	10.65	Peak Found	n/a	85	0.118715
AKR1A1	P14550	0.001	325	36.6	6.79	0	High	n/a	50	0.0698324
AKR1B1	P15121	0	316	35.8	6.98	0	High	n/a	72	0.100559
AKR7A2	O43488	0.001	359	39.6	7.17	2.05	High	Peak Found	34	0.047486
ALDH2	P05091	0	517	56.3	7.05	9.38	High	n/a	80	0.111732
ALDH3A2	A0A5F9ZHN9	0	521	58.6	8.13	6.41	Peak Found	n/a	0	0
ALDH9A1	P49189	0.001	494	53.8	5.87	0	High	n/a	104	0.145251
AMOTL1	Q8IY63	0.024	956	106.5	7.11	0	Peak Found	n/a	12	0.0167598
ANKLE2	Q86XL3	0	938	104.1	7.09	83.1	Peak Found	n/a	43	0.0600559
ANO6	Q4KMQ2	0.002	910	106.1	7.77	0	Peak Found	n/a	15	0.0209497
ANXA1	P04083	0	346	38.7	7.02	58.25	High	Peak Found	68	0.0949721
ANXA11	P50995	0	505	54.4	7.65	5.49	High	n/a	55	0.0768156
ANXA6	P08133	0.003	673	75.8	5.6	0	High	n/a	77	0.107542
AP1B1	Q10567	0	949	104.5	5.06	23.66	Peak Found	n/a	147	0.205307
AP1G1	O43747	0	822	91.3	6.8	4.74	Peak Found	n/a	21	0.0293296
AP1M1	Q9BXS5	0	423	48.6	7.3	17.95	High	n/a	21	0.0293296
AP2A2	O94973	0	939	103.9	6.96	9.6	Peak Found	n/a	80	0.111732
AP3B1	O00203	0	1094	121.2	6.04	14.57	High	n/a	139	0.194134
AP3D1	A0A8V8TQW4	0	1203	135.3	7.64	10.28	Peak Found	n/a	0	0
AP3M1	Q9Y2T2	0	418	46.9	6.93	2.77	Peak Found	n/a	70	0.0977654
AP3S1	Q92572	0	193	21.7	5.39	7.82	High	n/a	140	0.195531
APBB1IP	Q7Z5R6	0	666	73.1	5.59	1.73	High	n/a	15	0.0209497
APEX1	P27695	0	318	35.5	8.12	1.66	High	Peak Found	109	0.152235
API5	Q9BZZ5	0	524	59	7.34	4.18	Peak Found	n/a	150	0.209497
APMAP	Q9HDC9	0.007	416	46.5	6.16	0	High	n/a	38	0.0530726
APOL2	J3KQL8	0	449	48.9	6	2.52	High	n/a	8	0.0111732
APPL1	Q9UKG1	0	709	79.6	5.41	11.98	High	n/a	7	0.00977654
APRT	P07741	0.004	180	19.6	6.02	1.64	High	Peak Found	90	0.125698
AQR	O60306	0	1485	171.2	6.37	15.85	Peak Found	n/a	52	0.0726257
ARF4	P18085	0	180	20.5	7.14	6.21	High	Peak Found	199	0.277933
ARF6	P62330	0	175	20.1	8.95	7.72	Peak Found	n/a	27	0.0377095
ARFGAP1	Q8N6T3	0	406	44.6	5.66	21.89	Peak Found	n/a	112	0.156425
ARFGAP2	E9PN48	0.015	535	58.1	8.18	3.6	Peak Found	n/a	34	0.047486
ARFGEF1	Q9Y6D6	0	1849	208.6	5.85	38.67	Peak Found	n/a	10	0.0139665
ARFGEF2	Q9Y6D5	0	1785	201.9	6.33	40.07	Peak Found	n/a	7	0.00977654
ARG1	P05089	0.002	322	34.7	7.21	0	High	Peak Found	57	0.0796089
ARHGAP1	Q07960	0	439	50.4	6.29	11.29	Peak Found	n/a	21	0.0293296
ARHGAP17	Q68EM7	0	881	95.4	7.62	5.69	Peak Found	n/a	32	0.0446927
ARHGAP25	P42331	0.003	645	73.4	6.37	0	High	n/a	0	0
ARHGAP31	Q2M1Z3	0	1444	156.9	5.76	2.25	Peak Found	n/a	1	0.00139665
ARHGDIA	J3QQX2	0	235	25.8	7.44	4.21	High	n/a	98	0.136872
ARHGDIB	P52566	0.001	201	23	5.21	2.03	High	Peak Found	4	0.00558659
ARHGEF2	A0A5F9ZI21	0	1129	126.6	7.52	2.79	Peak Found	n/a	0	0
ARL8B	Q9NVJ2	0	186	21.5	8.43	0	High	Peak Found	45	0.0628492
ARPC1B	O15143	0	372	40.9	8.35	17.91	High	n/a	44	0.0614525
ARPC2	O15144	0	300	34.3	7.36	8.6	High	Peak Found	71	0.099162
ARPC3	O15145	0	178	20.5	8.59	2.18	High	n/a	78	0.108939
ARPC4-TTLL3	A0A0A6YYG9	0	625	71.7	5.88	0	High	n/a	111	0.155028
ARPC5	O15511	0.001	151	16.3	5.67	0	High	n/a	40	0.0558659
ARPC5L	Q9BPX5	0.01	153	16.9	6.6	0	Peak Found	n/a	28	0.0391061
ASCC2	Q9H1I8	0	757	86.3	5.16	6.65	High	n/a	19	0.0265363
ASPH	Q12797	0	758	85.8	5.01	6.42	Peak Found	n/a	28	0.0391061
ATAD3B	Q5T9A4	0	648	72.5	9.2	66.08	High	n/a	172	0.240223
ATG3	Q9NT62	0	314	35.8	4.74	4.66	Peak Found	n/a	20	0.027933
ATIC	P31939	0	592	64.6	6.71	4.9	High	n/a	88	0.122905
ATL3	Q6DD88	0	541	60.5	5.66	2.63	Peak Found	n/a	1	0.00139665
ATP1B3	P54709	0.005	279	31.5	8.35	2.1	Peak Found	n/a	55	0.0768156
ATP2A3	Q93084	0	999	109.2	5.52	20.6	High	Peak Found	82	0.114525
ATP2C1	B4E2Q0	0.002	953	104.6	7.2	5.47	Peak Found	n/a	3	0.00418994
ATP5MK	Q96IX5	0.002	58	6.5	9.76	4.69	Peak Found	n/a	141	0.196927
ATP5PB	P24539	0	256	28.9	9.36	3.14	High	Peak Found	115	0.160615
ATP5PD	O75947	0.001	161	18.5	5.3	1.73	High	Peak Found	120	0.167598
ATP6V0A1	A0A994J735	0	865	98.8	6.58	14.48	Peak Found	n/a	0	0
ATP6V0D1	F5GYQ1	0.001	392	44.6	5.14	1.88	Peak Found	n/a	12	0.0167598
ATP6V1A	P38606	0	617	68.3	5.52	9.88	High	n/a	153	0.213687
ATP6V1B2	P21281	0	511	56.5	5.81	9.3	High	n/a	90	0.125698
ATP6V1E1	P36543	0.002	226	26.1	8	2.58	High	n/a	43	0.0600559
ATP7A	A0A8I5KWA8	0	1531	166.4	6.23	4.26	Peak Found	n/a	0	0
ATR	Q13535	0	2644	301.2	7.43	8.74	Peak Found	n/a	1	0.00139665
ATRIP	Q8WXE1	0.002	791	85.8	6.32	0	Peak Found	n/a	1	0.00139665
ATXN2	Q99700	0	1313	140.2	9.57	13.19	Peak Found	n/a	116	0.162011
AUP1	Q9Y679	0	410	45.8	8.65	42.8	Peak Found	n/a	9	0.0125698
BAIAP2	I3L4C2	0	553	61.3	8.94	2.41	Peak Found	n/a	10	0.0139665
BAZ1B	Q9UIG0	0	1483	170.8	8.48	10.9	Peak Found	n/a	146	0.203911
BCAP31	P51572	0	246	28	8.44	10.58	Peak Found	n/a	104	0.145251
BCAS2	O75934	0.002	225	26.1	5.66	2.35	Peak Found	n/a	104	0.145251
BCAS3	Q9H6U6	0	928	101.2	6.7	30.25	Peak Found	n/a	34	0.047486
BCL2L2-PABPN1	A0A7I2V383	0.003	365	40.5	5.78	0	High	Peak Found	0	0
BET1	H7C1N3	0	133	15	8.28	2.09	Peak Found	n/a	1	0.00139665
BICRAL	Q6AI39	0.024	1079	115	6.87	0	Peak Found	n/a	0	0
BIN1	O00499	0	593	64.7	5.06	10.49	Peak Found	n/a	3	0.00418994
BLTP3A	Q6BDS2	0.001	1440	159.4	6.14	2.2	Peak Found	n/a	10	0.0139665
BLVRB	A0A2R8YEP4	0.024	245	26.3	7.14	0	High	n/a	0	0
BMP2K	Q9NSY1	0	1161	129.1	6.51	38.17	Peak Found	n/a	6	0.00837989
BOD1L1	H0Y9Y2	0	3098	335.3	5.14	28.88	Peak Found	n/a	116	0.162011
BOLA2B	A0A499FJE1	0	152	16.9	8.19	0	High	Peak Found	0	0
BTAF1	O14981	0	1849	206.8	6.52	13.2	Peak Found	n/a	64	0.0893855
BTK	Q06187	0	659	76.2	7.77	0	High	n/a	20	0.027933
C3	P01024	0.012	1663	187	6.4	0	High	n/a	45	0.0628492
CACYBP	Q9HB71	0	228	26.2	8.25	24.27	High	Peak Found	187	0.261173
CALR	P27797	0	417	48.1	4.44	21.46	High	Peak Found	205	0.286313
CALU	O43852	0	315	37.1	4.64	10.83	High	Peak Found	147	0.205307
CAMK1D	Q8IU85	0.004	385	42.9	7.21	0	High	n/a	1	0.00139665
CANX	A0A7P0TAE9	0	626	71.3	4.72	4.16	High	Peak Found	0	0
CAP1	Q01518	0.002	475	51.9	8.06	2.33	High	Peak Found	182	0.25419
CAPN1	P07384	0	714	81.8	5.67	5.41	High	Peak Found	30	0.0418994
CARS1	P49589	0	748	85.4	6.76	3.42	Peak Found	n/a	24	0.0335196
CAVIN3	E9PIE3	0	293	31.1	6.81	10.05	Peak Found	n/a	8	0.0111732
CC2D1A	Q6P1N0	0	951	104	8.09	36.65	Peak Found	n/a	49	0.0684358
CCDC183	Q5T5S1	0.011	534	62.6	8.79	3.37	Peak Found	n/a	3	0.00418994
CCDC6	Q16204	0	474	53.3	7.34	5.11	Peak Found	n/a	40	0.0558659
CCNK	O75909	0	580	64.2	8.41	4.6	Peak Found	n/a	128	0.178771
CCNT1	O60563	0	726	80.6	8.78	7.95	Peak Found	n/a	133	0.185754
CDC73	Q6P1J9	0	531	60.5	9.61	3.43	Peak Found	n/a	162	0.226257
CDK12	Q9NYV4	0	1490	164.1	9.44	3.76	Peak Found	n/a	199	0.277933
CDK13	Q14004	0	1512	164.8	9.69	7.68	Peak Found	n/a	193	0.269553
CDK7	P50613	0.028	346	39	8.47	2.47	Peak Found	n/a	23	0.0321229
CDK7	D6RF14	0.021	69	7.7	9.5	2.05	Peak Found	n/a	23	0.0321229
CDS2	O95674	0	445	51.4	7.09	5	Peak Found	n/a	4	0.00558659
CEBPZ	Q03701	0	1054	120.9	5.94	5.66	Peak Found	n/a	98	0.136872
CEP44	Q9C0F1	0	390	44.1	5.21	16.44	Peak Found	n/a	43	0.0600559
CHAMP1	Q96JM3	0	812	89	8.44	16.51	Peak Found	n/a	126	0.175978
CHCHD3	F8WAR4	0.016	241	27.7	6.64	1.67	Peak Found	n/a	61	0.0851955
CHD4	A0A2R8Y521	0	1920	218.4	6.05	177.88	High	Peak Found	0	0
CISD1	Q9NZ45	0.002	108	12.2	9.09	0	Peak Found	n/a	12	0.0167598
CISD2	Q8N5K1	0	135	15.3	9.61	31.69	High	Peak Found	11	0.0153631
CKAP4	Q07065	0	602	66	5.92	161.42	High	Peak Found	168	0.234637
CKB	A0A0S2Z471	0.005	405	44.9	6.11	1.79	High	n/a	0	0
CLC	Q05315	0.001	142	16.4	7.37	0	High	n/a	0	0
CLEC2D	A0A0C4DG81	0.011	173	20	8.12	2.07	High	n/a	0	0
CLGN	O14967	0.016	610	70	4.69	0	Peak Found	n/a	6	0.00837989
CLIC1	O00299	0	241	26.9	5.17	10.29	High	Peak Found	147	0.205307
CLIC4	Q9Y696	0	253	28.8	5.59	17.38	High	n/a	46	0.0642458
CLPTM1	O96005	0.002	669	76	6.3	4.18	Peak Found	n/a	12	0.0167598
CMAS	Q8NFW8	0.002	434	48.3	7.93	4.2	Peak Found	n/a	57	0.0796089
CMTR1	Q8N1G2	0	835	95.3	7.05	3.86	Peak Found	n/a	36	0.0502793
CNBP	P62633	0	177	19.5	7.71	1.73	High	n/a	37	0.051676
CNDP2	Q96KP4	0.021	475	52.8	5.97	0	High	Peak Found	18	0.0251397
CNP	P09543	0	421	47.5	9.07	23.76	High	Peak Found	70	0.0977654
COG1	Q8WTW3	0	980	108.9	7.31	9.29	Peak Found	n/a	13	0.0181564
COG3	Q96JB2	0.013	828	94	5.57	0	Peak Found	n/a	25	0.0349162
COIL	P38432	0	576	62.6	9.07	12.39	Peak Found	n/a	143	0.199721
COLGALT1	Q8NBJ5	0	622	71.6	7.31	14.36	High	n/a	74	0.103352
COPA	P53621	0	1224	138.3	7.66	64.67	High	Peak Found	202	0.282123
COPB2	P35606	0	906	102.4	5.27	17.52	High	n/a	164	0.22905
COPE	M0QXB4	0	331	36.9	5.16	14.16	High	n/a	93	0.129888
COPS4	D6RFN0	0.016	438	49.7	5.81	0	High	n/a	102	0.142458
COPZ1	F8VVA7	0	198	22.3	4.89	4.78	Peak Found	n/a	111	0.155028
CORO1A	P31146	0	461	51	6.68	6.63	High	Peak Found	25	0.0349162
CORO1B	Q9BR76	0	489	54.2	5.88	26.9	High	Peak Found	157	0.219274
COTL1	Q14019	0	142	15.9	5.67	1.92	High	n/a	11	0.0153631
COX15	Q7KZN9	0.017	410	46	9.82	2.41	Peak Found	n/a	5	0.00698324
COX6B1	P14854	0.002	86	10.2	7.05	2.55	Peak Found	n/a	44	0.0614525
CPD	O75976	0.005	1380	152.8	6.05	0	Peak Found	n/a	26	0.0363128
CPEB4	Q17RY0	0	729	80.1	7.18	6.19	Peak Found	n/a	3	0.00418994
CPNE3	O75131	0.005	537	60.1	5.85	2.13	Peak Found	n/a	91	0.127095
CPSF1	Q10570	0	1443	160.8	6.4	2.35	Peak Found	n/a	139	0.194134
CPSF2	Q9P2I0	0	782	88.4	5.11	32.73	Peak Found	n/a	166	0.231844
CPT1A	P50416	0	773	88.3	8.65	5.6	Peak Found	n/a	9	0.0125698
CPT2	A0A1B0GVF3	0	670	75.2	8.5	5.1	High	n/a	10	0.0139665
CRTAP	O75718	0	401	46.5	5.73	0	Peak Found	n/a	11	0.0153631
CS	O75390	0	466	51.7	8.32	4.15	High	Peak Found	194	0.27095
CSK	P41240	0	450	50.7	7.06	2.18	Peak Found	n/a	53	0.0740223
CSNK1D	H7BYT1	0.001	427	49	9.94	0	Peak Found	n/a	16	0.0223464
CSNK2A1	P68400	0	391	45.1	7.74	7.65	Peak Found	n/a	150	0.209497
CSRP1	P21291	0	193	20.6	8.57	15.66	Peak Found	n/a	46	0.0642458
CSTB	P04080	0	98	11.1	7.56	14.49	High	Peak Found	164	0.22905
CSTF3	E9PLP8	0	749	86.2	7.65	19.59	Peak Found	n/a	78	0.108939
CTBP2	P56545	0	445	48.9	6.95	10.69	Peak Found	n/a	71	0.099162
CTDNEP1	O95476	0.007	244	28.4	9.76	0	High	n/a	0	0
CTNND1	O60716	0	968	108.1	6.23	40.57	High	Peak Found	99	0.138268
CTSB	E9PHZ5	0	371	41.3	6.58	2.94	Peak Found	n/a	47	0.0656425
CTSC	P53634	0.007	463	51.8	6.99	0	High	n/a	15	0.0209497
CUL1	Q13616	0	776	89.6	8	1.89	Peak Found	n/a	81	0.113128
CUL3	Q13618	0	768	88.9	8.48	3.81	Peak Found	n/a	46	0.0642458
CUL4B	A0A7P0T954	0	933	106.8	8.37	10.74	Peak Found	n/a	0	0
CXCL5	P42830	0.017	114	12	8.88	0	High	n/a	0	0
CYB5B	A0A8I5KSY8	0.02	174	19	5.24	0	High	n/a	0	0
CYB5R3	A0A8J8YWN6	0.002	345	38.8	7.33	1.69	High	n/a	0	0
CYRIB	A0A8V8TMP7	0.004	324	36.8	6.46	0	High	n/a	0	0
DAZAP1	Q96EP5	0	407	43.4	8.56	2.89	Peak Found	n/a	159	0.222067
DBN1	Q16643	0	649	71.4	4.45	13.59	Peak Found	n/a	204	0.284916
DBT	A0A7P0Z494	0.002	524	58.2	9.04	2.18	Peak Found	n/a	0	0
DCAF1	Q9Y4B6	0	1507	168.9	5.06	5.03	Peak Found	n/a	7	0.00977654
DCP1A	Q9NPI6	0	582	63.2	6.25	27.93	Peak Found	n/a	79	0.110335
DDOST	P39656	0.001	456	50.8	6.55	3.64	Peak Found	n/a	148	0.206704
DDRGK1	Q96HY6	0	314	35.6	5.12	8.58	Peak Found	n/a	49	0.0684358
DDX17	A0A5H1ZRQ2	0	731	80.4	8.37	79.81	High	Peak Found	0	0
DDX18	Q9NVP1	0	670	75.4	9.5	5.43	Peak Found	n/a	203	0.28352
DDX20	Q9UHI6	0	824	92.2	6.95	17.63	Peak Found	n/a	108	0.150838
DDX24	Q9GZR7	0	859	96.3	9.06	60.78	Peak Found	n/a	138	0.192737
DECR1	Q16698	0	335	36	9.28	28.03	High	Peak Found	23	0.0321229
DEGS1	O15121	0.002	323	37.8	7.46	2.18	Peak Found	n/a	1	0.00139665
DENND10P1	Q6NSW5	0	357	40.5	6.54	2.13	Peak Found	n/a	0	0
DENND5B	G3V1S3	0	1309	149.3	6.92	4.66	Peak Found	n/a	2	0.0027933
DENR	O43583	0	198	22.1	5.3	7.27	Peak Found	n/a	52	0.0726257
DGAT1	O75907	0	488	55.2	9.32	5.1	Peak Found	n/a	0	0
DHCR7	A0A804HI25	0	492	56.3	8.54	8.34	High	Peak Found	0	0
DHRS7	H0YJ66	0	399	44.8	9.03	11.73	High	n/a	14	0.0195531
DHX30	Q7L2E3	0	1194	133.9	8.78	2.4	Peak Found	n/a	188	0.26257
DIAPH1	O60610	0	1272	141.3	5.41	10.92	High	Peak Found	127	0.177374
DIAPH2	O60879	0	1101	125.5	6.58	13.33	Peak Found	n/a	14	0.0195531
DIAPH3	Q9NSV4	0	1193	136.8	7.03	6.66	Peak Found	n/a	50	0.0698324
DICER1	Q9UPY3	0.002	1922	218.5	5.68	0	Peak Found	n/a	70	0.0977654
DIP2B	Q9P265	0	1576	171.4	8.09	8.72	Peak Found	n/a	12	0.0167598
DIS3	Q9Y2L1	0	958	108.9	7.14	11.28	High	n/a	114	0.159218
DKC1	O60832	0	514	57.6	9.42	19.93	Peak Found	n/a	186	0.259777
DLAT	P10515	0	647	69	7.84	11.49	High	Peak Found	137	0.191341
DNAJA2	O60884	0	412	45.7	6.48	5.87	Peak Found	n/a	210	0.293296
DNAJA3	Q96EY1	0.01	480	52.5	9.26	0	Peak Found	n/a	116	0.162011
DNAJB1	P25685	0	340	38	8.63	4.56	High	Peak Found	143	0.199721
DNAJC13	O75165	0	2243	254.3	6.74	188.13	Peak Found	n/a	47	0.0656425
DNAJC16	Q9Y2G8	0	782	90.5	7.12	27.31	Peak Found	n/a	1	0.00139665
DNAJC3	Q13217	0.001	504	57.5	6.15	0	Peak Found	n/a	21	0.0293296
DNM2	P50570	0	870	98	7.44	21.64	High	Peak Found	113	0.157821
DNMT1	A0A7I2V490	0.001	1658	187.2	7.9	4.65	Peak Found	n/a	0	0
DOCK11	A6NIW2	0	2077	237.9	7.78	6.6	Peak Found	n/a	6	0.00837989
DPY19L1	A0A1B0GW05	0	748	84.5	9.25	2.86	Peak Found	n/a	4	0.00558659
DPYSL2	A0A1C7CYX9	0	677	73.5	6.35	0	High	Peak Found	199	0.277933
DSG1	Q02413	0	1049	113.7	5.03	7.03	High	Peak Found	116	0.162011
DSG2	Q14126	0.015	1118	122.2	5.24	0	Peak Found	n/a	113	0.157821
DST	A0A7P0T890	0	7818	887.8	5.35	70.24	Peak Found	n/a	0	0
DSTN	P60981	0	165	18.5	7.85	3.85	High	Peak Found	131	0.182961
DUSP3	P51452	0	185	20.5	7.8	3.84	High	n/a	19	0.0265363
DYNC1H1	A0A7P0T9C4	0	4672	534.7	6.51	532.3	High	Peak Found	0	0
DYNC1I2	Q13409	0	638	71.4	5.2	6.47	Peak Found	n/a	163	0.227654
DYNC1LI1	Q9Y6G9	0	523	56.5	6.42	37.92	High	Peak Found	105	0.146648
DYNC1LI2	O43237	0	492	54.1	6.38	18.81	Peak Found	n/a	109	0.152235
EBNA1BP2	H7C2Q8	0	361	40.7	9.98	2.54	Peak Found	n/a	137	0.191341
ECHS1	P30084	0.016	290	31.4	8.07	0	High	n/a	87	0.121508
ECI2	O75521	0	394	43.6	9	10.25	Peak Found	n/a	25	0.0349162
EDC4	Q6P2E9	0	1401	151.6	5.86	38.94	High	Peak Found	163	0.227654
EEFSEC	P57772	0.021	596	65.3	8.35	0	Peak Found	n/a	7	0.00977654
EHD1	A0A024R571	0	548	61.9	6.71	138.2	High	Peak Found	5	0.00698324
EHD3	Q9NZN3	0	535	60.8	6.57	27	High	n/a	5	0.00698324
EHD4	Q9H223	0	541	61.1	6.76	24.32	Peak Found	n/a	12	0.0167598
EHHADH	Q08426	0	723	79.4	9.14	3.95	Peak Found	n/a	1	0.00139665
EHMT2	A0A0G2JK64	0	1267	138.7	6.04	5.69	Peak Found	n/a	39	0.0544693
EIF2AK2	P19525	0	551	62.1	8.4	9.56	High	n/a	76	0.106145
EIF2AK4	Q9P2K8	0	1649	186.8	6.28	6.89	Peak Found	n/a	3	0.00418994
EIF2B4	E7ERK9	0.001	544	59.7	9.42	1.95	Peak Found	n/a	44	0.0614525
EIF2B5	A0A3B3IUB1	0.001	729	81.2	5.08	2.3	Peak Found	n/a	0	0
EIF2S2	P20042	0	333	38.4	5.8	3.27	High	Peak Found	176	0.24581
EIF3I	A0A7I2YQI2	0.002	438	48.4	8.75	2.8	High	n/a	0	0
EIF3J	O75822	0	258	29	4.83	3.99	High	n/a	53	0.0740223
EIF3L	B0QY89	0	607	70.9	6.65	10.83	High	n/a	204	0.284916
EIF3M	Q7L2H7	0	374	42.5	5.63	2.89	Peak Found	n/a	162	0.226257
EIF4E	P06730	0	217	25.1	6.15	6.49	High	n/a	97	0.135475
EIF4G2	D3DQV9	0	907	102.3	7.14	44.32	Peak Found	n/a	119	0.166201
EIF4G3	A0A8I5KV92	0	1895	207.8	6.54	17.07	Peak Found	n/a	0	0
EIF4H	Q15056	0	248	27.4	7.23	2.56	Peak Found	n/a	205	0.286313
EIF5	P55010	0	431	49.2	5.58	15.36	High	Peak Found	172	0.240223
ELOB	I3L0M9	0.001	140	15.6	5.17	0	High	n/a	113	0.157821
ELP1	A0A6Q8PHC9	0.001	1346	151.7	5.86	2.97	High	n/a	0	0
ELP4	G5E9D4	0	535	58.8	8.51	7.18	Peak Found	n/a	96	0.134078
EMC7	Q9NPA0	0	242	26.5	9.25	1.62	Peak Found	n/a	1	0.00139665
EMC8	O43402	0	210	23.8	6.4	8.66	Peak Found	n/a	6	0.00837989
EML2	K7EIK7	0.016	773	84.7	6.87	2.21	High	n/a	0	0
EML4	B5MBZ0	0	992	110.1	6.49	4.42	High	n/a	69	0.0963687
ENOSF1	J3QSB6	0.002	204	22.4	9.48	21.85	High	Peak Found	0	0
EP300	Q09472	0	2414	264	8.5	23.94	Peak Found	n/a	8	0.0111732
EP400	Q96L91	0	3159	343.3	9.19	28.05	Peak Found	n/a	89	0.124302
EPB41	P11171	0	864	97	5.58	12.33	High	n/a	151	0.210894
EPN2	I3L356	0	251	26.5	5.5	30.81	Peak Found	n/a	3	0.00418994
EPS15	A0A994J5A3	0	933	102.4	4.7	35.44	Peak Found	n/a	0	0
EPX	P11678	0	715	81	10.29	15.17	High	Peak Found	4	0.00558659
ERCC2	E7EVE9	0	829	94.3	8.46	2	Peak Found	n/a	1	0.00139665
ERCC3	A0A2R8Y6W8	0	807	91.9	7.62	11.32	Peak Found	n/a	0	0
ERLIN1	O75477	0	348	39.1	7.87	24.74	Peak Found	n/a	81	0.113128
ERLIN2	O94905	0	339	37.8	5.62	28.62	High	n/a	113	0.157821
ERO1A	Q96HE7	0	468	54.4	5.68	0	Peak Found	n/a	97	0.135475
ERP44	Q9BS26	0	406	46.9	5.26	2.75	High	n/a	64	0.0893855
ESYT1	Q9BSJ8	0	1104	122.8	5.83	99.81	High	n/a	173	0.24162
ESYT2	A0FGR8	0	921	102.3	9.26	12.85	High	n/a	77	0.107542
ETFA	H0YLU7	0	406	42.4	7.46	2.64	High	Peak Found	148	0.206704
ETFB	P38117	0	255	27.8	8.1	5.12	High	Peak Found	74	0.103352
ETFDH	A0A804HJK8	0.011	618	68.7	7.97	1.93	High	n/a	0	0
EXOC3	O60645	0	745	85.5	6.29	18.49	Peak Found	n/a	23	0.0321229
EXOC4	Q96A65	0	974	110.4	6.49	37.58	Peak Found	n/a	112	0.156425
EXOSC1	Q9Y3B2	0.001	195	21.4	8.24	2.1	Peak Found	n/a	55	0.0768156
F2	P00734	0	622	70	5.9	0	High	Peak Found	18	0.0251397
FABP5	Q01469	0.004	135	15.2	7.01	0	High	n/a	106	0.148045
FAF2	Q96CS3	0	445	52.6	5.62	14.9	High	n/a	70	0.0977654
FAM120A	Q9NZB2	0	1118	121.8	8.88	24.65	Peak Found	n/a	159	0.222067
FAM91A1	Q658Y4	0	838	93.9	6.39	2.64	Peak Found	n/a	81	0.113128
FAM98A	Q8NCA5	0	518	55.2	8.95	44.66	Peak Found	n/a	112	0.156425
FAM98B	Q52LJ0	0	433	45.5	8.69	18.64	High	Peak Found	113	0.157821
FAR2	Q96K12	0.002	515	59.4	9.38	0	Peak Found	n/a	0	0
FARSB	Q9NSD9	0	589	66.1	6.84	1.82	High	Peak Found	139	0.194134
FBLIM1	Q8WUP2	0	373	40.6	6.02	8.48	Peak Found	n/a	1	0.00139665
FDPS	P14324	0	419	48.2	6.15	0	High	n/a	60	0.0837989
FDXR	P22570	0.001	491	53.8	8.44	2.2	High	n/a	22	0.0307263
FECH	P22830	0	423	47.8	8.73	15.04	Peak Found	n/a	15	0.0209497
FERMT3	A0A8V8TNT9	0	189	21.8	9.89	2.09	High	n/a	0	0
FGB	P02675	0.019	491	55.9	8.27	0	High	Peak Found	15	0.0209497
FGG	C9JC84	0.006	461	52.3	5.63	0	High	n/a	2	0.0027933
FH	P07954	0	510	54.6	8.76	5.96	High	n/a	73	0.101955
FHL1	Q13642	0	323	36.2	8.97	7.19	Peak Found	n/a	177	0.247207
FIP1L1	A0A994J6B4	0	603	67.4	5.59	10.51	Peak Found	n/a	0	0
FKBP4	Q02790	0	459	51.8	5.43	5.1	High	Peak Found	197	0.27514
FKBP5	Q13451	0	457	51.2	5.9	4.83	High	Peak Found	48	0.0670391
FKBP8	Q14318	0	412	44.5	4.84	25.57	High	Peak Found	82	0.114525
FLG2	Q5D862	0.002	2391	247.9	8.31	1.73	High	Peak Found	153	0.213687
FLOT2	E7EMK3	0	483	53.1	5.24	4.82	Peak Found	n/a	44	0.0614525
FMR1	Q06787	0	632	71.1	7.42	2.18	Peak Found	n/a	131	0.182961
FSCN1	Q16658	0	493	54.5	7.24	8.35	High	Peak Found	100	0.139665
FUBP3	Q96I24	0	572	61.6	8.38	28.68	Peak Found	n/a	212	0.296089
FXR2	A0A994J7P9	0	746	80.8	7.14	21.9	High	Peak Found	0	0
FYTTD1	Q96QD9	0	318	35.8	11.78	6.68	Peak Found	n/a	24	0.0335196
FZR1	Q9UM11	0	496	55.1	9.33	4.85	Peak Found	n/a	0	0
G3BP1	A0A7I2V5M7	0	476	53.3	5.66	24.53	High	n/a	0	0
G6PD	A0A8Q3SIS5	0	581	66.1	7.11	16.9	High	Peak Found	0	0
GAK	O14976	0	1311	143.1	5.73	36.91	Peak Found	n/a	84	0.117318
GALE	Q14376	0.007	348	38.3	6.73	2.05	High	n/a	0	0
GALK1	P51570	0	392	42.2	6.46	7.13	High	Peak Found	51	0.0712291
GALNT1	Q10472	0.011	559	64.2	7.72	0	Peak Found	n/a	0	0
GAR1	Q9NY12	0	217	22.3	10.92	13.88	Peak Found	n/a	89	0.124302
GARS1	P41250	0	739	83.1	7.03	1.69	High	n/a	116	0.162011
GBF1	A0A669KBG8	0	1892	210	5.78	11.78	Peak Found	n/a	0	0
GDI2	P50395	0.014	445	50.6	6.47	0	Peak Found	n/a	166	0.231844
GFPT1	Q06210	0	699	78.8	7.11	37.44	High	Peak Found	62	0.0865922
GGA2	Q9UJY4	0	613	67.1	6.55	22.81	Peak Found	n/a	6	0.00837989
GGA3	Q9NZ52	0	723	78.3	5.58	2.64	Peak Found	n/a	19	0.0265363
GIT2	Q14161	0	759	84.5	7.23	6.45	Peak Found	n/a	43	0.0600559
GLB1	P16278	0.017	677	76	6.57	1.99	High	n/a	14	0.0195531
GLG1	Q92896	0	1179	134.5	6.9	13.65	Peak Found	n/a	28	0.0391061
GLS	O94925	0	669	73.4	7.77	2.56	High	n/a	54	0.075419
GLYR1	Q49A26	0	553	60.5	9.17	11.12	Peak Found	n/a	144	0.201117
GMEB2	Q9UKD1	0	530	56.4	5.6	14.76	Peak Found	n/a	23	0.0321229
GMPR	P36959	0.015	345	37.4	7.06	2.2	High	Peak Found	0	0
GNAI2	P04899	0	355	40.4	5.54	4.3	High	Peak Found	159	0.222067
GNB2	P62879	0	340	37.3	6	4.2	High	Peak Found	151	0.210894
GNL2	Q13823	0	731	83.6	9.25	4.93	Peak Found	n/a	138	0.192737
GOLGA7	A0A8Q3WLM5	0.02	153	17.7	8.65	3.79	Peak Found	n/a	0	0
GON4L	Q3T8J9	0	2241	248.5	5.01	0	Peak Found	n/a	15	0.0209497
GORAB	Q5T7V8	0	369	42.2	6.48	19.13	Peak Found	n/a	1	0.00139665
GP1BB	P13224	0.004	206	21.7	9.31	0	High	Peak Found	0	0
GPAA1	A0A994J3Z2	0	626	68.2	8.24	2.74	Peak Found	n/a	0	0
GPAT3	Q53EU6	0.001	434	48.7	8.87	5.05	Peak Found	n/a	0	0
GPD2	P43304	0	727	80.8	7.69	4.54	High	Peak Found	47	0.0656425
GPI	A0A2U3TZU2	0.005	597	67.2	8.97	1.97	High	n/a	0	0
GPS1	A0A9L9PXT0	0	559	62.3	6.32	0	High	Peak Found	0	0
GPX1	P07203	0.001	203	22.1	6.55	1.73	High	Peak Found	68	0.0949721
GRAMD1B	A0A1B0GUD6	0	877	101.1	6.48	8.4	Peak Found	n/a	2	0.0027933
GRB2	P62993	0	217	25.2	6.32	0	High	n/a	80	0.111732
GRHPR	Q9UBQ7	0.007	328	35.6	7.39	0	High	n/a	36	0.0502793
GRIPAP1	A0A994J436	0	884	100.7	5.2	9.76	Peak Found	n/a	0	0
GRPEL1	Q9HAV7	0.016	217	24.3	8.12	1.69	High	Peak Found	125	0.174581
GSK3B	P49841	0	420	46.7	8.78	2.17	Peak Found	n/a	14	0.0195531
GSPT1	P15170	0	499	55.7	5.62	58.4	High	Peak Found	180	0.251397
GSTK1	Q9Y2Q3	0.001	226	25.5	8.41	4.02	High	Peak Found	42	0.0586592
GSTM2	F6XZQ7	0	220	26.1	5.54	1.88	High	Peak Found	22	0.0307263
GSTM3	P21266	0	225	26.5	5.54	5.25	High	Peak Found	60	0.0837989
GTF2B	Q00403	0.004	316	34.8	8.35	0	Peak Found	n/a	28	0.0391061
GTF2F2	P13984	0	249	28.4	9.23	0	Peak Found	n/a	125	0.174581
GTF3C1	Q12789	0	2109	238.7	7.3	17.55	Peak Found	n/a	134	0.187151
GTF3C4	Q9UKN8	0	822	91.9	6.65	15.08	Peak Found	n/a	150	0.209497
GTF3C5	Q9Y5Q8	0	519	59.5	6.9	4.04	Peak Found	n/a	136	0.189944
HACD3	H3BS72	0	400	47.1	8.85	24.22	High	Peak Found	176	0.24581
HADHA	H0YFD6	0	792	86.3	9.1	72.87	High	Peak Found	154	0.215084
HADHB	P55084	0	474	51.3	9.41	15.27	High	n/a	123	0.171788
HBE1	P02100	0	147	16.2	8.63	2.21	High	n/a	90	0.125698
HCCS	P53701	0.011	268	30.6	6.68	0	High	Peak Found	29	0.0405028
HDGF	P51858	0.001	240	26.8	4.73	4.72	Peak Found	n/a	174	0.243017
HDGFL2	Q7Z4V5	0	671	74.3	7.49	5.2	Peak Found	n/a	185	0.25838
HEATR1	Q9H583	0	2144	242.2	6.54	8.98	High	n/a	111	0.155028
HEATR5B	Q9P2D3	0.001	2071	224.2	7.17	7.56	Peak Found	n/a	9	0.0125698
HEBP1	A0A3B3IRV5	0	207	23.1	9.33	2.59	Peak Found	n/a	0	0
HERC5	Q9UII4	0	1024	116.8	7.65	2.82	Peak Found	n/a	8	0.0111732
HGD	Q93099	0.001	445	49.9	6.96	2.75	High	n/a	0	0
HGS	A0A7I2V5A3	0	800	88.7	7.23	7.68	Peak Found	n/a	0	0
HINT1	P49773	0.017	126	13.8	6.95	0	Peak Found	n/a	64	0.0893855
HINT2	Q9BX68	0	163	17.2	9.16	5.28	High	n/a	11	0.0153631
HIP1R	O75146	0	1068	119.3	6.67	64.28	Peak Found	n/a	10	0.0139665
HK1	P19367	0	917	102.4	6.8	54.02	High	Peak Found	103	0.143855
HK2	P52789	0	917	102.3	6.05	14.92	High	n/a	55	0.0768156
HLA-C	A0A140T9J9	0	372	41.6	6.11	32.86	Peak Found	n/a	118	0.164804
HM13	A0A3B3IUB5	0	420	46.3	8.03	7.56	Peak Found	n/a	0	0
HMGCL	P35914	0	325	34.3	8.54	2.4	High	n/a	30	0.0418994
HMMR	O75330	0	724	84	5.83	23.57	Peak Found	n/a	12	0.0167598
HNRNPA3	A0A7I2V4G0	0	396	41.3	8.91	16.1	High	n/a	0	0
HNRNPK	B4DUQ1	0	439	48.5	5.92	32.52	High	Peak Found	0	0
HNRNPL	A0A3B3ITJ4	0	626	68	8.43	35.24	High	Peak Found	0	0
HNRNPUL2	Q1KMD3	0	747	85.1	4.91	22.27	High	Peak Found	135	0.188547
HP1BP3	Q5SSJ5	0	553	61.2	9.67	13.68	High	n/a	214	0.298883
HSD17B12	Q53GQ0	0	312	34.3	9.32	15.04	High	Peak Found	97	0.135475
HSD17B4	P51659	0	736	79.6	8.84	52.87	High	Peak Found	139	0.194134
HSPB1	P04792	0	205	22.8	6.4	3.88	High	Peak Found	128	0.178771
HSPE1-MOB4	S4R3N1	0	261	29.7	6.16	4.2	Peak Found	n/a	158	0.22067
HTATSF1	O43719	0	755	85.8	4.4	13.85	Peak Found	n/a	182	0.25419
HYOU1	A0A494C039	0	1000	111.3	5.22	4.09	High	Peak Found	0	0
IARS2	Q9NSE4	0.007	1012	113.7	7.2	0	High	n/a	66	0.0921788
IDE	A0A3B3ISG5	0.001	1019	117.9	6.92	1.68	High	n/a	0	0
IDH1	O75874	0.002	414	46.6	7.01	2.23	High	Peak Found	62	0.0865922
IDH2	P48735	0	452	50.9	8.69	9.74	High	Peak Found	65	0.0907821
IFIT1	P09914	0	478	55.3	7.2	17.07	High	Peak Found	17	0.023743
IFIT3	A0A7P0T855	0	517	59.3	5.36	14.85	High	n/a	0	0
IFITM2	A0A7P0T953	0.011	144	15.9	7.42	2.22	High	n/a	0	0
IFT74	Q96LB3	0.002	600	69.2	6	2.45	Peak Found	n/a	26	0.0363128
IKBKG	A0A8I5KQX1	0	438	50.3	6.01	2.27	Peak Found	n/a	0	0
ILVBL	A1L0T0	0	632	67.8	8.15	3.08	High	Peak Found	39	0.0544693
IMMT	Q16891	0	758	83.6	6.48	10.4	High	Peak Found	93	0.129888
IMPDH	A0A994J749	0	1194	131.6	6.46	4.64	High	Peak Found	0	0
INPPL1	O15357	0.002	1258	138.5	6.54	0	Peak Found	n/a	22	0.0307263
INTS10	Q9NVR2	0.015	710	82.2	7.44	0	Peak Found	n/a	1	0.00139665
INTS4	A0A8Q3SII1	0	1013	113.7	6.67	8.28	Peak Found	n/a	0	0
INTS5	Q6P9B9	0	1019	107.9	7.05	6.48	Peak Found	n/a	0	0
INTS6	Q9UL03	0	887	100.3	8.62	2.43	Peak Found	n/a	1	0.00139665
INTS7	Q9NVH2	0	962	106.8	8.02	4.32	Peak Found	n/a	19	0.0265363
INTS8	Q75QN2	0	995	113	7.05	7.89	Peak Found	n/a	1	0.00139665
IPO7	O95373	0	1038	119.4	4.82	28.4	High	n/a	191	0.26676
IQGAP1	P46940	0	1657	189.1	6.48	39.23	High	Peak Found	197	0.27514
IRF3	Q14653	0.003	427	47.2	5.34	5.26	Peak Found	n/a	4	0.00558659
ISG15	P05161	0.002	165	17.9	7.44	2.17	High	Peak Found	6	0.00837989
IST1	P53990	0	364	39.7	5.35	7.29	Peak Found	n/a	8	0.0111732
ITGB3	P05106	0.008	788	87	5.24	0	High	n/a	0	0
ITM2C	Q9NQX7	0	267	30.2	8	18.89	Peak Found	n/a	1	0.00139665
ITPR1	Q14643	0.021	2758	313.7	6.04	0	High	n/a	6	0.00837989
JUN	P05412	0	331	35.7	8.76	14.17	Peak Found	n/a	21	0.0293296
JUNB	P17275	0	347	35.9	9.22	43.7	Peak Found	n/a	18	0.0251397
KANK1	A0A8J9BYE6	0	1375	149.7	5.29	14.3	Peak Found	n/a	0	0
KAT6B	Q8WYB5	0.002	2073	231.2	5.96	2.12	Peak Found	n/a	3	0.00418994
KDM2A	Q9Y2K7	0	1162	132.7	7.58	4.6	Peak Found	n/a	24	0.0335196
KIF13B	Q9NQT8	0.007	1826	202.7	5.88	0	Peak Found	n/a	38	0.0530726
KIF22	H3BRB3	0	679	74.7	9.44	2.67	Peak Found	n/a	65	0.0907821
KNOP1	Q1ED39	0	458	51.6	9.86	5.91	Peak Found	n/a	117	0.163408
KPNA2	A0A7I2YQE1	0	529	57.8	5.67	18.55	Peak Found	n/a	0	0
KTN1	Q86UP2	0	1357	156.2	5.64	216.86	High	Peak Found	132	0.184358
LAMTOR1	Q6IAA8	0.002	161	17.7	5.15	2.11	High	n/a	16	0.0223464
LANCL2	Q9NS86	0	450	50.8	7.43	2.16	Peak Found	n/a	80	0.111732
LAP3	P28838	0.001	519	56.1	7.93	1.98	High	Peak Found	60	0.0837989
LASP1	Q14847	0	261	29.7	7.05	14.57	High	n/a	60	0.0837989
LCOR	A0A6Q8PGP3	0.002	661	72.1	6.49	2.33	Peak Found	n/a	0	0
LCP1	P13796	0	627	70.2	5.43	3.53	High	n/a	167	0.23324
LCP2	Q13094	0.011	533	60.2	6.27	0	High	n/a	0	0
LEO1	Q8WVC0	0.002	666	75.4	4.51	2.41	Peak Found	n/a	57	0.0796089
LETM1	O95202	0.001	739	83.3	6.7	2.31	High	Peak Found	64	0.0893855
LGALS1	P09382	0	135	14.7	5.5	20.83	High	Peak Found	84	0.117318
LGALSL	Q3ZCW2	0.01	172	19	5.35	0	High	n/a	1	0.00139665
LIG4	P49917	0.011	911	103.9	7.96	2.53	Peak Found	n/a	5	0.00698324
LIMS3	A0A0J9YXC7	0	398	45.7	7.88	12.69	High	Peak Found	6	0.00837989
LIN54	Q6MZP7	0	749	79.4	9.01	2.26	Peak Found	n/a	37	0.051676
LMAN1	P49257	0	510	57.5	6.77	0	Peak Found	n/a	31	0.0432961
LMCD1	Q9NZU5	0.001	365	40.8	7.93	0	Peak Found	n/a	1	0.00139665
LRBA	P50851	0	2863	318.9	5.6	35.03	Peak Found	n/a	90	0.125698
LRCH4	O75427	0	683	73.4	8.22	6.05	Peak Found	n/a	1	0.00139665
LRP1	Q07954	0	4544	504.3	5.39	12.88	Peak Found	n/a	32	0.0446927
LRPAP1	P30533	0	357	41.4	8.78	10.14	Peak Found	n/a	31	0.0432961
LRPPRC	A0A804HKI2	0	1430	161.6	6.21	11.96	High	Peak Found	0	0
LRRC47	Q8N1G4	0	583	63.4	8.28	0	Peak Found	n/a	82	0.114525
LRRC59	Q96AG4	0	307	34.9	9.57	15.73	High	Peak Found	175	0.244413
LRRC8A	Q8IWT6	0.003	810	94.1	7.94	4.84	Peak Found	n/a	0	0
LRSAM1	A0A6Q8PGB2	0	750	86.8	6.37	13.1	Peak Found	n/a	0	0
LRWD1	Q9UFC0	0	647	70.8	7.21	5.5	Peak Found	n/a	86	0.120112
LSM2	Q9Y333	0.02	95	10.8	6.52	2.34	Peak Found	n/a	75	0.104749
LSM6	P62312	0.002	80	9.1	9.58	1.83	High	n/a	59	0.0824022
LSS	P48449	0	732	83.3	6.61	3.82	High	Peak Found	13	0.0181564
LTN1	O94822	0	1766	200.4	6.25	0	Peak Found	n/a	26	0.0363128
LYPLA2	O95372	0	231	24.7	7.23	5.13	Peak Found	n/a	128	0.178771
LYPLAL1	Q5VWZ2	0	237	26.3	7.84	2.76	High	n/a	15	0.0209497
MACF1	A0A590UJG2	0	5379	614.5	5.36	315.97	High	Peak Found	0	0
MACROH2A1	O75367	0	369	39.2	9.83	5.42	High	n/a	148	0.206704
MAGED2	Q9UNF1	0	606	64.9	9.32	8.97	Peak Found	n/a	133	0.185754
MAGI1	Q96QZ7	0	1491	164.5	7.58	0	Peak Found	n/a	7	0.00977654
MAGOHB	Q96A72	0	148	17.3	6.39	2.58	Peak Found	n/a	83	0.115922
MAGT1	A0A087WU53	0	367	41.5	9.94	2.67	Peak Found	n/a	13	0.0181564
MAN1A2	O60476	0	641	73	7.61	2.02	Peak Found	n/a	0	0
MAP1S	Q66K74	0.002	1059	112.1	7.3	0	Peak Found	n/a	33	0.0460894
MAP2K7	O14733	0.001	419	47.5	9.16	2.02	Peak Found	n/a	3	0.00418994
MAPK1	P28482	0	360	41.4	6.98	13.97	High	Peak Found	47	0.0656425
MAPRE1	Q15691	0	268	30	5.14	13.18	High	n/a	118	0.164804
MAU2	Q9Y6X3	0.002	613	69	7.25	0	Peak Found	n/a	1	0.00139665
MAVS	Q7Z434	0	540	56.5	5.52	10.69	Peak Found	n/a	75	0.104749
MBNL1	A0A0A0MQX8	0.015	400	43	8.82	3.89	Peak Found	n/a	8	0.0111732
MBOAT7	Q96N66	0	472	52.7	8.97	35.04	Peak Found	n/a	3	0.00418994
MCM2	P49736	0.001	904	101.8	5.52	1.73	High	n/a	173	0.24162
MCM3AP	O60318	0	1980	218.3	6.39	13.28	Peak Found	n/a	52	0.0726257
MCTS1	Q9ULC4	0.021	181	20.5	8.82	2.24	Peak Found	n/a	49	0.0684358
MCU	Q8NE86	0	351	39.8	8.65	7.78	Peak Found	n/a	1	0.00139665
MDC1	Q14676	0	2089	226.5	5.47	22.6	Peak Found	n/a	148	0.206704
MDH2	P40926	0	338	35.5	8.68	8.56	High	Peak Found	198	0.276536
ME2	P23368	0	584	65.4	7.61	3.42	High	n/a	34	0.047486
MED1	Q15648	0	1581	168.4	8.73	18.96	Peak Found	n/a	116	0.162011
MED12	A0A8I5KUR0	0	2179	243.1	7.09	37.65	Peak Found	n/a	0	0
MED13	Q9UHV7	0	2174	239.1	5.64	28.33	Peak Found	n/a	0	0
MED14	O60244	0	1454	160.5	8.73	22.19	Peak Found	n/a	7	0.00977654
MED26	O95402	0.014	600	65.4	9.16	0	Peak Found	n/a	2	0.0027933
MED6	A0A087WYL7	0	257	29.7	8.69	0	Peak Found	n/a	4	0.00558659
MGST1	P10620	0	155	17.6	9.39	16.35	Peak Found	n/a	1	0.00139665
MGST3	Q5VV89	0	166	18.4	9.96	13.63	Peak Found	n/a	9	0.0125698
MIER1	Q8N108	0.013	512	57.9	4.42	0	Peak Found	n/a	9	0.0125698
MIF	P14174	0.007	115	12.5	7.88	0	High	n/a	211	0.294693
MMUT	P22033	0	750	83.1	6.93	2.93	High	n/a	18	0.0251397
MOGS	Q13724	0	837	91.9	8.9	0	High	n/a	59	0.0824022
MON2	A0A286YFF8	0	1718	190.4	6.1	18.91	Peak Found	n/a	0	0
MORC2	Q9Y6X9	0	1032	117.8	8.38	7.79	Peak Found	n/a	44	0.0614525
MPI	P34949	0.014	423	46.6	5.95	0	High	n/a	18	0.0251397
MPP1	Q00013	0.004	466	52.3	7.37	1.79	High	n/a	14	0.0195531
MPRIP	A0A494BZV2	0	2425	274.2	5.6	61.43	Peak Found	n/a	0	0
MROH1	Q8NDA8	0	1641	181.1	6.89	2.21	Peak Found	n/a	1	0.00139665
MRPS31	Q92665	0.002	395	45.3	9.29	2.2	Peak Found	n/a	92	0.128492
MRPS5	P82675	0.016	430	48	9.92	1.96	Peak Found	n/a	66	0.0921788
MSH2	A0A2R8YG02	0	938	105	6.24	8.16	Peak Found	n/a	0	0
MSH3	P20585	0.001	1137	127.3	8.02	2.59	Peak Found	n/a	53	0.0740223
MSH6	A0A8V8TQJ0	0	1362	152.9	6.92	13.9	Peak Found	n/a	0	0
MSI1	O43347	0.027	362	39.1	7.85	1.89	High	n/a	21	0.0293296
MT1G	P13640	0.002	62	6.1	7.96	1.99	High	n/a	24	0.0335196
MTAP	B4DUC8	0.005	300	33.2	7.46	0	High	n/a	50	0.0698324
MTCH1	A0A8Q3WKC8	0.018	427	46.3	8.92	0	Peak Found	n/a	0	0
MTCH2	Q9Y6C9	0	303	33.3	7.97	12.66	High	Peak Found	85	0.118715
MT-CO2	P00403	0.007	227	25.5	4.82	0	Peak Found	n/a	63	0.0879888
MTFR1L	Q9H019	0.004	292	31.9	6.1	6.83	High	n/a	0	0
MTHFD1L	B7ZM99	0.013	979	105.8	8.06	0	Peak Found	n/a	150	0.209497
MTHFD2	P13995	0	350	37.9	8.73	3.03	High	n/a	66	0.0921788
MTMR6	A0A9L9PXJ0	0	659	76.6	8.25	18.32	Peak Found	n/a	0	0
MT-ND6	P03923	0	174	18.6	4.22	2.76	Peak Found	n/a	2	0.0027933
MTOR	P42345	0.001	2549	288.7	7.17	2.44	Peak Found	n/a	11	0.0153631
MTPAP	Q9NVV4	0	582	66.1	9.04	2.55	Peak Found	n/a	59	0.0824022
MUC7	Q8TAX7	0.007	377	39.1	8.78	0	Peak Found	n/a	0	0
MVD	P53602	0.004	400	43.4	7.23	0	High	n/a	0	0
MX1	P20591	0	662	75.5	5.83	8.64	High	Peak Found	1	0.00139665
MYL4	P12829	0.002	197	21.6	5.03	2.27	High	n/a	3	0.00418994
MYLK	A0A8I5KU53	0	1924	211.6	6.19	12.24	High	Peak Found	0	0
MYO1F	O00160	0	1098	124.8	9.11	4.41	High	n/a	19	0.0265363
MYO3B	Q8WXR4	0.002	1341	151.7	8.15	0	High	Peak Found	45	0.0628492
N4BP1	O75113	0.004	896	100.3	5.36	2.36	Peak Found	n/a	42	0.0586592
NAGK	Q9UJ70	0.002	344	37.4	6.24	0	High	n/a	3	0.00418994
NANS	Q9NR45	0.025	359	40.3	6.74	0	High	Peak Found	38	0.0530726
NAPA	P54920	0.001	295	33.2	5.36	1.72	High	n/a	19	0.0265363
NARS1	O43776	0.001	548	62.9	6.25	5.2	High	n/a	64	0.0893855
NARS2	A0A8Q3SHT5	0.018	509	57.5	7.71	0	High	n/a	0	0
NBEAL1	A0A804HKS6	0	2723	310.4	6.4	0	Peak Found	n/a	0	0
NBEAL2	Q6ZNJ1	0.017	2754	302.3	6.38	2.14	High	n/a	0	0
NCBP1	Q09161	0	790	91.8	6.43	5.92	Peak Found	n/a	124	0.173184
NCBP2	P52298	0	156	18	8.21	6.26	Peak Found	n/a	80	0.111732
NCEH1	A0A0A0MTJ9	0.005	448	49.9	7.21	0	High	n/a	1	0.00139665
NCKAP1	Q9Y2A7	0	1128	128.7	6.62	13.25	Peak Found	n/a	94	0.131285
NCKAP5L	Q9HCH0	0	1334	139.4	8.06	10.86	Peak Found	n/a	0	0
NCLN	Q969V3	0	563	62.9	6.89	21.06	Peak Found	n/a	41	0.0572626
NDC1	Q9BTX1	0	674	76.3	9.09	19.7	Peak Found	n/a	18	0.0251397
NDUFA10	E7ESZ7	0	390	44.7	8.34	8.87	Peak Found	n/a	67	0.0935754
NDUFA4	O00483	0	81	9.4	9.38	6.26	Peak Found	n/a	75	0.104749
NDUFA5	H7BYD0	0	125	14.5	5.99	3.3	High	n/a	63	0.0879888
NDUFA9	Q16795	0.002	377	42.5	9.8	0	Peak Found	n/a	35	0.0488827
NDUFB4	O95168	0.004	129	15.2	9.85	4.24	Peak Found	n/a	5	0.00698324
NDUFS1	P28331	0	727	79.4	6.23	7.84	High	Peak Found	54	0.075419
NDUFS2	A0A7I2YQG7	0	484	54.7	7.77	1.94	High	n/a	0	0
NDUFS8	O00217	0.011	210	23.7	6.34	0	High	n/a	42	0.0586592
NDUFV2	E7EPT4	0.005	252	27.9	8	0	High	n/a	13	0.0181564
NECAP2	Q9NVZ3	0	263	28.3	8.38	11.64	Peak Found	n/a	10	0.0139665
NEXN	Q0ZGT2	0	675	80.6	5.33	11.77	Peak Found	n/a	46	0.0642458
NFAT5	O94916	0	1531	165.7	5.24	26.43	Peak Found	n/a	23	0.0321229
NIBAN1	Q9BZQ8	0	928	103.1	4.78	6.56	Peak Found	n/a	3	0.00418994
NIPBL	Q6KC79	0	2804	315.9	7.91	17.28	Peak Found	n/a	97	0.135475
NME3	Q13232	0	169	19	7.84	2.05	Peak Found	n/a	20	0.027933
NMT1	P30419	0	496	56.8	7.8	10.95	Peak Found	n/a	113	0.157821
NMT2	Q5VUC6	0.019	485	56.7	9.51	1.79	Peak Found	n/a	63	0.0879888
NNMT	P40261	0	264	29.6	5.74	2.32	Peak Found	n/a	0	0
NNT	Q13423	0	1086	113.8	8.09	3.88	High	Peak Found	33	0.0460894
NOC2L	Q9Y3T9	0	749	84.9	5.62	3.93	Peak Found	n/a	86	0.120112
NOC3L	Q8WTT2	0	800	92.5	9.17	2.29	Peak Found	n/a	122	0.170391
NOL9	Q5SY16	0	702	79.3	9.13	2.91	Peak Found	n/a	78	0.108939
NOMO1	A0A0G2JN29	0.003	1267	139.5	5.8	1.87	Peak Found	n/a	47	0.0656425
NOP14	P78316	0.007	857	97.6	7.58	0	High	n/a	46	0.0642458
NOP56	O00567	0	594	66	9.19	44.45	High	Peak Found	208	0.290503
NOP9	Q86U38	0.014	636	69.4	7.28	2.15	Peak Found	n/a	13	0.0181564
NOSIP	A0A075B6F9	0	304	33.4	8.72	15.41	Peak Found	n/a	69	0.0963687
NPEPPS	A0A7I2V3W8	0	924	104	5.86	0	High	n/a	0	0
NPLOC4	A0A994J7H4	0	651	72.4	6.76	2.46	High	n/a	0	0
NPM1	A0A7I2YQC0	0	323	35.7	4.82	32.95	Peak Found	n/a	0	0
NPM3	O75607	0.001	178	19.3	4.63	4.41	High	n/a	209	0.291899
NR2C2	P49116	0	596	65.4	6.28	9.64	Peak Found	n/a	16	0.0223464
NSD3	Q9BZ95	0.017	1437	161.5	8.21	0	Peak Found	n/a	71	0.099162
NUDT16L1	Q9BRJ7	0	211	23.3	8.91	7.26	Peak Found	n/a	46	0.0642458
NUDT5	A6NFX8	0	232	25.9	5.19	4.54	Peak Found	n/a	124	0.173184
NUMBL	Q9Y6R0	0	609	64.9	8.85	8.2	Peak Found	n/a	55	0.0768156
NUP133	Q8WUM0	0	1156	128.9	5.1	61.4	Peak Found	n/a	145	0.202514
NUP160	Q12769	0	1436	162	5.5	66.08	Peak Found	n/a	83	0.115922
NUP188	Q5SRE5	0	1749	195.9	6.73	13.42	Peak Found	n/a	52	0.0726257
NUP205	Q92621	0	2012	227.8	6.19	50.11	High	Peak Found	158	0.22067
NUP210	Q8TEM1	0.004	1887	205	6.81	3.54	High	n/a	82	0.114525
NUP35	Q8NFH5	0	326	34.8	9.09	8.96	Peak Found	n/a	17	0.023743
NUP50	Q9UKX7	0	468	50.1	7.06	8.32	Peak Found	n/a	175	0.244413
NUP54	A0A8Q3WKJ4	0	561	60.7	6.81	9.05	Peak Found	n/a	0	0
NUP58	Q9BVL2	0	599	60.9	9.33	16.76	Peak Found	n/a	15	0.0209497
NUP62	P37198	0	522	53.2	5.31	26.15	Peak Found	n/a	118	0.164804
NUP85	Q9BW27	0	656	75	5.55	23.22	Peak Found	n/a	81	0.113128
NUP88	J3KMX1	0	757	85.5	5.81	37.58	Peak Found	n/a	156	0.217877
NUP93	H3BVG0	0	880	99.5	5.73	58.53	High	Peak Found	211	0.294693
NUP98	P52948	0	1817	197.5	6.4	77.44	High	n/a	136	0.189944
OASL	Q15646	0	514	59.2	7.87	13.7	High	Peak Found	8	0.0111732
OCRL	Q01968	0	901	104.1	6.55	101.68	Peak Found	n/a	21	0.0293296
OGDH	E9PCR7	0.025	1038	117.6	6.92	0	High	Peak Found	63	0.0879888
OGT	O15294	0	1046	116.9	6.7	33.85	Peak Found	n/a	162	0.226257
OLA1	J3KQ32	0.019	416	46.9	8.06	2.32	High	n/a	120	0.167598
OPA1	E5KLJ9	0	979	113.6	7.88	4.65	High	n/a	41	0.0572626
ORC4	O43929	0	436	50.3	8	5.04	Peak Found	n/a	7	0.00977654
OSBPL8	Q9BZF1	0	889	101.1	6.96	8.96	Peak Found	n/a	90	0.125698
OSTF1	Q92882	0.002	214	23.8	5.68	0	High	n/a	1	0.00139665
OTUB1	F5GYJ8	0	286	32.3	4.96	1.74	High	n/a	83	0.115922
OTUD4	Q01804	0.001	1114	124	6.71	1.89	Peak Found	n/a	68	0.0949721
OXA1L	J3KNA0	0.025	495	55.2	9.69	0	Peak Found	n/a	10	0.0139665
OXSR1	O95747	0	527	58	6.43	2.49	High	n/a	58	0.0810056
P4HA1	P13674	0	534	61	6.01	23.52	High	Peak Found	96	0.134078
P4HB	A0A7P0TA71	0	557	62	5.45	12.68	High	Peak Found	0	0
PACS1	Q6VY07	0.024	963	104.8	7.74	0	Peak Found	n/a	2	0.0027933
PAF1	Q8N7H5	0	531	59.9	4.63	13.2	Peak Found	n/a	131	0.182961
PAFAH1B1	A0A6Q8PFU3	0.001	428	48.7	7.06	2.55	High	n/a	0	0
PAFAH1B2	P68402	0.005	229	25.6	5.92	2.5	High	n/a	38	0.0530726
PAK2	Q13177	0	524	58	5.96	19.56	Peak Found	n/a	77	0.107542
PAM16	A0A0A6YYL4	0	1048	114.1	6.33	26.21	High	n/a	25	0.0349162
PAPSS1	O43252	0.002	624	70.8	6.86	0	High	n/a	19	0.0265363
PARD3	Q8TEW0	0	1356	151.3	7.68	0	Peak Found	n/a	46	0.0642458
PARVA	Q9NVD7	0	372	42.2	5.95	16.66	Peak Found	n/a	9	0.0125698
PARVB	Q9HBI1	0	364	41.7	6.73	2.52	High	n/a	0	0
PATL1	Q86TB9	0	770	86.8	6.67	13.3	Peak Found	n/a	25	0.0349162
PCBD1	P61457	0.018	104	12	6.8	0	High	n/a	65	0.0907821
PCF11	A0A8I5KX04	0	1686	187.9	8.66	9.44	Peak Found	n/a	0	0
PCID2	Q5JVF3	0.005	399	46	8.53	0	Peak Found	n/a	78	0.108939
PCK2	Q16822	0	640	70.7	7.62	7.3	High	Peak Found	24	0.0335196
PCMT1	A0A3F2YNX8	0	250	26.3	7.17	1.61	Peak Found	n/a	0	0
PCNT	A0A8Q3SHZ3	0	3347	378.8	5.55	0	Peak Found	n/a	0	0
PCOLCE	Q15113	0.002	449	47.9	7.43	2.4	High	n/a	2	0.0027933
PCYT1A	C9JEJ2	0	380	43.2	8.5	12.38	High	Peak Found	59	0.0824022
PDCD11	A0A3B3IUD7	0	1872	208.7	8.87	23.42	Peak Found	n/a	0	0
PDCD4	Q53EL6	0.002	469	51.7	5.21	0	High	n/a	76	0.106145
PDHA1	Q5JPU2	0	418	46.4	8.29	3.86	High	n/a	126	0.175978
PDIA3	A0A8I5KT88	0	512	57.7	6.49	15.7	High	Peak Found	0	0
PDIA5	Q14554	0.026	519	59.6	7.91	0	High	n/a	6	0.00837989
PDLIM1	O00151	0	329	36	7.02	25.1	High	Peak Found	136	0.189944
PDLIM5	Q96HC4	0	596	63.9	8.21	26.08	Peak Found	n/a	116	0.162011
PDLIM7	Q9NR12	0	457	49.8	8.41	26.68	High	Peak Found	36	0.0502793
PDS5B	Q9NTI5	0	1447	164.6	8.47	21.77	High	Peak Found	65	0.0907821
PDXDC1	H3BND4	0	806	88.7	5.48	96.81	High	Peak Found	46	0.0642458
PDZD8	Q8NEN9	0	1154	128.5	6.09	5.65	Peak Found	n/a	18	0.0251397
PEBP1	P30086	0	187	21	7.53	1.66	High	Peak Found	101	0.141061
PELP1	C9JFV4	0	1180	124.9	4.41	9.07	Peak Found	n/a	87	0.121508
PEX14	O75381	0	377	41.2	4.94	12.67	Peak Found	n/a	99	0.138268
PFKL	P17858	0	780	85	7.5	9.17	High	Peak Found	178	0.248603
PFKM	A0A2R8Y891	0	883	96.8	8.12	2.67	High	n/a	0	0
PFKP	A0A8V8TMY4	0	835	90.8	7.11	10.94	High	Peak Found	0	0
PGM1	A0A3B3ITK7	0	584	63.9	6.76	5.87	High	n/a	0	0
PGRMC2	O15173	0	223	23.8	4.88	6.95	Peak Found	n/a	112	0.156425
PHF3	Q92576	0	2039	229.3	6.96	2.45	Peak Found	n/a	129	0.180168
PHF6	A0A0D9SGE8	0	366	41.3	8.68	4.67	High	n/a	156	0.217877
PHTF2	Q8N3S3	0	785	88.7	8.9	35.55	Peak Found	n/a	0	0
PIK3CA	P42336	0	1068	124.2	7.23	0	Peak Found	n/a	1	0.00139665
PIK3R4	Q99570	0	1358	153	7.17	15.87	High	n/a	9	0.0125698
PIN1	Q13526	0.02	163	18.2	8.82	2.11	Peak Found	n/a	57	0.0796089
PIP	P12273	0.007	146	16.6	8.05	1.88	High	n/a	59	0.0824022
PIP4K2A	P48426	0	406	46.2	6.99	5.72	High	Peak Found	33	0.0460894
PITRM1	Q5JRX3	0.002	1037	117.3	6.92	0	High	n/a	63	0.0879888
PKD2	Q13563	0	968	109.6	5.69	1.64	Peak Found	n/a	2	0.0027933
PKN2	Q16513	0.001	984	112	6.3	2.91	Peak Found	n/a	65	0.0907821
PLAA	Q9Y263	0	795	87.1	6.37	18.51	High	Peak Found	28	0.0391061
PLD1	Q13393	0	1074	124.1	8.78	2.17	Peak Found	n/a	3	0.00418994
PLD3	Q8IV08	0	490	54.7	6.47	11.13	High	n/a	75	0.104749
PLIN2	Q99541	0.011	437	48	6.8	2.03	High	n/a	0	0
PLOD1	Q02809	0	727	83.5	6.95	12.58	Peak Found	n/a	92	0.128492
PLOD3	O60568	0	738	84.7	6.05	1.91	Peak Found	n/a	48	0.0670391
PMPCB	A0A9L9PXI7	0	508	56.7	7.03	0	High	n/a	0	0
PMVK	Q15126	0.005	192	22	5.73	0	High	n/a	1	0.00139665
POGZ	A0A8V8TQ67	0	1417	156	7.52	5.3	Peak Found	n/a	0	0
POLR1A	O95602	0	1720	194.7	7.03	3.32	Peak Found	n/a	22	0.0307263
POLR2B	P30876	0	1174	133.8	6.87	18.57	Peak Found	n/a	130	0.181564
POLR2C	P19387	0	275	31.4	4.92	11.88	Peak Found	n/a	73	0.101955
POLR2J2	A6NFM0	0.004	158	17.2	5.82	2.24	Peak Found	n/a	7	0.00977654
POR	H0Y4R2	0	725	81.6	6.54	6.6	High	Peak Found	31	0.0432961
POSTN	Q15063	0	836	93.3	7.53	6.98	High	n/a	5	0.00698324
PPA1	Q15181	0	289	32.6	5.86	2.14	High	n/a	200	0.27933
PPA2	Q9H2U2	0	334	37.9	7.39	4.07	High	Peak Found	66	0.0921788
PPIF	P30405	0.01	207	22	9.38	2.44	High	Peak Found	53	0.0740223
PPIL4	Q8WUA2	0.002	492	57.2	5.92	0	Peak Found	n/a	213	0.297486
PPM1A	P35813	0.001	382	42.4	5.36	2.47	High	n/a	139	0.194134
PPP1R12A	O14974	0	1030	115.2	5.4	26.96	Peak Found	n/a	145	0.202514
PPP1R18	A0A0G2JHC2	0	613	68	5.45	33.07	Peak Found	n/a	22	0.0307263
PPP2CA	A0A8V8TRB3	0	317	36.5	5.54	2.44	High	n/a	0	0
PPP2R5A	Q15172	0.022	486	56.2	6.71	1.79	High	n/a	0	0
PPP3CA	Q08209	0.008	521	58.7	5.86	0	Peak Found	n/a	31	0.0432961
PPP6R3	Q5H9R7	0	873	97.6	4.6	10.91	High	n/a	116	0.162011
PRDX5	P30044	0	214	22.1	8.7	3.62	High	n/a	93	0.129888
PREB	Q9HCU5	0	417	45.4	7.88	14.87	Peak Found	n/a	7	0.00977654
PRG2	P13727	0	222	25.2	6.76	6.86	High	n/a	0	0
PRG3	Q9Y2Y8	0	225	25.4	4.81	4.02	High	n/a	0	0
PRKAR2A	A0A9L9PXM7	0	458	51.7	5.33	4.98	High	n/a	0	0
PRKCB	P05771	0.018	671	76.8	7.01	1.69	High	n/a	6	0.00837989
PRKCD	Q05655	0.006	676	77.5	7.75	0	Peak Found	n/a	3	0.00418994
PRRC1	Q96M27	0.001	445	46.7	5.83	1.89	Peak Found	n/a	11	0.0153631
PSMA2	P25787	0	234	25.9	7.43	8.13	High	n/a	193	0.269553
PSMA5	P28066	0	241	26.4	4.79	4.85	High	Peak Found	187	0.261173
PSMC1	P62191	0	440	49.2	6.21	28.69	High	n/a	195	0.272346
PSMC4	P43686	0	418	47.3	5.21	6.89	High	n/a	210	0.293296
PSMD11	O00231	0	422	47.4	6.48	4.26	High	n/a	204	0.284916
PSMD13	Q9UNM6	0.011	376	42.9	5.81	0	High	Peak Found	160	0.223464
PSMD5	Q16401	0.021	504	56.2	5.48	2.08	High	n/a	2	0.0027933
PSMD6	Q15008	0.003	389	45.5	5.62	0	Peak Found	n/a	187	0.261173
PSTPIP2	Q9H939	0	334	38.8	8.48	0	High	n/a	4	0.00558659
PTGES3	A0A087WYT3	0	164	19.1	4.55	2.75	High	Peak Found	175	0.244413
PTGR1	Q14914	0.017	329	35.8	8.29	2.17	Peak Found	n/a	2	0.0027933
PTPN1	P18031	0	435	49.9	6.27	39.1	High	Peak Found	124	0.173184
PTPN12	Q05209	0	780	88.1	5.62	8.88	Peak Found	n/a	67	0.0935754
PTPN6	P29350	0	595	67.5	7.78	7.89	High	n/a	2	0.0027933
PTRH2	J3KQ48	0	180	19.3	8.73	9.73	High	Peak Found	31	0.0432961
PUM1	Q5T1Z8	0	1224	130	6.9	6.75	Peak Found	n/a	64	0.0893855
PWP2	Q15269	0.017	919	102.4	6.15	0	Peak Found	n/a	50	0.0698324
PXT1	Q8NFP0	0.007	134	16	9.09	2.49	High	Peak Found	0	0
PYCR1	P32322	0	319	33.3	7.61	3.89	High	n/a	44	0.0614525
PYCR3	A0A0A0MQS1	0.001	286	29.9	8.1	2.7	Peak Found	n/a	10	0.0139665
PYGB	P11216	0	843	96.6	6.86	21.74	High	Peak Found	71	0.099162
PYGL	P06737	0.002	847	97.1	7.17	0	Peak Found	n/a	74	0.103352
QKI	Q96PU8	0.006	341	37.6	8.56	0	Peak Found	n/a	25	0.0349162
QSOX1	O00391	0.025	747	82.5	8.92	1.72	High	n/a	1	0.00139665
RAB11B	Q15907	0	218	24.5	5.94	5.3	High	Peak Found	125	0.174581
RAB13	P51153	0	203	22.8	9.19	9.59	Peak Found	n/a	128	0.178771
RAB14	P61106	0	215	23.9	6.21	34.65	High	Peak Found	151	0.210894
RAB18	Q9NP72	0	206	23	5.24	6	High	n/a	84	0.117318
RAB1A	P62820	0	205	22.7	6.21	24.17	High	n/a	195	0.272346
RAB21	Q9UL25	0	225	24.3	7.94	7.06	High	Peak Found	131	0.182961
RAB24	Q969Q5	0.015	203	23.1	6.23	0	Peak Found	n/a	1	0.00139665
RAB2B	Q8WUD1	0.002	216	24.2	7.83	1.72	High	Peak Found	58	0.0810056
RAB32	Q13637	0	225	25	6.54	5.13	High	n/a	6	0.00837989
RAB35	Q15286	0	201	23	8.29	21.57	Peak Found	n/a	165	0.230447
RAB3GAP2	A0A8I5KZB3	0	1418	158.4	5.62	17.33	Peak Found	n/a	0	0
RAB5C	P51148	0	216	23.5	8.41	8.73	High	n/a	148	0.206704
RAB7A	A0A6Q8PH84	0.002	217	24.6	8.31	0	High	n/a	0	0
RAB8A	P61006	0	207	23.7	9.07	23.88	Peak Found	n/a	164	0.22905
RABGEF1	E9PFK9	0	504	58.4	7.52	2.52	Peak Found	n/a	0	0
RAC1	A0A994J6T1	0	225	24.8	7.94	16.39	High	Peak Found	0	0
RAC2	P15153	0	192	21.4	7.61	9.86	High	n/a	43	0.0600559
RAD50	Q92878	0	1312	153.8	6.89	14.17	High	Peak Found	146	0.203911
RAE1	E9PQ57	0	437	47.8	8.07	7.69	Peak Found	n/a	112	0.156425
RALA	P11233	0.001	206	23.6	7.11	4.41	High	n/a	23	0.0321229
RALB	P11234	0	206	23.4	6.62	6.75	High	Peak Found	17	0.023743
RALGAPB	Q86X10	0	1494	166.7	6.79	22.58	Peak Found	n/a	12	0.0167598
RANBP9	Q96S59	0.001	729	77.8	6.79	0	Peak Found	n/a	38	0.0530726
RAP1A	P62834	0	184	21	6.67	6.65	High	Peak Found	115	0.160615
RAP1B	P61224	0	184	20.8	5.78	10.9	High	Peak Found	117	0.163408
RAP1GDS1	P52306	0.002	607	66.3	5.31	0	High	Peak Found	0	0
RAP2B	P61225	0	183	20.5	4.81	2.02	High	n/a	14	0.0195531
RB1CC1	Q8TDY2	0	1594	183	5.41	9.97	Peak Found	n/a	11	0.0153631
RBM4	Q9BWF3	0	364	40.3	7.08	25.27	High	Peak Found	82	0.114525
RBM5	P52756	0	815	92.1	6.28	6.53	Peak Found	n/a	99	0.138268
RBMS3	A0A1B0GUW5	0	563	60.8	7.11	12.72	Peak Found	n/a	23	0.0321229
RCC1	P18754	0	421	44.9	7.52	3.95	Peak Found	n/a	143	0.199721
RCN1	Q15293	0.001	331	38.9	5	4.44	Peak Found	n/a	107	0.149441
RDH11	Q8TC12	0.001	318	35.4	8.82	2.31	High	n/a	28	0.0391061
RDX	A0A2R8Y5S7	0	590	69.3	6.27	16.96	Peak Found	n/a	0	0
RECQL	P46063	0	649	73.4	7.88	41.52	High	Peak Found	69	0.0963687
REEP4	Q9H6H4	0	257	29.4	9.73	9.34	Peak Found	n/a	4	0.00558659
RELA	Q04206	0.002	551	60.2	5.68	0	High	n/a	35	0.0488827
RER1	O15258	0	196	22.9	9.54	2.25	Peak Found	n/a	8	0.0111732
RETSAT	Q6NUM9	0	610	66.8	8.28	6.26	Peak Found	n/a	0	0
RGPD5; RGPD6	Q99666	0	1765	198.8	6.42	76.07	Peak Found	n/a	177	0.247207
RHOC	P08134	0	193	22	6.58	8.36	High	n/a	77	0.107542
RHOG	P84095	0	191	21.3	8.12	9.15	High	Peak Found	14	0.0195531
RHOT1	Q8IXI2	0	618	70.7	6.27	7.78	Peak Found	n/a	5	0.00698324
RIF1	Q5UIP0	0	2472	274.3	5.52	20.83	Peak Found	n/a	170	0.23743
RINT1	Q6NUQ1	0	792	90.6	5.45	15.44	Peak Found	n/a	8	0.0111732
RNASEK-C17orf49	H0YIS7	0	233	24.9	5.48	2.16	Peak Found	n/a	20	0.027933
RNF20	Q5VTR2	0	975	113.6	5.94	35.42	Peak Found	n/a	62	0.0865922
RNF213	A0A0A0MTC1	0	5256	596.1	6.42	14.32	Peak Found	n/a	23	0.0321229
RNF40	O75150	0	1001	113.6	6.29	45.93	Peak Found	n/a	50	0.0698324
RNH1	P13489	0	461	49.9	4.82	21.44	High	n/a	70	0.0977654
RNMT	O43148	0.001	476	54.8	6.61	2.13	Peak Found	n/a	81	0.113128
RNPEP	Q9H4A4	0	650	72.5	5.74	2.42	Peak Found	n/a	50	0.0698324
RO60	P10155	0	538	60.6	8.03	13.42	Peak Found	n/a	37	0.051676
RPAP3	Q9H6T3	0	665	75.7	6.84	36.5	Peak Found	n/a	114	0.159218
RPL19	A0A7I2YQG2	0	216	25.7	11.27	12.63	Peak Found	n/a	0	0
RPL22L1	H0Y8C2	0.002	142	16.9	9.25	0	High	n/a	56	0.0782123
RPL32	F8W727	0	153	18	10.59	42.02	High	n/a	184	0.256983
RPL39	P62891	0	51	6.4	12.56	9.02	Peak Found	n/a	162	0.226257
RPL9	A0A2R8Y5Y7	0	220	25	9.74	6.44	High	n/a	0	0
RPN2	A0A994J5J1	0	654	72.1	5.91	31.25	High	n/a	0	0
RPS19BP1	Q86WX3	0	136	15.4	10.74	13.5	Peak Found	n/a	69	0.0963687
RPS24	A0A2R8YD14	0	165	19.2	10.98	12.6	High	Peak Found	0	0
RPS6KA1	Q15418	0	735	82.7	7.83	6.54	Peak Found	n/a	19	0.0265363
RPS6KA3	P51812	0	740	83.7	6.89	9.32	High	n/a	19	0.0265363
RPTOR	A0A8V8TMD9	0	1353	151	6.89	0	High	Peak Found	0	0
RRAS2	P62070	0	204	23.4	6.01	13.57	Peak Found	n/a	20	0.027933
RSPH10B2	B2RC85	0.004	870	100.5	7.49	2.04	Peak Found	n/a	0	0
RTN3	O95197	0	1032	112.5	4.96	6.89	High	n/a	54	0.075419
S100A6	P06703	0.024	90	10.2	5.48	0	Peak Found	n/a	72	0.100559
S100A9	P06702	0.025	114	13.2	6.13	0	High	Peak Found	116	0.162011
SACM1L	A0A5F9ZHN7	0.025	609	69.4	7.12	1.74	High	n/a	0	0
SAMD9	Q5K651	0.01	1589	184.2	7.83	2.29	Peak Found	n/a	6	0.00837989
SAP18	O00422	0.025	153	17.6	9.35	0	High	n/a	167	0.23324
SARS1	Q5T5C7	0	536	61.3	7.06	7.75	High	Peak Found	56	0.0782123
SART3	Q15020	0	963	109.9	5.57	7.17	Peak Found	n/a	198	0.276536
SBDS	Q9Y3A5	0.011	250	28.7	8.75	2.51	Peak Found	n/a	33	0.0460894
SBF1	A0A8I5KY61	0	1899	211.5	7.11	2.65	Peak Found	n/a	0	0
SCAMP2	O15127	0	329	36.6	6.1	0	High	n/a	9	0.0125698
SCAMP3	O14828	0	347	38.3	7.64	8.54	Peak Found	n/a	56	0.0782123
SCCPDH	Q8NBX0	0	429	47.1	9.14	2.09	High	n/a	12	0.0167598
SCN10A	A0A590UJM0	0.015	1964	221.6	5.99	0	Peak Found	n/a	0	0
SCP2	P22307	0	547	59	6.89	2.57	High	n/a	45	0.0628492
SCRIB	A0A669KB89	0	1658	177.7	5.14	0	Peak Found	n/a	0	0
SCYL1	Q96KG9	0	808	89.6	6.3	34	Peak Found	n/a	12	0.0167598
SDHA	P31040	0	664	72.6	7.39	4.21	High	Peak Found	163	0.227654
SEC16A	O15027	0	2357	251.7	5.8	40.53	Peak Found	n/a	179	0.25
SEC22B	O75396	0	215	24.7	8.51	42.03	Peak Found	n/a	85	0.118715
SEC23B	Q15437	0	767	86.4	6.89	20.44	High	Peak Found	95	0.132682
SEC24B	O95487	0	1268	137.3	6.67	27.7	Peak Found	n/a	139	0.194134
SEC24C	P53992	0	1094	118.2	7.06	38.92	Peak Found	n/a	122	0.170391
SEC24D	O94855	0	1032	112.9	7.25	33.49	Peak Found	n/a	4	0.00558659
SEC31A	D6REX3	0	1251	136.1	6.98	23.55	High	Peak Found	79	0.110335
SEC61B	P60468	0	96	10	11.56	1.84	Peak Found	n/a	166	0.231844
SEH1L	Q96EE3	0	360	39.6	8.09	10.42	Peak Found	n/a	76	0.106145
SENP3	Q9H4L4	0	574	65	8.56	10.86	Peak Found	n/a	136	0.189944
SEPTIN7	E7EPK1	0	437	50.7	8.63	15.77	Peak Found	n/a	175	0.244413
SERPINB6	A0A087X1N8	0	395	44.8	5.68	7.27	Peak Found	n/a	73	0.101955
SERPINE2	P07093	0.019	398	44	9.29	0	Peak Found	n/a	1	0.00139665
SF1	A0A9L9PXR5	0	534	58.2	9.23	25	Peak Found	n/a	0	0
SF3B6	Q9Y3B4	0	125	14.6	9.38	4.73	Peak Found	n/a	206	0.287709
SFPQ	A0A8Q3WMA7	0	728	78.6	9.39	51.29	High	Peak Found	0	0
SFXN1	Q9H9B4	0	322	35.6	9.07	2.18	High	Peak Found	140	0.195531
SGPL1	O95470	0	568	63.5	9.16	2.28	Peak Found	n/a	15	0.0209497
SH3GL1	Q99961	0.015	368	41.5	5.43	1.89	Peak Found	n/a	109	0.152235
SH3PXD2B	A1X283	0	911	101.5	8.69	13.06	Peak Found	n/a	17	0.023743
SIN3A	A0A994J7C7	0	1278	145.7	7.25	13.94	Peak Found	n/a	0	0
SLC25A1	P53007	0	311	34	9.89	6.31	Peak Found	n/a	175	0.244413
SLC30A7	Q8NEW0	0	376	41.6	6.95	1.88	Peak Found	n/a	2	0.0027933
SLC38A1	F8VX04	0	503	56.2	7.69	2	Peak Found	n/a	25	0.0349162
SLC39A7	Q92504	0.004	469	50.1	6.87	4.23	Peak Found	n/a	41	0.0572626
SLTM	Q9NWH9	0	1034	117.1	7.87	15.56	Peak Found	n/a	82	0.114525
SMARCA4	Q9HBD4	0	1679	188	8.19	45	Peak Found	n/a	183	0.255587
SMARCA5	O60264	0	1052	121.8	8.09	40.49	High	Peak Found	210	0.293296
SMARCB1	G5E975	0	394	45	5.76	4.28	Peak Found	n/a	75	0.104749
SMARCC1	Q92922	0	1105	122.8	5.76	39.59	Peak Found	n/a	188	0.26257
SMARCC2	F8VXC8	0	1245	136.1	5.71	19.16	Peak Found	n/a	164	0.22905
SMARCD1	Q96GM5	0	515	58.2	9.25	2.15	Peak Found	n/a	60	0.0837989
SMARCD2	Q92925	0	531	58.9	9.64	11.56	High	n/a	65	0.0907821
SMC3	Q9UQE7	0	1217	141.5	7.18	35.16	Peak Found	n/a	194	0.27095
SMG7	A0A8I5KSL3	0.015	1216	136	8.46	0	Peak Found	n/a	0	0
SMG8	Q8ND04	0	991	109.6	7.68	2.04	Peak Found	n/a	3	0.00418994
SMPD4	A0A7P0T9J6	0	844	94.9	8.31	25.13	Peak Found	n/a	0	0
SMR3B	P02814	0	79	8.2	9.57	9.61	High	n/a	1	0.00139665
SNRNP40	Q96DI7	0	357	39.3	8.1	14.3	Peak Found	n/a	150	0.209497
SNRPA	P09012	0	282	31.3	9.83	8.57	High	n/a	194	0.27095
SNU13	A0A3B3IUA2	0	272	30.1	9.55	4.01	High	Peak Found	0	0
SNW1	G3V3A4	0	571	65.4	9.67	4.32	Peak Found	n/a	191	0.26676
SNX18	Q96RF0	0	628	68.9	5.68	2.26	Peak Found	n/a	2	0.0027933
SNX2	O60749	0	519	58.4	5.12	13.35	Peak Found	n/a	141	0.196927
SNX27	Q96L92	0	541	61.2	6.49	3.74	Peak Found	n/a	4	0.00558659
SNX3	O60493	0	162	18.8	8.66	6.28	Peak Found	n/a	17	0.023743
SNX6	A0A0A0MRI2	0.016	418	47.8	6.43	0	Peak Found	n/a	42	0.0586592
SNX8	Q9Y5X2	0	465	52.5	7.39	2.47	Peak Found	n/a	0	0
SPCS2	E9PI68	0	257	28.5	8.79	21.86	Peak Found	n/a	17	0.023743
SPCS3	P61009	0	180	20.3	8.62	9.92	High	n/a	20	0.027933
SPDL1	Q96EA4	0.001	605	70.1	5.47	2.8	Peak Found	n/a	102	0.142458
SPECC1L	Q69YQ0	0	1117	124.5	5.76	19.57	Peak Found	n/a	28	0.0391061
SPEN	Q96T58	0	3664	402	7.64	13.89	Peak Found	n/a	101	0.141061
SQOR	Q9Y6N5	0	450	49.9	9.11	40.5	High	Peak Found	2	0.0027933
SRP54	P61011	0	504	55.7	8.75	31.28	Peak Found	n/a	120	0.167598
SRP68	Q9UHB9	0	627	70.7	8.56	25.03	High	Peak Found	192	0.268156
SRP72	O76094	0	671	74.6	9.26	17.48	High	n/a	168	0.234637
SRPK2	A0A994J591	0	725	81.8	5.15	2.96	Peak Found	n/a	0	0
SRPRA	P08240	0	638	69.8	8.95	28.32	High	n/a	115	0.160615
SRSF9	Q13242	0	221	25.5	8.65	1.62	Peak Found	n/a	151	0.210894
SS18	Q15532	0.011	418	45.9	6.46	0	Peak Found	n/a	57	0.0796089
SSBP1	Q04837	0	148	17.2	9.6	2.05	High	n/a	169	0.236034
SSRP1	Q08945	0	709	81	6.87	6.54	Peak Found	n/a	175	0.244413
STAM	Q92783	0	540	59.1	4.82	7.63	Peak Found	n/a	69	0.0963687
STAMBPL1	Q96FJ0	0	436	49.8	7.23	12.87	Peak Found	n/a	2	0.0027933
STAT1	A0A669KB53	0	791	91.1	6.14	21.48	High	Peak Found	0	0
STAT3	A0A7I2V3V0	0	802	91.4	6.71	14.54	High	Peak Found	0	0
STAT5A	P42229	0.007	794	90.6	6.39	0	High	n/a	2	0.0027933
STK24	Q9Y6E0	0	443	49.3	5.69	2.02	High	n/a	66	0.0921788
STK3	Q13188	0	491	56.3	5.24	2.21	Peak Found	n/a	29	0.0405028
STOM	P27105	0	288	31.7	7.88	11.15	High	Peak Found	10	0.0139665
STRIP1	Q5VSL9	0.016	837	95.5	6.29	2.28	Peak Found	n/a	4	0.00558659
STT3B	Q8TCJ2	0	826	93.6	8.91	7.49	High	n/a	12	0.0167598
STX4	Q12846	0	297	34.2	6.28	4.66	Peak Found	n/a	1	0.00139665
STX5	Q13190	0	355	39.6	9.16	30.32	Peak Found	n/a	11	0.0153631
STX6	O43752	0	255	29.2	4.93	20.78	Peak Found	n/a	4	0.00558659
STX7	O15400	0	261	29.8	5.55	10.07	Peak Found	n/a	7	0.00977654
STXBP2	Q15833	0	593	66.4	6.55	3.75	High	Peak Found	2	0.0027933
STXBP5	Q5T5C0	0.007	1151	127.5	7.28	0	Peak Found	n/a	1	0.00139665
SUCLA2	A0A2R8Y6Y7	0	484	52.6	7.49	5.28	High	n/a	0	0
SUCLG1	P53597	0	346	36.2	8.79	2.31	High	Peak Found	45	0.0628492
SUCLG2	Q96I99	0.001	432	46.5	6.39	0	High	Peak Found	38	0.0530726
SUGT1	Q9Y2Z0	0	365	41	5.16	2.43	Peak Found	n/a	190	0.265363
SULT1A4	A0A0A6YYL2	0	301	34.8	5.83	5.23	High	Peak Found	66	0.0921788
SUN1	E9PHI4	0	822	91.1	7.18	22.74	Peak Found	n/a	22	0.0307263
SUPT5H	O00267	0	1087	120.9	5.06	15.11	Peak Found	n/a	158	0.22067
SUPT6H	Q7KZ85	0	1726	198.9	4.91	4.12	Peak Found	n/a	85	0.118715
SUPT7L	O94864	0.014	414	46.2	5.12	2.49	Peak Found	n/a	24	0.0335196
SYNJ1	J3KQV8	0	1612	177.4	8.22	10.11	Peak Found	n/a	55	0.0768156
SYNM	O15061	0	1565	172.8	5.15	42.76	Peak Found	n/a	25	0.0349162
SYTL2	A0A8J9FM55	0.013	2239	249	6.14	0	Peak Found	n/a	0	0
SYTL4	Q96C24	0.002	671	76	8.98	0	Peak Found	n/a	0	0
TACC2	E9PBC6	0	2875	302.3	4.81	53.48	Peak Found	n/a	60	0.0837989
TACO1	Q9BSH4	0.002	297	32.5	8.13	0	High	Peak Found	33	0.0460894
TAF10	Q12962	0	218	21.7	6.57	0	Peak Found	n/a	52	0.0726257
TAF11L13	A0A1W2PPH5	0.021	198	21.9	7.39	0	High	n/a	0	0
TAF9	Q16594	0	264	29	8.66	10.9	Peak Found	n/a	94	0.131285
TALDO1	P37837	0	337	37.5	6.81	4.57	High	Peak Found	95	0.132682
TANC2	A0A8I5KXR5	0	2074	228.7	8.31	0	Peak Found	n/a	0	0
TANK	Q92844	0	425	47.8	5.68	7.9	Peak Found	n/a	2	0.0027933
TAOK1	Q7L7X3	0	1001	116	7.65	4.66	Peak Found	n/a	2	0.0027933
TAPT1	Q6NXT6	0	567	64.2	8.28	8.26	Peak Found	n/a	2	0.0027933
TARS1	P26639	0	723	83.4	6.67	10.66	High	n/a	167	0.23324
TBC1D23	Q9NUY8	0	699	78.3	5.41	20.4	Peak Found	n/a	0	0
TBCD	A0A804HJY5	0.02	1281	142.1	6.49	2.25	Peak Found	n/a	0	0
TBL1XR1	Q9BZK7	0	514	55.6	5.55	12.9	Peak Found	n/a	45	0.0628492
TBL2	Q9Y4P3	0	447	49.8	9.44	8.56	High	Peak Found	47	0.0656425
TBXAS1	P24557	0.002	533	60.5	7.62	2.25	High	n/a	1	0.00139665
TCAF1	Q9Y4C2	0.004	921	102.1	6.54	0	Peak Found	n/a	14	0.0195531
TECR	Q9NZ01	0	308	36	9.45	6.04	High	Peak Found	192	0.268156
TEX10	Q9NXF1	0	929	105.6	9.36	20.08	Peak Found	n/a	115	0.160615
TFCP2	Q12800	0	502	57.2	5.8	20.75	Peak Found	n/a	87	0.121508
TFCP2L1	Q9NZI6	0	479	54.6	7.01	2.44	High	n/a	1	0.00139665
TFG	A0A6Q8PFY7	0	412	44.2	5.12	26.33	Peak Found	n/a	0	0
TFIP11	Q9UBB9	0	837	96.8	5.67	2.75	Peak Found	n/a	129	0.180168
THBS4	P35443	0.005	961	105.8	4.68	2.02	High	n/a	0	0
TIMM44	O43615	0	452	51.3	8.32	1.79	Peak Found	n/a	112	0.156425
TIMP3	P35625	0.001	211	24.1	8.72	0	High	Peak Found	1	0.00139665
TJAP1	H0Y4D6	0.001	239	27.2	6.24	2.31	Peak Found	n/a	6	0.00837989
TKT	P29401	0	623	67.8	7.66	39.9	High	Peak Found	168	0.234637
TM9SF2	Q99805	0	663	75.7	7.44	7.64	Peak Found	n/a	1	0.00139665
TM9SF3	Q9HD45	0.001	589	67.8	7.21	4.85	Peak Found	n/a	31	0.0432961
TMEM205	Q6UW68	0	189	21.2	8.62	8.59	Peak Found	n/a	1	0.00139665
TMEM209	Q96SK2	0	561	62.9	8.63	15.01	Peak Found	n/a	7	0.00977654
TMT1A	H0YI09	0.001	244	28.3	8.38	2.39	High	Peak Found	5	0.00698324
TMTC3	Q6ZXV5	0	915	103.9	8.87	21.29	Peak Found	n/a	2	0.0027933
TMX3	Q96JJ7	0.008	454	51.8	4.91	0	Peak Found	n/a	17	0.023743
TNPO3	C9J7E5	0	957	108	5.71	2.73	Peak Found	n/a	74	0.103352
TOMM70	O94826	0	608	67.4	7.12	14.11	High	n/a	22	0.0307263
TOP2B	Q02880	0	1626	183.2	8	19.04	Peak Found	n/a	146	0.203911
TOP3B	O95985	0	862	96.6	8.12	2.64	Peak Found	n/a	12	0.0167598
TOR4A	Q9NXH8	0	423	46.9	9.94	4.43	Peak Found	n/a	1	0.00139665
TOX4	O94842	0	621	66.2	5.06	48.68	Peak Found	n/a	155	0.21648
TPI1	P60174	0	249	26.7	6.9	13.02	High	Peak Found	177	0.247207
TRA2A	Q13595	0.001	282	32.7	11.27	2.29	High	n/a	116	0.162011
TRAF3IP2	A0A494C0R7	0.027	67	8	7.05	4.41	High	Peak Found	0	0
TRAF6	Q9Y4K3	0.004	522	59.5	6.44	0	Peak Found	n/a	0	0
TRAPPC10	P48553	0	1259	142.1	6.04	6.74	Peak Found	n/a	0	0
TRAPPC11	Q7Z392	0.001	1133	128.8	7.14	5.37	Peak Found	n/a	0	0
TRIM25	Q14258	0	630	70.9	8.09	40.82	Peak Found	n/a	136	0.189944
TRIM33	Q9UPN9	0	1127	122.5	6.67	12.36	Peak Found	n/a	69	0.0963687
TRIP11	Q15643	0	1979	227.4	5.26	24.84	Peak Found	n/a	52	0.0726257
TRIP4	Q15650	0	581	66.1	7.85	27.65	Peak Found	n/a	7	0.00977654
TRIP6	Q15654	0	476	50.3	7.37	14.74	Peak Found	n/a	85	0.118715
TRMT1L	Q7Z2T5	0	733	81.7	7.88	10.5	Peak Found	n/a	162	0.226257
TRPV2	Q9Y5S1	0	764	85.9	5.83	26.46	Peak Found	n/a	0	0
TSC2	P49815	0	1807	200.5	7.31	11.59	Peak Found	n/a	8	0.0111732
TSFM	P43897	0.004	325	35.4	8.38	1.66	High	n/a	43	0.0600559
TSG101	Q99816	0	390	43.9	6.46	4.18	Peak Found	n/a	17	0.023743
TSPAN13	O95857	0	204	22.1	7.93	5.89	Peak Found	n/a	0	0
TSPO	P30536	0.001	169	18.8	9.36	0	Peak Found	n/a	4	0.00558659
TST	Q16762	0	297	33.4	7.25	2.11	High	n/a	21	0.0293296
TTC1	Q99614	0.005	292	33.5	4.84	4.55	Peak Found	n/a	41	0.0572626
TTF2	Q9UNY4	0	1162	129.5	8.37	11.96	Peak Found	n/a	56	0.0782123
TTK	P33981	0	857	97	8.16	4	High	n/a	87	0.121508
TUBGCP2	A0A804HJH7	0	925	104.7	7.77	8.64	Peak Found	n/a	0	0
TUT7	Q5VYS8	0	1495	171.1	6.83	0	Peak Found	n/a	7	0.00977654
TWF2	Q6IBS0	0	349	39.5	6.84	28.32	High	Peak Found	35	0.0488827
TXNDC5	Q8NBS9	0	432	47.6	5.97	2.99	Peak Found	n/a	149	0.208101
UBE2L6	O14933	0.027	153	17.8	7.88	0	High	n/a	7	0.00977654
UBE3A	Q05086	0.024	875	100.6	5.22	2.42	Peak Found	n/a	14	0.0195531
UBP1	Q9NZI7	0	540	60.5	6.35	7.21	Peak Found	n/a	41	0.0572626
UBR5	O95071	0	2799	309.2	5.85	23.01	Peak Found	n/a	44	0.0614525
UCHL1	D6R956	0	241	26.8	5.81	4.51	High	n/a	167	0.23324
UFSP2	Q9NUQ7	0	469	53.2	7.01	11.71	Peak Found	n/a	1	0.00139665
UGDH	O60701	0	494	55	7.12	4.48	High	n/a	19	0.0265363
UMPS	P11172	0.017	480	52.2	7.24	0	High	n/a	18	0.0251397
UNC13D	Q70J99	0	1090	123.2	6.65	0	High	n/a	4	0.00558659
UNC45A	A0A1W2PNX8	0	1084	118.3	6.71	6.51	Peak Found	n/a	136	0.189944
UPF1	Q92900	0	1129	124.3	6.61	150.33	High	Peak Found	117	0.163408
UPF2	Q9HAU5	0	1272	147.7	5.69	2.49	Peak Found	n/a	14	0.0195531
UQCRC1	P31930	0	480	52.6	6.37	20.72	High	Peak Found	157	0.219274
UQCRC2	P22695	0	453	48.4	8.63	15.21	High	Peak Found	190	0.265363
UROD	P06132	0	367	40.8	6.14	2.62	High	n/a	20	0.027933
USO1	O60763	0	962	107.8	4.91	45.85	High	Peak Found	155	0.21648
USP14	P54578	0	494	56	5.3	5.74	High	n/a	144	0.201117
USP15	Q9Y4E8	0	981	112.3	5.22	4.9	Peak Found	n/a	182	0.25419
USP24	Q9UPU5	0	2620	294.2	6.14	26.92	Peak Found	n/a	48	0.0670391
USP34	Q70CQ2	0.001	3546	404	5.82	2.56	Peak Found	n/a	8	0.0111732
USP47	Q96K76	0.027	1375	157.2	5.08	0	High	n/a	13	0.0181564
USP5	P45974	0	858	95.7	5.03	0	Peak Found	n/a	148	0.206704
USP8	P40818	0	1118	127.4	8.51	10.74	Peak Found	n/a	32	0.0446927
USP9X	Q93008	0	2554	290.3	5.8	15.2	Peak Found	n/a	177	0.247207
VAPB	O95292	0	243	27.2	7.3	42.65	High	Peak Found	100	0.139665
VAT1	Q99536	0	393	41.9	6.29	6.78	High	Peak Found	64	0.0893855
VCAN	P13611	0.015	3396	372.6	4.51	2.17	Peak Found	n/a	2	0.0027933
VCL	P18206	0	1134	123.7	5.66	20.84	High	Peak Found	156	0.217877
VDAC1	P21796	0	283	30.8	8.54	12.35	High	n/a	213	0.297486
VIPAS39	G3V4K3	0	519	59.7	8.1	16.65	Peak Found	n/a	7	0.00977654
VIRMA	Q69YN4	0	1812	201.9	5.01	16.03	Peak Found	n/a	69	0.0963687
VPS11	A0A087WXL6	0	941	107.7	7.05	6.75	High	n/a	1	0.00139665
VPS13A	Q96RL7	0	3174	360	6.33	19.37	Peak Found	n/a	22	0.0307263
VPS18	Q9P253	0	973	110.1	6.07	10.71	Peak Found	n/a	2	0.0027933
VPS26A	O75436	0.015	327	38.1	6.57	1.8	High	n/a	40	0.0558659
VPS29	F8VXU5	0	214	24	8.18	6.07	Peak Found	n/a	31	0.0432961
VPS35	Q96QK1	0	796	91.6	5.49	15.03	High	Peak Found	75	0.104749
VPS41	P49754	0	854	98.5	5.85	7.32	Peak Found	n/a	0	0
VPS53	Q5VIR6	0.015	832	94.3	6.7	0	Peak Found	n/a	23	0.0321229
VPS54	Q9P1Q0	0	977	110.5	6.55	4.48	Peak Found	n/a	0	0
VPS8	C9JJN9	0	1428	161.7	5.67	36.39	Peak Found	n/a	0	0
VRK1	A0A7P0Z445	0.007	448	51.3	7.87	2.1	High	n/a	0	0
VRK2	Q86Y07	0	508	58.1	8.84	34.22	Peak Found	n/a	36	0.0502793
VWA5A	O00534	0.025	786	86.4	6.58	2.1	High	Peak Found	0	0
VWA8	A3KMH1	0	1905	214.7	7.4	2.5	Peak Found	n/a	8	0.0111732
WASF2	Q9Y6W5	0	498	54.3	5.53	1.96	Peak Found	n/a	103	0.143855
WASHC2A	Q641Q2	0	1341	147.1	4.81	33.69	Peak Found	n/a	94	0.131285
WASL	O00401	0	505	54.8	7.93	1.79	Peak Found	n/a	2	0.0027933
WDR1	A0A8V8TP22	0	659	72	6.9	24.96	High	Peak Found	0	0
WDR20	A0A088AWN2	0.003	612	67.4	7.65	0	Peak Found	n/a	1	0.00139665
WDR24	A0A499FJD3	0.026	920	101.9	6.58	2.14	Peak Found	n/a	0	0
WDR5	P61964	0	334	36.6	8.27	2.37	Peak Found	n/a	99	0.138268
WDR75	Q8IWA0	0	830	94.4	5.96	0	Peak Found	n/a	31	0.0432961
WDR82	Q6UXN9	0	313	35.1	7.69	4.15	Peak Found	n/a	130	0.181564
WIPI2	Q9Y4P8	0.017	454	49.4	6.46	2.41	Peak Found	n/a	103	0.143855
WNK3	Q9BYP7	0.005	1800	198.3	6.07	0	Peak Found	n/a	1	0.00139665
XPO4	Q9C0E2	0.024	1151	130.1	5.05	0	High	n/a	1	0.00139665
YARS1	P54577	0	528	59.1	7.05	7.09	High	Peak Found	170	0.23743
YES1	J3QRU1	0	548	61.3	6.57	3.59	High	n/a	179	0.25
YTHDF3	A0A087WY31	0	588	64.5	8.24	23.36	Peak Found	n/a	146	0.203911
YY1	P25490	0	414	44.7	6.25	0	Peak Found	n/a	76	0.106145
ZBTB21	Q9ULJ3	0	1066	118.8	8.29	7.79	Peak Found	n/a	95	0.132682
ZCCHC17	A0A087WXF8	0.007	263	29.6	9.64	2.26	Peak Found	n/a	95	0.132682
ZDHHC5	Q9C0B5	0	715	77.5	9.01	6.58	Peak Found	n/a	8	0.0111732
ZEB1	P37275	0.004	1124	124	4.94	0	Peak Found	n/a	48	0.0670391
ZEB2	A0A1B0GV02	0	1239	139.1	6.32	4.62	Peak Found	n/a	18	0.0251397
ZFC3H1	O60293	0	1989	226.2	8.13	8.5	Peak Found	n/a	52	0.0726257
ZMYM3	A6NHB5	0	1372	152.5	6.35	4.69	Peak Found	n/a	74	0.103352
ZNF148	Q9UQR1	0	794	88.9	6.48	23.44	Peak Found	n/a	111	0.155028
ZNF207	J3QRS9	0	493	52.5	9.01	8.82	Peak Found	n/a	92	0.128492
ZNF384	A0A804HJE2	0	608	66.1	8.72	11.12	Peak Found	n/a	0	0
ZNF598	Q86UK7	0	904	98.6	8.4	5.85	Peak Found	n/a	92	0.128492
ZNF827	H0Y9M2	0	1349	149.2	7.74	7.34	Peak Found	n/a	0	0
	E7ENX8	0	843	92.9	7.24	5.15	Peak Found	n/a	0	0
	H0YIV9	0	168	18.7	5.73	0	Peak Found	n/a	5	0.00698324
	E9PSI1	0.019	815	92.3	6.23	0	Peak Found	n/a	3	0.00418994
	A0A8I5KWQ7	0	1120	128.2	8.43	1.72	Peak Found	n/a	0	0
	H7C0C1	0	242	26.8	9.45	4.64	High	Peak Found	175	0.244413
	A0A087WZY1	0.001	265	27.9	6.68	9.35	High	n/a	1	0.00139665
	A0A2R8Y7X9	0	168	18.4	6.96	2.46	High	Peak Found	0	0
	E7EVH7	0	719	82.4	7.06	3.92	Peak Found	n/a	153	0.213687
	A0A5F9ZHQ7	0.014	935	105.8	6.19	0	Peak Found	n/a	0	0
	P51606	0.006	417	47.7	6.25	1.64	High	n/a	0	0
	A0A087WUT6	0	1220	138.6	5.58	36.57	High	Peak Found	200	0.27933
	F6QDS0	0	479	54	6.3	19.94	High	Peak Found	67	0.0935754
	P04114	0.008	4563	515.3	7.05	0	High	Peak Found	18	0.0251397
	Q14241	0	798	89.9	9.57	2.43	Peak Found	n/a	122	0.170391
	Q9BWU0	0	796	88.8	5.19	2.59	Peak Found	n/a	74	0.103352

## Sheet: Viral Processed
Gene Symbol	Exp. q-value: Combined	# AAs	MW [kDa]	calc. pI	Score Sequest HT: Sequest HT	Identified_UL78-TurboID	Identified_WT-HCMV
RL10	0	170	18.9	6.18	22.99	Peak Found	n/a
RL11	0	234	26.6	7.68	6.28	Peak Found	n/a
RL12	0	417	47	8.46	4.74	High	n/a
TRS1	0	788	84	8.9	92.91	High	Peak Found
UL102	0	874	94	6.65	21.1	High	n/a
UL112	0	304	32.7	9.8	83.57	High	Peak Found
UL117	0.007	425	45.6	9.54	0	Peak Found	n/a
UL118	0	164	17.1	8	11.44	Peak Found	n/a
UL122	0	564	61	6.71	41.98	High	Peak Found
UL13	0	473	54.5	9.95	97.11	Peak Found	n/a
UL132	0	270	29.7	4.84	63.78	High	n/a
UL14	0	327	36.7	6.19	7.94	Peak Found	n/a
UL140	0.02	89	10	11.62	0	High	n/a
UL148	0	316	36.4	9.04	24.52	High	Peak Found
UL24	0	300	34.2	7.81	17.86	High	n/a
UL26	0	222	24.9	8.94	14.06	High	n/a
UL27	0.019	608	69.1	9.13	2.55	Peak Found	n/a
UL31	0	595	65.6	6.48	20.36	High	Peak Found
UL32	0	1049	112.7	8.78	57.13	High	Peak Found
UL33	0	411	46	9.83	9.53	Peak Found	n/a
UL34	0	407	45.4	6.48	96.31	High	Peak Found
UL35	0	641	72.6	8.09	56.3	High	Peak Found
UL36	0	453	52.2	6.92	6.23	High	n/a
UL37	0	202	23.2	7.5	8.46	Peak Found	n/a
UL40	0	221	24.3	8.57	11.8	Peak Found	n/a
UL43	0	423	47.7	9.57	0	Peak Found	n/a
UL45	0	906	101.7	6.68	33.67	High	Peak Found
UL46	0	290	33	8.35	26.16	High	n/a
UL48	0	2240	253.1	6.84	167.96	High	Peak Found
UL49	0	570	63.7	9.04	18.28	Peak Found	n/a
UL50	0	400	43.2	8.97	105.92	High	Peak Found
UL52	0	667	74.1	6.28	44.77	High	Peak Found
UL53	0	376	42.3	7.52	41.68	High	Peak Found
UL56	0	850	95.7	6.65	54.51	Peak Found	n/a
UL57	0	1235	133.8	6.74	138.94	High	Peak Found
UL69	0	741	82.3	6.76	127.49	High	Peak Found
UL70	0	946	107.7	7.31	42.45	Peak Found	n/a
UL71	0	361	39.8	5.08	48.46	High	n/a
UL72	0	388	43.5	5.73	2.14	Peak Found	n/a
UL75	0	743	84.4	6.58	14.28	Peak Found	n/a
UL77	0	630	70.1	6.74	10.76	Peak Found	n/a
UL78	0	431	47.3	6.04	24.66	Peak Found	n/a
UL80	0	708	73.7	6.8	28.33	High	n/a
UL82	0	559	62	6.58	50.53	High	Peak Found
UL84	0	583	65.2	8.1	41.3	High	Peak Found
UL85	0	306	34.6	7.27	28.09	High	n/a
UL88	0	429	47.7	6.37	40.87	Peak Found	n/a
UL89	0	674	77	8.13	59.67	High	Peak Found
UL92	0	201	22.5	7.36	8.76	Peak Found	n/a
UL93	0	594	68.4	8.29	8.4	Peak Found	n/a
UL94	0	345	38.2	6.7	34.6	Peak Found	n/a
UL95	0	531	57.2	6.83	35.95	High	Peak Found
UL96	0.011	127	14.5	5.88	0	High	n/a
UL97	0	707	78.2	7.44	68.12	High	Peak Found
UL98	0	584	65.2	6.19	7.64	High	Peak Found
US18	0	274	30.2	8.13	4.29	Peak Found	n/a
US22	0	576	65	5.69	14.74	High	Peak Found
US23	0	592	68.9	5.1	7.23	Peak Found	n/a
US26	0	603	69.9	5.6	0	Peak Found	n/a
US27	0	361	41.9	8.4	9.79	Peak Found	n/a
US28	0	354	41	8.1	9.63	Peak Found	n/a
