# Supplementary material for: Human cytomegalovirus UL78 is a nuclear-localized GPCR necessary for efficient reactivation from latent infection in CD34+ hematopoietic progenitor cells
Source: J Virol. 2025 Oct 8;99(11):e01402-25. doi: 10.1128/jvi.01402-25 (PMC12645970; doi:10.1128/jvi.01402-25)
Supplement: Data S6 — Results from Reactome overrepresentation analysis for proximity-dependent labeling experiments utilizing CD34+ HPCs undergoing the early stages of viral reactivation. [file jvi.01402-25-s0006.xlsx]

## Sheet: Legend
Supplemental Data 6: Results from Reactome over representation analysis for proximity dependent labeling experiments utilizing CD34+ HPCs undergoing the early stages of viral reactivation.

## Sheet: DATA S6
Pathway identifier	Pathway name	#Entities found	#Entities total	Entities ratio	Entities pValue	Entities FDR	Log(FDR)	#Reactions found	#Reactions total	Reactions ratio	Species identifier	Species name	Submitted entities found	Mapped entities	Found reaction identifiers
R-HSA-159231	Transport of Mature mRNA	23	46	0.00386295	1.43e-10	1.41e-07	6.85	3	3	0.000201	9606	Homo sapiens	P52298;Q09161;Q9BTX1;Q8TEM1;Q12769;Q96EE3;P37198;Q9P2I0;P52948;Q92621;Q9BW27;Q5SRE5;Q9BVL2;Q9NRG9;Q8WUM0;Q8NFH5;Q9UKX7;P06730;Q10570	P52948-3;P52948-4;P52298;Q09161;Q9BVL2-2;Q9BVL2-1;Q9BTX1;Q8TEM1;Q12769;P52948-5;P37198;Q9P2I0;Q92621;Q9BW27;Q5SRE5;Q96EE3-1;Q96EE3-2;Q9NRG9;Q8WUM0;Q8NFH5;Q9UKX7;P06730;Q10570	R-HSA-158441;R-HSA-77594;R-HSA-158447
R-HSA-1169408	ISG15 antiviral mechanism	28	80	0.00671817	4.11e-09	1.42e-06	5.85	16	16	0.00106938	9606	Homo sapiens	P09914;Q14258;Q14653;Q9UII4;P20591;Q13526;Q9BTX1;Q8TEM1;Q12769;P19525;Q96EE3;P37198;P52948;P05161;Q92621;Q9BW27;Q5SRE5;Q9BVL2;Q9NRG9;Q8WUM0;Q8NFH5;Q9UKX7;O14933;P06730	P52948-3;P52948-4;Q9BTX1;Q8TEM1;Q12769;P52948-5;P19525;Q9BW27;Q96EE3-1;Q96EE3-2;Q9NRG9;Q8WUM0;Q8NFH5;P09914;Q14258;Q14653;Q9UII4;P20591;Q13526;Q9BVL2-2;Q9BVL2-1;P37198;P05161;Q92621;Q5SRE5;Q9UKX7;O14933;P06730	R-HSA-1678841;R-HSA-936462;R-HSA-1169395;R-HSA-1678843;R-HSA-1678842;R-HSA-1169394;R-HSA-1169397;R-HSA-1169399;R-HSA-1169398;R-HSA-1176059;R-HSA-1169307;R-HSA-1169403;R-HSA-1169402;R-HSA-1169405;R-HSA-1169404;R-HSA-1169406
R-HSA-170822	Regulation of Glucokinase	18	36	0.00302318	1.39e-08	2.41e-06	5.62	2	5	0.000334	9606	Homo sapiens	Q9BTX1;Q8TEM1;Q12769;Q96EE3;P37198;P52948;Q92621;Q9BW27;Q5SRE5;Q9BVL2;Q8WUM0;Q9NRG9;Q8NFH5;Q9UKX7	P52948-3;P52948-4;Q9BVL2-2;Q9BVL2-1;Q9BTX1;Q8TEM1;Q12769;P52948-5;P37198;Q92621;Q9BW27;Q5SRE5;Q96EE3-1;Q8WUM0;Q9NRG9;Q96EE3-2;Q8NFH5;Q9UKX7	R-HSA-170825;R-HSA-170796
R-HSA-168325	Viral Messenger RNA Synthesis	21	52	0.00436681	3.37e-08	4.48e-06	5.35	3	5	0.000334	9606	Homo sapiens	P30876;Q9BTX1;Q8TEM1;Q12769;P19387;P13984;Q96EE3;P37198;P52948;Q92621;Q9BW27;Q5SRE5;Q9BVL2;Q9NRG9;Q8WUM0;Q8NFH5;Q9UKX7	P52948-3;P52948-4;P30876;Q9BVL2-2;Q9BVL2-1;Q9BTX1;Q8TEM1;Q12769;P19387;P13984;P52948-5;P37198;Q92621;Q9BW27;Q5SRE5;Q96EE3-1;Q96EE3-2;Q9NRG9;Q8WUM0;Q8NFH5;Q9UKX7	R-HSA-192627;R-HSA-168326;R-HSA-192925
R-HSA-4085377	SUMOylation of proteins	18	39	0.00327511	4.55e-08	5.65e-06	5.25	2	5	0.000334	9606	Homo sapiens	Q9BTX1;Q8TEM1;Q12769;Q96EE3;P37198;P52948;Q92621;Q9BW27;Q5SRE5;Q9BVL2;Q8WUM0;Q9NRG9;Q8NFH5;Q9UKX7	P52948-3;P52948-4;Q9BVL2-2;Q9BVL2-1;Q9BTX1;Q8TEM1;Q12769;P52948-5;P37198;Q92621;Q9BW27;Q5SRE5;Q96EE3-1;Q8WUM0;Q9NRG9;Q96EE3-2;Q8NFH5;Q9UKX7	R-HSA-4551649;R-HSA-4551679
R-HSA-3301854	Nuclear Pore Complex (NPC) Disassembly	18	40	0.00335909	6.6e-08	6.73e-06	5.17	2	2	0.000134	9606	Homo sapiens	Q9BTX1;Q8TEM1;Q12769;Q96EE3;P37198;P52948;Q92621;Q9BW27;Q5SRE5;Q9BVL2;Q8WUM0;Q9NRG9;Q8NFH5;Q9UKX7	P52948-3;P52948-4;Q9BVL2-2;Q9BVL2-1;Q9BTX1;Q8TEM1;Q12769;P52948-5;P37198;Q92621;Q9BW27;Q5SRE5;Q96EE3-1;Q8WUM0;Q9NRG9;Q96EE3-2;Q8NFH5;Q9UKX7	R-HSA-2990880;R-HSA-2990882
R-HSA-168271	Transport of Ribonucleoproteins into the Host Nucleus	18	40	0.00335909	6.6e-08	6.73e-06	5.17	1	4	0.000267	9606	Homo sapiens	Q9BTX1;Q8TEM1;Q12769;Q96EE3;P37198;P52948;Q92621;Q9BW27;Q5SRE5;Q9BVL2;Q8WUM0;Q9NRG9;Q8NFH5;Q9UKX7	P52948-3;P52948-4;Q9BVL2-2;Q9BVL2-1;Q9BTX1;Q8TEM1;Q12769;P52948-5;P37198;Q92621;Q9BW27;Q5SRE5;Q96EE3-1;Q8WUM0;Q9NRG9;Q96EE3-2;Q8NFH5;Q9UKX7	R-HSA-168337
R-HSA-168274	Export of Viral Ribonucleoproteins from Nucleus	18	43	0.00361102	1.88e-07	1.5e-05	4.82	1	5	0.000334	9606	Homo sapiens	Q9BTX1;Q8TEM1;Q12769;Q96EE3;P37198;P52948;Q92621;Q9BW27;Q5SRE5;Q9BVL2;Q8WUM0;Q9NRG9;Q8NFH5;Q9UKX7	P52948-3;P52948-4;Q9BVL2-2;Q9BVL2-1;Q9BTX1;Q8TEM1;Q12769;P52948-5;P37198;Q92621;Q9BW27;Q5SRE5;Q96EE3-1;Q8WUM0;Q9NRG9;Q96EE3-2;Q8NFH5;Q9UKX7	R-HSA-168880
R-HSA-194441	Metabolism of non-coding RNA	21	58	0.00487067	2e-07	1.5e-05	4.82	6	6	0.000401	9606	Homo sapiens	P52298;Q09161;Q9BTX1;Q8TEM1;Q12769;Q9UHI6;Q96EE3;P37198;P52948;Q92621;Q9BW27;Q5SRE5;Q9BVL2;Q9NRG9;Q8WUM0;Q8NFH5;Q9UKX7	P52948-3;P52948-4;P52298;Q09161;Q9BVL2-2;Q9BVL2-1;Q9BTX1;Q8TEM1;Q12769;Q9UHI6;P52948-5;P37198;Q92621;Q9BW27;Q5SRE5;Q96EE3-1;Q96EE3-2;Q9NRG9;Q8WUM0;Q8NFH5;Q9UKX7	R-HSA-191763;R-HSA-191825;R-HSA-191830;R-HSA-191786;R-HSA-191784;R-HSA-191790
R-HSA-2980766	Nuclear Envelope Breakdown	21	58	0.00487067	2e-07	1.5e-05	4.82	6	13	0.000869	9606	Homo sapiens	O95476;Q9BTX1;Q8TEM1;Q12769;Q96EE3;P37198;P52948;Q86Y07;Q92621;Q9BW27;Q5SRE5;Q9BVL2;P05771;Q9NRG9;Q8WUM0;Q8NFH5;Q9UKX7	P52948-3;P52948-4;O95476;Q9BVL2-2;Q9BVL2-1;Q9BTX1;Q8TEM1;Q86Y07-2;Q12769;P52948-5;P37198;Q92621;Q9BW27;Q5SRE5;Q96EE3-1;P05771;Q96EE3-2;Q9NRG9;Q8WUM0;Q8NFH5;Q9UKX7	R-HSA-5229194;R-HSA-2993898;R-HSA-5223304;R-HSA-2990880;R-HSA-2990882;R-HSA-4419948
R-HSA-180910	Vpr-mediated nuclear import of PICs	18	44	0.00369499	2.61e-07	1.88e-05	4.73	1	2	0.000134	9606	Homo sapiens	Q9BTX1;Q8TEM1;Q12769;Q96EE3;P37198;P52948;Q92621;Q9BW27;Q5SRE5;Q9BVL2;Q8WUM0;Q9NRG9;Q8NFH5;Q9UKX7	P52948-3;P52948-4;Q9BVL2-2;Q9BVL2-1;Q9BTX1;Q8TEM1;Q12769;P52948-5;P37198;Q92621;Q9BW27;Q5SRE5;Q96EE3-1;Q8WUM0;Q9NRG9;Q96EE3-2;Q8NFH5;Q9UKX7	R-HSA-180622
R-HSA-72202	Transport of Mature Transcript to Cytoplasm	26	87	0.00730601	2.97e-07	2.01e-05	4.7	13	13	0.000869	9606	Homo sapiens	P52298;Q09161;Q9BTX1;Q8TEM1;Q12769;Q96QD9;Q96EE3;P37198;Q9P2I0;P52948;Q92621;Q9BW27;Q5SRE5;Q9BVL2;Q96A72;Q9NRG9;Q8WUM0;Q8NFH5;Q9UKX7;P06730;Q10570;Q13242	P52948-3;P52948-4;P52298;Q9BTX1;Q8TEM1;Q12769;P52948-5;Q9BW27;Q96A72;Q96EE3-1;Q96EE3-2;Q9NRG9;Q8WUM0;Q8NFH5;Q10570;Q13242;Q09161;Q9BVL2-2;Q9BVL2-1;Q96QD9;P37198;Q9P2I0;Q92621;Q5SRE5;Q9UKX7;P06730	R-HSA-159046;R-HSA-159050;R-HSA-158441;R-HSA-158447;R-HSA-111439;R-HSA-77587;R-HSA-158481;R-HSA-158484;R-HSA-75097;R-HSA-75096;R-HSA-75098;R-HSA-77594;R-HSA-159101
R-HSA-162599	Late Phase of HIV Life Cycle	36	149	0.0125126	3.04e-07	2.01e-05	4.7	55	77	0.00514637	9606	Homo sapiens	Q12962;P52298;P50613;Q8TEM1;Q9BTX1;Q12769;O00267;P13984;Q96EE3;O60563;Q9BW27;O75909;Q8NFH5;Q8WUM0;Q9NRG9;Q16594;P30876;O43148;Q09161;P30419;P19387;P18754;P37198;Q00403;Q08945;P52948;Q14241;Q92621;Q9BVL2;Q5SRE5;Q99816;Q9UKX7	P52948-3;Q12962;P52948-4;P52298;P50613;Q8TEM1;Q9BTX1;Q12769;O00267;P13984;P52948-5;O60563;Q9BW27;O75909;Q96EE3-1;Q8NFH5;Q96EE3-2;Q8WUM0;Q9NRG9;Q16594;P30876;O43148;Q09161;Q9BVL2-2;P30419;Q9BVL2-1;P19387;P18754;P37198;Q00403;Q08945;Q14241;Q92621;Q5SRE5;Q99816;Q9UKX7	R-HSA-3159227;R-HSA-167181;R-HSA-167191;R-HSA-167192;R-HSA-167196;R-HSA-167197;R-HSA-9613490;R-HSA-167459;R-HSA-167072;R-HSA-167076;R-HSA-167077;R-HSA-9613498;R-HSA-167083;R-HSA-167087;R-HSA-167084;R-HSA-167468;R-HSA-167085;R-HSA-167090;R-HSA-167474;R-HSA-165043;R-HSA-167089;R-HSA-167478;R-HSA-165047;R-HSA-167477;R-HSA-167098;R-HSA-167097;R-HSA-167481;R-HSA-167484;R-HSA-167234;R-HSA-167111;R-HSA-…
R-HSA-4615885	SUMOylation of DNA replication proteins	19	50	0.00419886	3.69e-07	2.36e-05	4.63	3	8	0.000535	9606	Homo sapiens	Q9BTX1;Q8TEM1;Q02880;Q12769;Q96EE3;P37198;P52948;Q92621;Q9BW27;Q5SRE5;Q9BVL2;Q8WUM0;Q9NRG9;Q8NFH5;Q9UKX7	P52948-3;P52948-4;Q9BVL2-2;Q9BVL2-1;Q9BTX1;Q8TEM1;Q02880;Q12769;P52948-5;P37198;Q92621;Q9BW27;Q5SRE5;Q96EE3-1;Q8WUM0;Q9NRG9;Q96EE3-2;Q8NFH5;Q9UKX7	R-HSA-5228525;R-HSA-4641345;R-HSA-4655355
R-HSA-162909	Host Interactions of HIV factors	33	131	0.011001	3.8e-07	2.36e-05	4.63	20	54	0.00360914	9606	Homo sapiens	P28066;Q10567;Q9BTX1;Q8TEM1;Q12769;Q96EE3;Q6VY07;O60563;Q9BW27;Q9BXS5;P25787;Q9NRG9;Q8WUM0;Q8NFH5;Q15008;O94973;O00231;Q9UNM6;P62191;P18754;O43747;P37198;P52948;Q92621;Q5SRE5;Q9BVL2;Q13177;P43686;Q9UKX7	P52948-3;P52948-4;P28066;Q10567;Q9BTX1;Q8TEM1;Q12769;P52948-5;Q6VY07;O60563;Q9BW27;Q9BXS5;Q96EE3-1;P25787;Q96EE3-2;Q9NRG9;Q8WUM0;Q8NFH5;Q15008;O94973;Q9BVL2-2;Q9BVL2-1;O00231;Q9UNM6;P62191;P18754;O43747;P37198;Q92621;Q5SRE5;Q13177;P43686;Q9UKX7	R-HSA-167234;R-HSA-167235;R-HSA-180710;R-HSA-182279;R-HSA-182186;R-HSA-180622;R-HSA-182286;R-HSA-164943;R-HSA-180687;R-HSA-167597;R-HSA-165043;R-HSA-167601;R-HSA-167537;R-HSA-182198;R-HSA-165047;R-HSA-182263;R-HSA-180603;R-HSA-182171;R-HSA-180732;R-HSA-180573
R-HSA-176033	Interactions of Vpr with host cellular proteins	18	47	0.00394693	6.65e-07	3.92e-05	4.41	1	4	0.000267	9606	Homo sapiens	Q9BTX1;Q8TEM1;Q12769;Q96EE3;P37198;P52948;Q92621;Q9BW27;Q5SRE5;Q9BVL2;Q8WUM0;Q9NRG9;Q8NFH5;Q9UKX7	P52948-3;P52948-4;Q9BVL2-2;Q9BVL2-1;Q9BTX1;Q8TEM1;Q12769;P52948-5;P37198;Q92621;Q9BW27;Q5SRE5;Q96EE3-1;Q8WUM0;Q9NRG9;Q96EE3-2;Q8NFH5;Q9UKX7	R-HSA-180622
R-HSA-162587	HIV Life Cycle	37	162	0.0136043	7.81e-07	4.45e-05	4.35	57	116	0.00775297	9606	Homo sapiens	Q12962;P52298;P50613;Q8TEM1;Q9BTX1;Q12769;O00267;P13984;Q96EE3;P49917;O60563;Q9BW27;O75909;Q8NFH5;Q8WUM0;Q9NRG9;Q16594;P30876;O43148;Q09161;P30419;P19387;P18754;P37198;Q00403;Q08945;P52948;Q14241;Q92621;Q9BVL2;Q5SRE5;Q99816;Q9UKX7	P52948-3;Q12962;P52948-4;P52298;P50613;Q8TEM1;Q9BTX1;Q12769;O00267;P13984;P52948-5;P49917;O60563;Q9BW27;O75909;Q96EE3-1;Q8NFH5;Q96EE3-2;Q8WUM0;Q9NRG9;Q16594;P30876;O43148;Q09161;Q9BVL2-2;P30419;Q9BVL2-1;P19387;P18754;P37198;Q00403;Q08945;Q14241;Q92621;Q5SRE5;Q99816;Q9UKX7	R-HSA-3159227;R-HSA-167181;R-HSA-167191;R-HSA-175258;R-HSA-167192;R-HSA-167196;R-HSA-167197;R-HSA-9613490;R-HSA-167459;R-HSA-167072;R-HSA-167076;R-HSA-167077;R-HSA-9613498;R-HSA-167083;R-HSA-167087;R-HSA-167084;R-HSA-167468;R-HSA-167085;R-HSA-167090;R-HSA-167474;R-HSA-165043;R-HSA-167089;R-HSA-167478;R-HSA-165047;R-HSA-167477;R-HSA-167098;R-HSA-167097;R-HSA-167481;R-HSA-167484;R-HSA-167234;R-HSA-…
R-HSA-3371453	Regulation of HSF1-mediated heat shock response	23	75	0.00629829	9.17e-07	5.13e-05	4.29	8	14	0.000936	9606	Homo sapiens	Q86WX3;P28482;Q13535;Q9BTX1;Q8TEM1;Q12769;Q96EE3;P37198;P52948;Q92621;Q9BW27;Q5SRE5;Q9BVL2;P49841;P25685;Q9NRG9;Q8WUM0;Q8NFH5;Q9UKX7	P52948-3;P52948-4;Q86WX3;P28482;Q9BVL2-2;Q13535;Q9BVL2-1;Q9BTX1;Q8TEM1;Q12769;P52948-5;P37198;Q92621;Q9BW27;Q5SRE5;P49841;Q96EE3-1;P25685;Q96EE3-2;Q9NRG9;Q8WUM0;Q8NFH5;Q9UKX7	R-HSA-5251955;R-HSA-5251959;R-HSA-3371531;R-HSA-3371467;R-HSA-3371435;R-HSA-5252041;R-HSA-3371567;R-HSA-3371518
R-HSA-3371556	Cellular response to heat stress	26	95	0.00797783	1.47e-06	7.96e-05	4.1	14	29	0.00193824	9606	Homo sapiens	Q09472;Q86WX3;P28482;Q13535;Q9BTX1;Q8TEM1;Q12769;Q02790;Q96EE3;P37198;P42345;P52948;Q92621;Q9BW27;Q5SRE5;Q9BVL2;P49841;P25685;Q9NRG9;Q8WUM0;Q8NFH5;Q9UKX7	P52948-3;P52948-4;Q09472;P28482;Q13535;Q9BTX1;Q8TEM1;Q12769;P52948-5;P42345;Q9BW27;Q96EE3-1;P25685;Q96EE3-2;Q9NRG9;Q8WUM0;Q8NFH5;Q86WX3;Q9BVL2-2;Q9BVL2-1;Q02790;P37198;Q92621;Q5SRE5;P49841;Q9UKX7	R-HSA-5251955;R-HSA-5251959;R-HSA-5082405;R-HSA-5082369;R-HSA-3371518;R-HSA-3371554;R-HSA-3371531;R-HSA-3371467;R-HSA-5324617;R-HSA-3371435;R-HSA-5252041;R-HSA-5082356;R-HSA-3371567;R-HSA-5082384
R-HSA-159236	Transport of Mature mRNA derived from an Intron-Containing Transcript	23	78	0.00655022	1.75e-06	9.1e-05	4.04	4	4	0.000267	9606	Homo sapiens	P52298;Q09161;Q9BTX1;Q8TEM1;Q12769;Q96QD9;Q96EE3;P37198;P52948;Q92621;Q9BW27;Q5SRE5;Q9BVL2;Q96A72;Q9NRG9;Q8WUM0;Q8NFH5;Q9UKX7;Q13242	P52948-3;P52948-4;P52298;Q09161;Q9BVL2-2;Q9BVL2-1;Q9BTX1;Q8TEM1;Q12769;Q96QD9;P52948-5;P37198;Q92621;Q9BW27;Q5SRE5;Q96A72;Q96EE3-1;Q96EE3-2;Q9NRG9;Q8WUM0;Q8NFH5;Q9UKX7;Q13242	R-HSA-75097;R-HSA-75096;R-HSA-75098;R-HSA-159101
R-HSA-4570464	SUMOylation of RNA binding proteins	18	51	0.00428283	2.06e-06	0.000105	3.98	1	4	0.000267	9606	Homo sapiens	Q9BTX1;Q8TEM1;Q12769;Q96EE3;P37198;P52948;Q92621;Q9BW27;Q5SRE5;Q9BVL2;Q8WUM0;Q9NRG9;Q8NFH5;Q9UKX7	P52948-3;P52948-4;Q9BVL2-2;Q9BVL2-1;Q9BTX1;Q8TEM1;Q12769;P52948-5;P37198;Q92621;Q9BW27;Q5SRE5;Q96EE3-1;Q8WUM0;Q9NRG9;Q96EE3-2;Q8NFH5;Q9UKX7	R-HSA-4570493
R-HSA-6784531	tRNA processing in the nucleus	20	62	0.00520658	2.2e-06	0.000108	3.97	3	7	0.000468	9606	Homo sapiens	Q9BTX1;Q8TEM1;Q12769;Q96EE3;P37198;P52948;Q92621;Q9BW27;Q5SRE5;Q9BVL2;Q9NRG9;Q8WUM0;Q8NFH5;Q9UKX7;Q10570;Q52LJ0	P52948-3;P52948-4;Q9BVL2-2;Q9BVL2-1;Q9BTX1;Q8TEM1;Q12769;P52948-5;P37198;Q92621;Q9BW27;Q5SRE5;Q96EE3-1;Q96EE3-2;Q9NRG9;Q8WUM0;Q8NFH5;Q9UKX7;Q10570;Q52LJ0	R-HSA-5696816;R-HSA-5696813;R-HSA-6783483
R-HSA-9615933	Postmitotic nuclear pore complex (NPC) reformation	13	28	0.00235136	3.06e-06	0.000147	3.83	7	10	0.000668	9606	Homo sapiens	Q96EE3;P37198;P52948;Q92621;Q9BTX1;Q9BW27;Q5SRE5;Q9BVL2;Q12769;Q8WUM0;Q8NFH5;P18754	Q9BVL2-2;Q9BVL2-1;Q9BTX1;Q12769;P52948-5;P18754;P37198;Q92621;Q9BW27;Q5SRE5;Q96EE3-1;Q8WUM0;Q8NFH5	R-HSA-9615937;R-HSA-9634219;R-HSA-9618378;R-HSA-9634169;R-HSA-9615945;R-HSA-9615901;R-HSA-9624845
R-HSA-70171	Glycolysis	22	79	0.00663419	7.05e-06	0.000324	3.49	5	23	0.00153723	9606	Homo sapiens	Q9BTX1;Q8TEM1;Q12769;P19367;P52789;Q96EE3;P37198;P17858;P52948;P60174;Q92621;Q9BW27;Q5SRE5;Q9BVL2;Q9NRG9;Q8WUM0;Q8NFH5;Q9UKX7	P52948-3;P52948-4;Q9BVL2-2;Q9BVL2-1;Q9BTX1;Q8TEM1;Q12769;P19367;P52789;P52948-5;P37198;P17858;P60174;Q92621;Q9BW27;Q5SRE5;Q96EE3-1;Q96EE3-2;Q9NRG9;Q8WUM0;Q8NFH5;Q9UKX7	R-HSA-70467;R-HSA-70420;R-HSA-70454;R-HSA-170825;R-HSA-170796
R-HSA-70326	Glucose metabolism	23	90	0.00755794	1.69e-05	0.000761	3.12	7	39	0.0026066	9606	Homo sapiens	Q16822;Q9BTX1;Q8TEM1;Q12769;P19367;P52789;Q96EE3;P37198;P17858;P52948;P60174;Q92621;Q9BW27;Q5SRE5;Q9BVL2;Q9NRG9;Q8WUM0;Q8NFH5;Q9UKX7	P52948-3;P52948-4;Q16822;Q9BVL2-2;Q9BVL2-1;Q9BTX1;Q8TEM1;Q12769;P19367;P52789;P52948-5;P37198;P17858;P60174;Q92621;Q9BW27;Q5SRE5;Q96EE3-1;Q96EE3-2;Q9NRG9;Q8WUM0;Q8NFH5;Q9UKX7	R-HSA-70481;R-HSA-70467;R-HSA-70420;R-HSA-372819;R-HSA-70454;R-HSA-170825;R-HSA-170796
R-HSA-5578749	Transcriptional regulation by small RNAs	21	79	0.00663419	2.21e-05	0.000972	3.01	2	5	0.000334	9606	Homo sapiens	P30876;Q9BTX1;Q8TEM1;Q12769;P19387;Q96EE3;P37198;P52948;Q92621;Q9BW27;Q5SRE5;Q9BVL2;P25685;Q9NRG9;Q8WUM0;Q8NFH5;Q9UKX7	P52948-3;P52948-4;P30876;Q9UL18;Q9BVL2-2;Q9BVL2-1;Q9BTX1;Q8TEM1;Q12769;P19387;P52948-5;P37198;Q92621;Q9BW27;Q5SRE5;Q96EE3-1;Q96EE3-2;Q9NRG9;Q8WUM0;Q8NFH5;Q9UKX7	R-HSA-5578742;R-HSA-5578744
R-HSA-4551638	SUMOylation of chromatin organization proteins	18	62	0.00520658	2.74e-05	0.00117741	2.93	2	15	0.00100254	9606	Homo sapiens	Q9BTX1;Q8TEM1;Q12769;Q96EE3;P37198;P52948;Q92621;Q9BW27;Q5SRE5;Q9BVL2;Q8WUM0;Q9NRG9;Q8NFH5;Q9UKX7	P52948-3;P52948-4;Q9BVL2-2;Q9BVL2-1;Q9BTX1;Q8TEM1;Q12769;P52948-5;P37198;Q92621;Q9BW27;Q5SRE5;Q96EE3-1;Q8WUM0;Q9NRG9;Q96EE3-2;Q8NFH5;Q9UKX7	R-HSA-4615987;R-HSA-4615872
R-HSA-1169410	Antiviral mechanism by IFN-stimulated genes	33	162	0.0136043	2.93e-05	0.00123102	2.91	56	71	0.00474535	9606	Homo sapiens	Q13217;Q9BTX1;Q8TEM1;Q12769;P19525;Q96EE3;Q9BW27;Q9NRG9;Q8WUM0;Q8NFH5;Q15646;P09914;Q14258;Q14653;Q9UII4;P20591;Q13526;Q7Z434;P37198;Q15172;P52948;P05161;Q92621;Q5SRE5;Q9BVL2;P20042;Q9UKX7;O14933;P06730	P52948-3;P52948-4;Q13217;Q9BTX1;Q8TEM1;Q12769;P52948-5;P19525;Q9BW27;Q96EE3-1;Q96EE3-2;Q9NRG9;Q8WUM0;Q8NFH5;Q15646;P09914;Q14258;Q14653;Q9UII4;P20591;Q13526;Q9BVL2-2;Q9BVL2-1;Q7Z434;P37198;Q15172;P05161;Q92621;Q5SRE5;P20042;Q9UKX7;O14933;P06730	R-HSA-936462;R-HSA-9836435;R-HSA-9835411;R-HSA-9836702;R-HSA-1169307;R-HSA-9836184;R-HSA-9834807;R-HSA-9835189;R-HSA-9835443;R-HSA-9833777;R-HSA-9839025;R-HSA-9835454;R-HSA-9836606;R-HSA-9834809;R-HSA-9835940;R-HSA-9836322;R-HSA-9833635;R-HSA-9836449;R-HSA-9835949;R-HSA-9839016;R-HSA-9835944;R-HSA-168896;R-HSA-9836500;R-HSA-9835358;R-HSA-8985153;R-HSA-9836383;R-HSA-9833820;R-HSA-9833436;R-HSA-983…
R-HSA-6798695	Neutrophil degranulation	72	478	0.0401411	4.15e-05	0.00170202	2.77	10	10	0.000668	9606	Homo sapiens	Q14004;P06737;P28482;O15121;P39656;P51148;P42025;Q9Y6G9;P04080;O00391;Q70J99;Q02413;O15511;P61225;P62834;P61224;P46940;O75907;P61106;P27105;Q96CS3;Q07065;P06702;Q9NP72;Q9BS26;Q14019;O00231;P11216;O75131;P16278;P18206;P84095;O60610;P14174;Q92882;Q6ZNJ1;P01024;Q01518;P50395;P13727;P28066;Q9Y2Y8;Q13217;P29350;O75165;Q01469;P61160;P09110;Q9BXS5;Q4KMQ2;P25787;Q15008;O94973;P53990;O75874;Q6IAA8;Q9UNM6;…	Q14004;P06737;P28482;O15121;P39656;P51148;P42025;Q9Y6G9;P04080;O00391;Q70J99;Q02413;O15511;P61225;P62834;P61224;P46940;O75907;P61106;P27105;Q96CS3;Q07065;P06702;Q9NP72;Q9BS26;Q14019;O00231;P11216;O75131;P16278;P18206;P84095;O60610;P14174;Q92882;Q6ZNJ1;P01024;Q01518;P50395;P13727;P28066;Q9Y2Y8;Q13217;P29350;O75165;Q01469;P61160;P09110;Q9BXS5;Q4KMQ2;P25787;Q15008;O94973;P53990;O75874;Q6IAA8;Q9UNM6;…	R-HSA-6798743;R-HSA-6799350;R-HSA-6798739;R-HSA-6800434;R-HSA-6798751;R-HSA-6798749;R-HSA-6798748;R-HSA-6798747;R-HSA-6800426;R-HSA-6798745
R-HSA-9705671	SARS-CoV-2 activates/modulates innate and adaptive immune responses	30	144	0.0120927	4.46e-05	0.00178425	2.75	18	47	0.00314129	9606	Homo sapiens	Q9BTX1;Q8TEM1;P29350;Q12769;Q99570;Q9Y4K3;Q96EE3;O94826;Q9BW27;Q9NRG9;Q8WUM0;Q8NFH5;P62633;Q14258;O95487;P53992;Q14653;O94855;Q7Z434;P37198;P52948;P05161;Q92621;Q5SRE5;Q9BVL2;Q9UKX7	P52948-3;P52948-4;Q9BTX1;Q8TEM1;P29350;Q12769;Q99570;Q9Y4K3;P52948-5;O94826;Q9BW27;Q96EE3-1;Q96EE3-2;Q9NRG9;Q8WUM0;Q8NFH5;P62633;Q14258;O95487;P53992;Q14653;O94855;Q9BVL2-2;Q9BVL2-1;Q7Z434;P37198;P05161;Q92621;Q5SRE5;Q9UKX7	R-HSA-9709852;R-HSA-9759709;R-HSA-9729725;R-HSA-9729437;R-HSA-9755359;R-HSA-9709663;R-HSA-9708889;R-HSA-983426;R-HSA-909726;R-HSA-9716160;R-HSA-9729730;R-HSA-9755747;R-HSA-9755244;R-HSA-168184;R-HSA-9768142;R-HSA-9705320;R-HSA-918224;R-HSA-918225
R-HSA-3108214	SUMOylation of DNA damage response and repair proteins	20	81	0.00680215	9.21e-05	0.00359359	2.44	7	24	0.00160406	9606	Homo sapiens	Q14676;Q9BTX1;Q8TEM1;Q12769;Q96EE3;P37198;Q9UQE7;P52948;Q92621;Q9BW27;Q5SRE5;Q9BVL2;Q9NRG9;Q8WUM0;Q8NFH5;Q9UKX7	P52948-3;P52948-4;Q14676;Q9BVL2-2;Q9BVL2-1;Q9BTX1;Q8TEM1;Q12769;P52948-5;P37198;Q9UQE7;Q92621;Q9BW27;Q5SRE5;Q96EE3-1;Q96EE3-2;Q9NRG9;Q8WUM0;Q8NFH5;Q9UKX7	R-HSA-3000348;R-HSA-3000399;R-HSA-5228508;R-HSA-3000411;R-HSA-3108212;R-HSA-4570553;R-HSA-4570554
R-HSA-5663213	RHO GTPases Activate WASPs and WAVEs	12	36	0.00302318	0.000167	0.00636266	2.2	10	10	0.000668	9606	Homo sapiens	P61160;P62993;Q9Y2A7;O15144;O15145;Q9Y6W5;P28482;O15143;O15511;P61158;O00401;Q06187	P61160;Q9Y2A7;O15144;P62993-1;O15145;Q9Y6W5;P28482;O15143;O15511;P61158;O00401;Q06187	R-HSA-2130194;R-HSA-2197698;R-HSA-2029469;R-HSA-2029466;R-HSA-442592;R-HSA-2029465;R-HSA-2197691;R-HSA-2197690;R-HSA-442586;R-HSA-2029473
R-HSA-432722	Golgi Associated Vesicle Biogenesis	15	56	0.00470272	0.000289	0.0106877	1.97	6	7	0.000468	9606	Homo sapiens	O75976;P50570;Q9H3P7;Q10567;O75146;P51148;O60749;O00203;P54920;O43747;Q8NBS9;Q92572;Q9BXS5;Q01968;O14976	O75976;P50570;Q9H3P7;Q10567;O75146;P51148;O60749;O00203;P54920;O43747;Q8NBS9;Q92572;Q9BXS5;Q01968;O14976	R-HSA-421831;R-HSA-429815;R-HSA-8874979;R-HSA-421836;R-HSA-421835;R-HSA-421833
R-HSA-68875	Mitotic Prophase	24	118	0.00990931	0.000346	0.0124701	1.9	12	34	0.00227242	9606	Homo sapiens	O95476;P28482;Q9BTX1;Q8TEM1;Q12769;Q96EE3;P37198;O60763;P52948;Q86Y07;Q92621;Q9BW27;Q5SRE5;Q9BVL2;P05771;P62820;Q9NRG9;Q8WUM0;Q8NFH5;Q9UKX7	P52948-3;P52948-4;O95476;P28482;Q9BVL2-2;Q9BVL2-1;Q9BTX1;Q8TEM1;Q86Y07-2;Q12769;P52948-5;P37198;O60763;Q92621;Q9BW27;Q5SRE5;Q96EE3-1;P05771;Q96EE3-2;P62820;Q9NRG9;Q8WUM0;Q8NFH5;Q9UKX7	R-HSA-2172194;R-HSA-2314566;R-HSA-5229194;R-HSA-2993898;R-HSA-5223304;R-HSA-2314569;R-HSA-2422927;R-HSA-2990880;R-HSA-2214351;R-HSA-2990882;R-HSA-4419948;R-HSA-2172183
R-HSA-75955	RNA Polymerase II Transcription Elongation	15	58	0.00487067	0.000414	0.0144933	1.84	8	8	0.000535	9606	Homo sapiens	P52298;P30876;Q6P1J9;Q8WVC0;Q09161;P50613;P19387;Q8N7H5;P13984;O00267;Q7KZ85;Q08945;O60563;Q14241;O75909	P52298;P30876;Q6P1J9;Q8WVC0;Q09161;P50613;P19387;Q8N7H5;P13984;O00267;Q7KZ85;Q08945;O60563;Q14241;O75909	R-HSA-112385;R-HSA-113412;R-HSA-112379;R-HSA-113402;R-HSA-112381;R-HSA-112396;R-HSA-113407;R-HSA-112383
R-HSA-112382	Formation of RNA Pol II elongation complex	15	58	0.00487067	0.000414	0.0144933	1.84	2	2	0.000134	9606	Homo sapiens	P52298;P30876;Q6P1J9;Q8WVC0;Q09161;P50613;P19387;Q8N7H5;P13984;O00267;Q7KZ85;Q08945;O60563;Q14241;O75909	P52298;P30876;Q6P1J9;Q8WVC0;Q09161;P50613;P19387;Q8N7H5;P13984;O00267;Q7KZ85;Q08945;O60563;Q14241;O75909	R-HSA-112379;R-HSA-112381
R-HSA-379716	Cytosolic tRNA aminoacylation	9	24	0.00201545	0.000465	0.0158122	1.8	16	21	0.00140356	9606	Homo sapiens	P54577;Q9NSD9;P26639;Q15181;P41250;Q12904;P49589;O43776;Q13155	P54577;Q9NSD9;P26639;Q15181;P41250;Q12904;P49589;O43776;Q13155	R-HSA-379974;R-HSA-380002;R-HSA-379980;R-HSA-379887;R-HSA-379982;R-HSA-380008;R-HSA-379848;R-HSA-379861;R-HSA-379893;R-HSA-380048;R-HSA-71732;R-HSA-379996;R-HSA-379993;R-HSA-379865;R-HSA-379867;R-HSA-379994
R-HSA-9033500	TYSND1 cleaves peroxisomal proteins	5	7	0.000588	0.000533	0.0181141	1.74	5	7	0.000468	9606	Homo sapiens	P22307;P09110;P51659;O00116;Q15067	P22307;P09110;P51659;O00116;Q15067	R-HSA-9033529;R-HSA-9033515;R-HSA-9033530;R-HSA-9033506;R-HSA-9033524
R-HSA-390247	Beta-oxidation of very long chain fatty acids	6	11	0.000924	0.000619	0.0204109	1.69	8	12	0.000802	9606	Homo sapiens	P09110;Q08426;O75521;P51659;P33897;Q15067	P09110;Q08426;O75521-2;P51659;P33897;Q15067-2	R-HSA-390256;R-HSA-6809264;R-HSA-6809808;R-HSA-6809263;R-HSA-390252;R-HSA-390393;R-HSA-390251;R-HSA-390250
R-HSA-9013408	RHOG GTPase cycle	17	74	0.00621431	0.000664	0.021236	1.67	6	6	0.000401	9606	Homo sapiens	O15173;Q14126;O95202;P49257;Q6IAA8;O95292;Q9NSV4;Q07960;P52566;Q86UP2;P84095;Q86Y07;Q86XL3;Q13190;Q13393;Q13177;Q9BSJ8	O15173;Q14126;O95202;P49257;Q6IAA8;O95292;Q9NSV4;Q07960;P52566;Q86UP2;P84095;Q86Y07;Q86XL3;Q13190;Q13393;Q13177;Q9BSJ8	R-HSA-9014456;R-HSA-9014449;R-HSA-9014433;R-HSA-9014467;R-HSA-9014434;R-HSA-9014454
R-HSA-674695	RNA Polymerase II Pre-transcription Events	18	81	0.00680215	0.000682	0.0218358	1.66	15	17	0.00113621	9606	Homo sapiens	Q12962;P52298;P30876;Q6P1J9;Q8WVC0;Q09161;P50613;P19387;Q8N7H5;P13984;O00267;Q7KZ85;Q00403;Q08945;O60563;Q14241;O75909;Q16594	Q12962;P52298;P30876;Q6P1J9;Q8WVC0;Q09161;P50613;P19387;Q8N7H5;P13984;O00267;Q7KZ85;Q00403;Q08945;O60563;Q14241;O75909;Q16594	R-HSA-113409;R-HSA-113411;R-HSA-113413;R-HSA-113414;R-HSA-112392;R-HSA-112395;R-HSA-112429;R-HSA-112430;R-HSA-75856;R-HSA-75891;R-HSA-112434;R-HSA-113429;R-HSA-112436;R-HSA-75862;R-HSA-73946
R-HSA-211000	Gene Silencing by RNA	22	111	0.00932146	0.000832	0.0257774	1.59	14	40	0.00267344	9606	Homo sapiens	P30876;Q9BTX1;Q8TEM1;Q12769;P19387;Q96EE3;P37198;P52948;Q92621;Q9BW27;Q5SRE5;Q9BVL2;P25685;Q9UPY3;Q9NRG9;Q8WUM0;Q8NFH5;Q9UKX7	P52948-3;P52948-4;P30876;Q9UL18;Q9BVL2-2;Q9BVL2-1;Q9BTX1;Q8TEM1;Q12769;P19387;P52948-5;P37198;Q92621;Q9BW27;Q5SRE5;Q96EE3-1;Q9UPY3;Q96EE3-2;Q9NRG9;Q8WUM0;Q8NFH5;Q9UKX7	R-HSA-2106625;R-HSA-5578742;R-HSA-426464;R-HSA-9708408;R-HSA-5578744;R-HSA-9708292;R-HSA-5601926;R-HSA-203862;R-HSA-2106614;R-HSA-210805;R-HSA-2106615;R-HSA-426522;R-HSA-203901;R-HSA-426489
R-HSA-5619115	Disorders of transmembrane transporters	29	168	0.0141082	0.00118707	0.0367991	1.43	7	88	0.00588157	9606	Homo sapiens	P28066;Q9BTX1;Q8TEM1;Q12769;P33897;Q96EE3;Q9BW27;P25787;Q9NRG9;Q8WUM0;Q8NFH5;O94905;Q15008;O00231;Q9UNM6;O75477;P62191;P19367;P37198;P52948;Q92621;Q5SRE5;Q9BVL2;P43686;Q9UKX7	P52948-3;P52948-4;P28066;Q9BTX1;Q8TEM1;Q12769;P33897;P52948-5;Q9BW27;Q96EE3-1;P25787;Q96EE3-2;Q9NRG9;Q8WUM0;Q8NFH5;O94905;Q15008;Q9BVL2-2;Q9BVL2-1;O00231;Q9UNM6;O75477;P62191;P19367;P37198;Q92621;Q5SRE5;P43686;Q9UKX7	R-HSA-8866854;R-HSA-5661474;R-HSA-5621888;R-HSA-8866858;R-HSA-5684043;R-HSA-8866857;R-HSA-8866856
R-HSA-2046106	alpha-linolenic acid (ALA) metabolism	6	13	0.0010917	0.00144573	0.0419261	1.38	7	14	0.000936	9606	Homo sapiens	P22307;P09110;P33121;P51659;P33897;Q15067	P22307;P09110;P33121;P51659;P33897;Q15067-2	R-HSA-2066781;R-HSA-2066780;R-HSA-2066778;R-HSA-2046087;R-HSA-2046085;R-HSA-2066788;R-HSA-2066787
R-HSA-2046104	alpha-linolenic (omega3) and linoleic (omega6) acid metabolism	6	13	0.0010917	0.00144573	0.0419261	1.38	9	22	0.00147039	9606	Homo sapiens	P22307;P09110;P33121;P51659;P33897;Q15067	P22307;P09110;P33121;P51659;P33897;Q15067-2	R-HSA-2066781;R-HSA-2046093;R-HSA-2066780;R-HSA-2066778;R-HSA-2046087;R-HSA-2046085;R-HSA-2066788;R-HSA-2066787;R-HSA-2046098
R-HSA-199991	Membrane Trafficking	82	637	0.0534934	0.00159212	0.0461715	1.34	143	219	0.0146371	9606	Homo sapiens	P04114;Q13637;O43752;P52594;P50570;P18085;Q10567;O75146;O43237;P51148;O60645;Q7Z392;Q9Y6G9;P62993;Q99961;O60763;Q92572;Q8WTW3;O15511;P49815;Q01968;P61106;Q5H9R7;Q9UL25;P35606;O95487;P49257;O75976;Q9NP72;P51153;Q96A65;Q15907;Q9P1Q0;Q13409;P61158;Q9HCU5;P53621;P50395;O15144;O15145;P48553;Q12846;O60749;O00203;O00401;P61163;Q5VIR6;P62330;P61160;P61006;Q15286;Q6NUQ1;Q9BXS5;Q9UJY4;Q10472;O94973;P53992;…	P04114;Q13637;O43752;P52594;P50570;P18085;Q10567;O75146;O43237;P51148;O60645;Q7Z392;Q9Y6G9;Q99961;O60763;Q92572;P62993-1;Q8WTW3;O15511;P49815;Q01968;P61106;Q5H9R7;Q9UL25;P35606;O95487;P49257;O75976;Q9NP72;P51153;Q96A65;Q15907;Q9P1Q0;Q13409;P61158;Q9HCU5;P53621;P50395;O15144;O15145;P48553;Q12846;O60749;O00203;O00401;P61163;Q5VIR6;P62330;P61160;P61006;Q15286;Q6NUQ1;Q9BXS5;Q9UJY4;Q10472;O94973;P5399…	R-HSA-8868230;R-HSA-1445143;R-HSA-6814831;R-HSA-1458463;R-HSA-8868236;R-HSA-8877451;R-HSA-6814833;R-HSA-8876191;R-HSA-8876190;R-HSA-8854173;R-HSA-8876188;R-HSA-2316349;R-HSA-376357;R-HSA-8854182;R-HSA-8876454;R-HSA-6807877;R-HSA-1458485;R-HSA-6807875;R-HSA-8877475;R-HSA-8876193;R-HSA-6807872;R-HSA-8877998;R-HSA-376364;R-HSA-8867756;R-HSA-8867754;R-HSA-376369;R-HSA-190519;R-HSA-432688;R-HSA-884754…
R-HSA-9013404	RAC2 GTPase cycle	18	88	0.00738999	0.00169021	0.047326	1.32	10	10	0.000668	9606	Homo sapiens	O15173;Q14126;P49257;Q9Y6W5;Q6IAA8;O95292;Q9NSV4;Q07960;Q68EM7;Q9Y2A7;P15153;Q86Y07;Q86XL3;P46940;Q14161;Q13177;Q9BSJ8;P42336	O15173;Q14126;P49257;Q9Y6W5;Q6IAA8;O95292;Q9NSV4;Q07960;Q68EM7;Q9Y2A7;P15153;Q86Y07;Q86XL3;P46940;Q14161;Q13177;Q9BSJ8;P42336	R-HSA-9014296;R-HSA-9014424;R-HSA-9714480;R-HSA-9714481;R-HSA-9714483;R-HSA-9714477;R-HSA-9014293;R-HSA-9014420;R-HSA-9014295;R-HSA-9014294
R-HSA-6807505	RNA polymerase II transcribes snRNA genes	16	74	0.00621431	0.00173013	0.0484435	1.31	9	11	0.000735	9606	Homo sapiens	Q9UL03;P52298;P30876;Q09161;P50613;P19387;P13984;O00267;Q9NVR2;Q6P9B9;Q00403;O60563;Q9NVH2;O75909;Q16594;Q75QN2	Q9UL03;P52298;P30876;Q09161;P50613;P19387;P13984;O00267;Q9NVR2;Q6P9B9;Q00403;O60563;Q9NVH2;O75909;Q16594;Q75QN2	R-HSA-6814549;R-HSA-6814885;R-HSA-6814559;R-HSA-6810238;R-HSA-6810235;R-HSA-6814555;R-HSA-6814554;R-HSA-6810234;R-HSA-6810233
R-HSA-199992	trans-Golgi Network Vesicle Budding	16	74	0.00621431	0.00173013	0.0484435	1.31	14	19	0.00126988	9606	Homo sapiens	O75976;P50570;Q10567;Q9H3P7;O75146;Q12846;P51148;O60749;P54920;O43747;O00203;Q8NBS9;Q92572;Q9BXS5;Q01968;O14976	O75976;P50570;Q10567;Q9H3P7;O75146;Q12846;P51148;O60749;P54920;O43747;O00203;Q8NBS9;Q92572;Q9BXS5;Q01968;O14976	R-HSA-376357;R-HSA-421831;R-HSA-432706;R-HSA-8874979;R-HSA-432707;R-HSA-376364;R-HSA-421836;R-HSA-5333658;R-HSA-421835;R-HSA-432712;R-HSA-421833;R-HSA-429815;R-HSA-376369;R-HSA-432688
